# Supplementary material for: Fast-growing species shape the evolution of reef corals
Source: Nat Commun. 2022 May 3;13:2426. doi: 10.1038/s41467-022-30234-6 (PMC9065008; doi:10.1038/s41467-022-30234-6)
Supplement: Supplementary file 4 — Source Data [file 41467_2022_30234_MOESM4_ESM.xlsx]

## Sheet: Figure 1
Taxon	Parameter	Time	Rate	minHPD	maxHPD
Scleractinia	Speciation	-1.3137	0.376997	0.319336	0.439166
Scleractinia	Speciation	-3.94111	0.12875	0.114242	0.145414
Scleractinia	Speciation	-6.56852	0.128765	0.114242	0.145414
Scleractinia	Speciation	-9.19593	0.0557357	0.0494313	0.06166
Scleractinia	Speciation	-11.8233	0.0557357	0.0494313	0.06166
Scleractinia	Speciation	-14.4507	0.0557357	0.0494313	0.06166
Scleractinia	Speciation	-17.0781	0.0557357	0.0494313	0.0616772
Scleractinia	Speciation	-19.7056	0.0557357	0.0494313	0.0616772
Scleractinia	Speciation	-22.333	0.12079	0.114016	0.128396
Scleractinia	Speciation	-24.9604	0.120774	0.114016	0.128396
Scleractinia	Speciation	-27.5878	0.120774	0.114016	0.128396
Scleractinia	Speciation	-30.2152	0.120774	0.114016	0.128396
Scleractinia	Speciation	-32.8426	0.120774	0.114016	0.128396
Scleractinia	Speciation	-35.47	0.120774	0.114016	0.128396
Scleractinia	Speciation	-38.0974	0.120774	0.114016	0.128396
Scleractinia	Speciation	-40.7248	0.120774	0.113947	0.128396
Scleractinia	Speciation	-43.3522	0.120774	0.113947	0.128396
Scleractinia	Speciation	-45.9796	0.120774	0.113947	0.128396
Scleractinia	Speciation	-48.607	0.120774	0.113947	0.128396
Scleractinia	Speciation	-51.2344	0.115881	0.0607978	0.126591
Scleractinia	Speciation	-53.8618	0.0649802	0.0594404	0.0707683
Scleractinia	Speciation	-56.4893	0.0649802	0.0594404	0.0707683
Scleractinia	Speciation	-59.1167	0.0649591	0.0596283	0.0708095
Scleractinia	Speciation	-61.7441	0.064956	0.0596283	0.0708095
Scleractinia	Speciation	-64.3715	0.0649591	0.0596283	0.0708095
Scleractinia	Speciation	-66.9989	0.0649505	0.0592229	0.0703515
Scleractinia	Speciation	-69.6263	0.0649505	0.0592229	0.0703515
Scleractinia	Speciation	-72.2537	0.0649505	0.0592229	0.0703515
Scleractinia	Speciation	-74.8811	0.0649503	0.0592229	0.0703515
Scleractinia	Speciation	-77.5085	0.0649503	0.0592229	0.0703515
Scleractinia	Speciation	-80.1359	0.0649503	0.0592229	0.0703515
Scleractinia	Speciation	-82.7633	0.0649503	0.0592229	0.0703515
Scleractinia	Speciation	-85.3907	0.0649503	0.0596283	0.0707334
Scleractinia	Speciation	-88.0181	0.0649503	0.0596283	0.0707334
Scleractinia	Speciation	-90.6456	0.0649354	0.0596283	0.0707334
Scleractinia	Speciation	-93.273	0.0649354	0.0596283	0.0707334
Scleractinia	Speciation	-95.9004	0.0649348	0.0596574	0.0707871
Scleractinia	Speciation	-98.5278	0.0649348	0.0596574	0.0707871
Scleractinia	Speciation	-101.155	0.0649348	0.0596283	0.0707683
Scleractinia	Speciation	-103.783	0.0294973	0.0246181	0.0672887
Scleractinia	Speciation	-106.41	0.0283279	0.0245711	0.0325561
Scleractinia	Speciation	-109.037	0.0283228	0.0244932	0.0323751
Scleractinia	Speciation	-111.665	0.0283228	0.0244932	0.0323751
Scleractinia	Speciation	-114.292	0.0283228	0.0244932	0.0323751
Scleractinia	Speciation	-116.92	0.0283228	0.0244932	0.0323751
Scleractinia	Speciation	-119.547	0.028315	0.0244932	0.0324191
Scleractinia	Speciation	-122.174	0.0282968	0.0244932	0.0324391
Scleractinia	Speciation	-124.802	0.0282968	0.0244932	0.0324391
Scleractinia	Speciation	-127.429	0.0940229	0.0805913	0.108708
Scleractinia	Speciation	-130.057	0.0940443	0.0806625	0.108708
Scleractinia	Speciation	-132.684	0.0906625	0.0452535	0.104975
Scleractinia	Speciation	-135.311	0.0474429	0.0425996	0.0524255
Scleractinia	Speciation	-137.939	0.0474144	0.0428529	0.0523552
Scleractinia	Speciation	-140.566	0.0474144	0.0430094	0.0524255
Scleractinia	Speciation	-143.194	0.0474206	0.0430094	0.0524255
Scleractinia	Speciation	-145.821	0.0474206	0.0430094	0.0524255
Scleractinia	Speciation	-148.449	0.0474206	0.0430094	0.0524255
Scleractinia	Speciation	-151.076	0.0474368	0.0430094	0.0524255
Scleractinia	Speciation	-153.703	0.0474429	0.0430094	0.0524255
Scleractinia	Speciation	-156.331	0.0474429	0.0429754	0.0524255
Scleractinia	Speciation	-158.958	0.0474429	0.0428529	0.0523552
Scleractinia	Speciation	-161.586	0.16295	0.148282	0.181699
Scleractinia	Speciation	-164.213	0.16295	0.148259	0.181699
Scleractinia	Speciation	-166.84	0.162185	0.14395	0.182244
Scleractinia	Speciation	-169.468	0.262627	0.231703	0.289542
Scleractinia	Speciation	-172.095	0.262644	0.231703	0.289476
Scleractinia	Speciation	-174.723	0.262661	0.231703	0.289542
Scleractinia	Speciation	-177.35	0.262751	0.233281	0.291561
Scleractinia	Speciation	-179.977	0.0746802	0.0538493	0.278415
Scleractinia	Speciation	-182.605	0.0715829	0.0525628	0.086315
Scleractinia	Speciation	-185.232	0.0715829	0.0537933	0.0870023
Scleractinia	Speciation	-187.86	0.0715829	0.0537933	0.0870023
Scleractinia	Speciation	-190.487	0.0715829	0.0537039	0.0868304
Scleractinia	Speciation	-193.114	0.0715829	0.0537039	0.0868304
Scleractinia	Speciation	-195.742	0.0715966	0.0537933	0.0870023
Scleractinia	Speciation	-198.369	0.0716418	0.0537039	0.0876418
Scleractinia	Speciation	-200.997	0.268159	0.0621518	0.526269
Scleractinia	Speciation	-203.624	0.0693489	0.0533298	0.0805081
Scleractinia	Speciation	-206.251	0.0693521	0.0533298	0.0804348
Scleractinia	Speciation	-208.879	0.0693521	0.0533463	0.0804348
Scleractinia	Speciation	-211.506	0.0693799	0.0533463	0.0804348
Scleractinia	Speciation	-214.134	0.0693489	0.0533298	0.0806222
Scleractinia	Speciation	-216.761	0.0693799	0.0533298	0.0806896
Scleractinia	Speciation	-219.389	0.0698342	0.0552185	0.0810805
Scleractinia	Speciation	-222.016	0.0703233	0.0583761	0.084248
Scleractinia	Speciation	-224.643	0.0704937	0.0583761	0.084248
Scleractinia	Speciation	-227.271	0.0704937	0.0583761	0.084248
Scleractinia	Speciation	-229.898	0.0705059	0.0583761	0.084248
Scleractinia	Speciation	-232.526	0.0705059	0.0583761	0.084248
Scleractinia	Speciation	-235.153	0.0705059	0.0582403	0.084248
Scleractinia	Speciation	-237.78	0.421407	0.340498	0.513036
Scleractinia	Speciation	-240.408	0.420309	0.338301	0.509054
Scleractinia	Speciation	-243.035	0.420309	0.338301	0.509054
Scleractinia	Speciation	-245.663	0.420424	0.338647	0.509054
Scleractinia	Speciation	-248.29	0.421658	0.339815	0.517949
Scleractinia	Speciation	-250.917	0.422739	0.323651	0.527095
Scleractinia	Speciation	-253.545	0.422751	0.323008	0.52887
Scleractinia	Speciation	-256.172	0.422552	0.323651	0.52887
Scleractinia	Speciation	-258.8	0.422552	0.321469	0.529918
Scleractinia	Speciation	-261.427	0.422503	0.321469	0.534014
Scleractinia	Extinction	-1.3137	0.205722	0.175288	0.239026
Scleractinia	Extinction	-3.94111	0.204867	0.179317	0.238471
Scleractinia	Extinction	-6.56852	0.0845804	0.0699629	0.128899
Scleractinia	Extinction	-9.19593	0.0811088	0.0622052	0.0898585
Scleractinia	Extinction	-11.8233	0.0810759	0.0620337	0.0896087
Scleractinia	Extinction	-14.4507	0.0810895	0.0620337	0.0896087
Scleractinia	Extinction	-17.0781	0.0805872	0.0611607	0.0897987
Scleractinia	Extinction	-19.7056	0.0608443	0.0504895	0.0841988
Scleractinia	Extinction	-22.333	0.0583531	0.0502383	0.0717549
Scleractinia	Extinction	-24.9604	0.0581906	0.0502383	0.0712802
Scleractinia	Extinction	-27.5878	0.0580743	0.0502383	0.0710478
Scleractinia	Extinction	-30.2152	0.0577772	0.0499164	0.0712405
Scleractinia	Extinction	-32.8426	0.0576979	0.0492467	0.0712667
Scleractinia	Extinction	-35.47	0.246825	0.20105	0.291811
Scleractinia	Extinction	-38.0974	0.0720256	0.0576454	0.205707
Scleractinia	Extinction	-40.7248	0.0645173	0.0515702	0.085172
Scleractinia	Extinction	-43.3522	0.0639286	0.0539236	0.0726427
Scleractinia	Extinction	-45.9796	0.0639286	0.0539236	0.0726426
Scleractinia	Extinction	-48.607	0.0639286	0.0539236	0.0726426
Scleractinia	Extinction	-51.2344	0.0639286	0.0539236	0.0726426
Scleractinia	Extinction	-53.8618	0.0639343	0.0539236	0.0726426
Scleractinia	Extinction	-56.4893	0.0639625	0.0539236	0.0726427
Scleractinia	Extinction	-59.1167	0.0639625	0.0539236	0.0726427
Scleractinia	Extinction	-61.7441	0.0639625	0.0539236	0.0726427
Scleractinia	Extinction	-64.3715	0.0639621	0.0539236	0.0726947
Scleractinia	Extinction	-66.9989	0.343494	0.262879	0.425111
Scleractinia	Extinction	-69.6263	0.0641304	0.0580995	0.0708406
Scleractinia	Extinction	-72.2537	0.0639524	0.0591259	0.0685752
Scleractinia	Extinction	-74.8811	0.0639479	0.0593324	0.0687569
Scleractinia	Extinction	-77.5085	0.0639479	0.0593324	0.0687569
Scleractinia	Extinction	-80.1359	0.0639479	0.0593985	0.0687965
Scleractinia	Extinction	-82.7633	0.0639544	0.0594117	0.0687965
Scleractinia	Extinction	-85.3907	0.0639724	0.0594717	0.0687569
Scleractinia	Extinction	-88.0181	0.0639724	0.0594717	0.0687569
Scleractinia	Extinction	-90.6456	0.0639724	0.0594717	0.0687569
Scleractinia	Extinction	-93.273	0.0639724	0.0594717	0.0687569
Scleractinia	Extinction	-95.9004	0.0639724	0.0594717	0.0687569
Scleractinia	Extinction	-98.5278	0.0639724	0.0594717	0.0687569
Scleractinia	Extinction	-101.155	0.0639724	0.0594717	0.0687569
Scleractinia	Extinction	-103.783	0.0639724	0.059539	0.0687965
Scleractinia	Extinction	-106.41	0.063967	0.059539	0.0687965
Scleractinia	Extinction	-109.037	0.0639563	0.0595698	0.0687965
Scleractinia	Extinction	-111.665	0.0639563	0.0595698	0.0687965
Scleractinia	Extinction	-114.292	0.0639562	0.059539	0.0687965
Scleractinia	Extinction	-116.92	0.0639544	0.0594717	0.0687569
Scleractinia	Extinction	-119.547	0.0639544	0.0594717	0.0687569
Scleractinia	Extinction	-122.174	0.0639562	0.0594624	0.0687569
Scleractinia	Extinction	-124.802	0.0620212	0.0286327	0.0675808
Scleractinia	Extinction	-127.429	0.029884	0.0245992	0.035233
Scleractinia	Extinction	-130.057	0.0298934	0.0241281	0.034719
Scleractinia	Extinction	-132.684	0.0298934	0.0241281	0.034719
Scleractinia	Extinction	-135.311	0.0298934	0.0241281	0.034719
Scleractinia	Extinction	-137.939	0.0298934	0.0241281	0.034719
Scleractinia	Extinction	-140.566	0.0299125	0.0246506	0.0352731
Scleractinia	Extinction	-143.194	0.029913	0.0246349	0.0352731
Scleractinia	Extinction	-145.821	0.199796	0.167922	0.273445
Scleractinia	Extinction	-148.449	0.192365	0.134314	0.229178
Scleractinia	Extinction	-151.076	0.062768	0.056105	0.0734882
Scleractinia	Extinction	-153.703	0.0626667	0.0560028	0.0730923
Scleractinia	Extinction	-156.331	0.0626109	0.0557896	0.0729265
Scleractinia	Extinction	-158.958	0.0621399	0.0495914	0.0738013
Scleractinia	Extinction	-161.586	0.0619997	0.0461742	0.0738013
Scleractinia	Extinction	-164.213	0.0639849	0.0540434	0.118646
Scleractinia	Extinction	-166.84	0.11201	0.0657663	0.135203
Scleractinia	Extinction	-169.468	0.109625	0.0663329	0.132334
Scleractinia	Extinction	-172.095	0.0369779	0.0196629	0.0900014
Scleractinia	Extinction	-174.723	0.0376265	0.0203676	0.0911468
Scleractinia	Extinction	-177.35	0.0495791	0.0198265	0.099425
Scleractinia	Extinction	-179.977	0.0809453	0.0196629	0.122194
Scleractinia	Extinction	-182.605	0.0920107	0.0612726	0.215362
Scleractinia	Extinction	-185.232	0.0915294	0.0581854	0.209991
Scleractinia	Extinction	-187.86	0.0858964	0.0584536	0.112603
Scleractinia	Extinction	-190.487	0.0857721	0.0584536	0.111162
Scleractinia	Extinction	-193.114	0.0857214	0.0584536	0.110843
Scleractinia	Extinction	-195.742	0.0857214	0.0584536	0.110843
Scleractinia	Extinction	-198.369	0.0857214	0.0584536	0.110963
Scleractinia	Extinction	-200.997	0.0859212	0.0584536	0.113139
Scleractinia	Extinction	-203.624	0.147629	0.0886689	0.228316
Scleractinia	Extinction	-206.251	0.0516691	0.0425964	0.0608706
Scleractinia	Extinction	-208.879	0.0516119	0.0431403	0.0598501
Scleractinia	Extinction	-211.506	0.0516119	0.0431403	0.0598501
Scleractinia	Extinction	-214.134	0.0516119	0.0431403	0.0598501
Scleractinia	Extinction	-216.761	0.0516151	0.0431381	0.0598223
Scleractinia	Extinction	-219.389	0.0516151	0.0431381	0.0598223
Scleractinia	Extinction	-222.016	0.0516151	0.0431381	0.0598223
Scleractinia	Extinction	-224.643	0.0516151	0.0431381	0.0598223
Scleractinia	Extinction	-227.271	0.0516151	0.0431381	0.0598223
Scleractinia	Extinction	-229.898	0.0516151	0.0431381	0.0598223
Scleractinia	Extinction	-232.526	0.0516151	0.0431381	0.0598223
Scleractinia	Extinction	-235.153	0.0516119	0.0431381	0.0598501
Scleractinia	Extinction	-237.78	0.0516119	0.0431381	0.0598501
Scleractinia	Extinction	-240.408	0.051903	0.0408683	0.065637
Scleractinia	Extinction	-243.035	0.276041	0.180267	0.396794
Scleractinia	Extinction	-245.663	0.275737	0.17997	0.396794
Scleractinia	Extinction	-248.29	0.275637	0.17997	0.397499
Scleractinia	Extinction	-250.917	0.275612	0.175539	0.393962
Scleractinia	Extinction	-253.545	0.275421	0.175539	0.395112
Scleractinia	Extinction	-256.172	0.275456	0.175539	0.395556
Scleractinia	Extinction	-258.8	0.275685	0.174859	0.397499
Scleractinia	Extinction	-261.427	0.275755	0.171028	0.397327
Scleractinia	Net_diversification	-1.3137	0.169346	0.106099	0.245885
Scleractinia	Net_diversification	-3.94111	-0.0759438	-0.112037	-0.0438142
Scleractinia	Net_diversification	-6.56852	0.0382387	-0.00139793	0.0693539
Scleractinia	Net_diversification	-9.19593	-0.0229902	-0.0369657	-0.00554942
Scleractinia	Net_diversification	-11.8233	-0.0229221	-0.0363559	-0.00501647
Scleractinia	Net_diversification	-14.4507	-0.0229403	-0.0363559	-0.00510034
Scleractinia	Net_diversification	-17.0781	-0.02209	-0.0365908	-0.00435609
Scleractinia	Net_diversification	-19.7056	-0.0075041	-0.0293275	0.00769553
Scleractinia	Net_diversification	-22.333	0.0611346	0.048001	0.0743986
Scleractinia	Net_diversification	-24.9604	0.0613501	0.048077	0.0737944
Scleractinia	Net_diversification	-27.5878	0.061592	0.0486275	0.0738321
Scleractinia	Net_diversification	-30.2152	0.0620943	0.0486758	0.0746848
Scleractinia	Net_diversification	-32.8426	0.0623431	0.0483444	0.0750527
Scleractinia	Net_diversification	-35.47	-0.12484	-0.169276	-0.0779389
Scleractinia	Net_diversification	-38.0974	0.0242753	-0.0867485	0.0655566
Scleractinia	Net_diversification	-40.7248	0.0551307	0.0343925	0.0718109
Scleractinia	Net_diversification	-43.3522	0.057195	0.0455502	0.0699389
Scleractinia	Net_diversification	-45.9796	0.0572094	0.045489	0.0698607
Scleractinia	Net_diversification	-48.607	0.0572094	0.045489	0.0698607
Scleractinia	Net_diversification	-51.2344	0.0327133	-0.00724054	0.0678985
Scleractinia	Net_diversification	-53.8618	0.00167471	-0.00990436	0.0122896
Scleractinia	Net_diversification	-56.4893	0.00160874	-0.00990436	0.0122896
Scleractinia	Net_diversification	-59.1167	0.00143094	-0.00990436	0.0119282
Scleractinia	Net_diversification	-61.7441	0.00139455	-0.00990436	0.0119282
Scleractinia	Net_diversification	-64.3715	0.00141124	-0.00990436	0.0119282
Scleractinia	Net_diversification	-66.9989	-0.278289	-0.357387	-0.195496
Scleractinia	Net_diversification	-69.6263	-0.00128254	-0.00848871	0.0107943
Scleractinia	Net_diversification	-72.2537	0.00108532	-0.00651372	0.00841945
Scleractinia	Net_diversification	-74.8811	0.00108714	-0.00651372	0.00841945
Scleractinia	Net_diversification	-77.5085	0.00108714	-0.00651372	0.00841945
Scleractinia	Net_diversification	-80.1359	0.00108095	-0.00666099	0.00825197
Scleractinia	Net_diversification	-82.7633	0.00105893	-0.00702357	0.00780436
Scleractinia	Net_diversification	-85.3907	0.000970006	-0.00669356	0.00776833
Scleractinia	Net_diversification	-88.0181	0.000970006	-0.00669356	0.00776833
Scleractinia	Net_diversification	-90.6456	0.000957336	-0.00669356	0.00780436
Scleractinia	Net_diversification	-93.273	0.000957336	-0.00669356	0.00780436
Scleractinia	Net_diversification	-95.9004	0.000950284	-0.00680383	0.00780436
Scleractinia	Net_diversification	-98.5278	0.000950284	-0.00680383	0.00780436
Scleractinia	Net_diversification	-101.155	0.000985424	-0.00686785	0.00776833
Scleractinia	Net_diversification	-103.783	-0.0259597	-0.0417126	0.00402836
Scleractinia	Net_diversification	-106.41	-0.0354958	-0.0419085	-0.0294518
Scleractinia	Net_diversification	-109.037	-0.0355557	-0.041893	-0.0295162
Scleractinia	Net_diversification	-111.665	-0.0355557	-0.041893	-0.0295162
Scleractinia	Net_diversification	-114.292	-0.0355499	-0.0419085	-0.0295162
Scleractinia	Net_diversification	-116.92	-0.0355435	-0.0418716	-0.0294518
Scleractinia	Net_diversification	-119.547	-0.0355712	-0.0418716	-0.0294518
Scleractinia	Net_diversification	-122.174	-0.0356102	-0.0419085	-0.0294317
Scleractinia	Net_diversification	-124.802	-0.0242734	-0.0405463	0.000981628
Scleractinia	Net_diversification	-127.429	0.0645029	0.0498005	0.0809107
Scleractinia	Net_diversification	-130.057	0.0645832	0.0498005	0.0808222
Scleractinia	Net_diversification	-132.684	0.0539801	0.0140344	0.0770609
Scleractinia	Net_diversification	-135.311	0.0177508	0.0102535	0.0247455
Scleractinia	Net_diversification	-137.939	0.0174557	0.0106577	0.0246144
Scleractinia	Net_diversification	-140.566	0.0174303	0.0106577	0.0246144
Scleractinia	Net_diversification	-143.194	0.0174296	0.0106577	0.0246483
Scleractinia	Net_diversification	-145.821	-0.158255	-0.227505	-0.121814
Scleractinia	Net_diversification	-148.449	-0.140425	-0.178711	-0.0824272
Scleractinia	Net_diversification	-151.076	-0.0161338	-0.0267774	-0.00713926
Scleractinia	Net_diversification	-153.703	-0.0157136	-0.0261639	-0.00713926
Scleractinia	Net_diversification	-156.331	-0.0155152	-0.0261603	-0.00713926
Scleractinia	Net_diversification	-158.958	-0.014232	-0.0278394	-0.00263887
Scleractinia	Net_diversification	-161.586	0.102097	0.0813022	0.122813
Scleractinia	Net_diversification	-164.213	0.0913116	0.0430388	0.120524
Scleractinia	Net_diversification	-166.84	0.0513639	0.0139725	0.10648
Scleractinia	Net_diversification	-169.468	0.157707	0.112843	0.204711
Scleractinia	Net_diversification	-172.095	0.216418	0.159129	0.257999
Scleractinia	Net_diversification	-174.723	0.214909	0.159477	0.257999
Scleractinia	Net_diversification	-177.35	0.204886	0.147159	0.257235
Scleractinia	Net_diversification	-179.977	0.0444932	-0.0520209	0.243914
Scleractinia	Net_diversification	-182.605	-0.0358216	-0.141704	0.0191241
Scleractinia	Net_diversification	-185.232	-0.0349661	-0.140675	0.0160413
Scleractinia	Net_diversification	-187.86	-0.0144369	-0.0471496	0.0186053
Scleractinia	Net_diversification	-190.487	-0.0140958	-0.0459621	0.0186053
Scleractinia	Net_diversification	-193.114	-0.0138896	-0.0452331	0.0186053
Scleractinia	Net_diversification	-195.742	-0.0138649	-0.0457316	0.0183726
Scleractinia	Net_diversification	-198.369	-0.013324	-0.0467515	0.0185502
Scleractinia	Net_diversification	-200.997	0.159861	-0.0387893	0.458261
Scleractinia	Net_diversification	-203.624	-0.0793471	-0.163441	-0.015512
Scleractinia	Net_diversification	-206.251	0.0158884	-0.00109052	0.0338854
Scleractinia	Net_diversification	-208.879	0.0169504	0.000340414	0.0321175
Scleractinia	Net_diversification	-211.506	0.0169707	0.000595294	0.0321175
Scleractinia	Net_diversification	-214.134	0.0169154	0.000297656	0.0321175
Scleractinia	Net_diversification	-216.761	0.0169277	0.000340414	0.0321175
Scleractinia	Net_diversification	-219.389	0.0177817	0.00135869	0.0321414
Scleractinia	Net_diversification	-222.016	0.0189359	0.00372872	0.0341641
Scleractinia	Net_diversification	-224.643	0.0191869	0.00372872	0.0342432
Scleractinia	Net_diversification	-227.271	0.0191869	0.00372872	0.0342432
Scleractinia	Net_diversification	-229.898	0.0191952	0.00372872	0.0342432
Scleractinia	Net_diversification	-232.526	0.0191952	0.00372872	0.0342432
Scleractinia	Net_diversification	-235.153	0.0192639	0.00336492	0.0342432
Scleractinia	Net_diversification	-237.78	0.372485	0.290672	0.463338
Scleractinia	Net_diversification	-240.408	0.361696	0.246925	0.471136
Scleractinia	Net_diversification	-243.035	0.140435	0.0141125	0.281442
Scleractinia	Net_diversification	-245.663	0.141607	0.0141125	0.281442
Scleractinia	Net_diversification	-248.29	0.146149	-0.00608745	0.27211
Scleractinia	Net_diversification	-250.917	0.170002	-0.0297182	0.289777
Scleractinia	Net_diversification	-253.545	0.167331	-0.029307	0.297359
Scleractinia	Net_diversification	-256.172	0.161711	-0.029307	0.293507
Scleractinia	Net_diversification	-258.8	0.159357	-0.0368024	0.298476
Scleractinia	Net_diversification	-261.427	0.155696	-0.0415607	0.29969
Acroporidae	Speciation	-0.819975	0.933966	0.687204	1.20812
Acroporidae	Speciation	-2.45993	0.121596	0.097835	0.148852
Acroporidae	Speciation	-4.09988	0.121596	0.097835	0.148852
Acroporidae	Speciation	-5.73983	0.121596	0.097835	0.148852
Acroporidae	Speciation	-7.37978	0.121596	0.097835	0.148852
Acroporidae	Speciation	-9.01973	0.121596	0.097835	0.148852
Acroporidae	Speciation	-10.6597	0.121655	0.097835	0.148852
Acroporidae	Speciation	-12.2996	0.121655	0.097835	0.148852
Acroporidae	Speciation	-13.9396	0.121655	0.097835	0.148852
Acroporidae	Speciation	-15.5795	0.121673	0.097835	0.148358
Acroporidae	Speciation	-17.2195	0.121781	0.0980804	0.148358
Acroporidae	Speciation	-18.8594	0.121893	0.0980804	0.147931
Acroporidae	Speciation	-20.4994	0.122055	0.0984084	0.147931
Acroporidae	Speciation	-22.1393	0.122164	0.0980804	0.147806
Acroporidae	Speciation	-23.7793	0.12223	0.0992363	0.148608
Acroporidae	Speciation	-25.4192	0.122256	0.0992363	0.148608
Acroporidae	Speciation	-27.0592	0.122264	0.0992363	0.148608
Acroporidae	Speciation	-28.6991	0.122268	0.0992363	0.148608
Acroporidae	Speciation	-30.3391	0.122268	0.0992363	0.148608
Acroporidae	Speciation	-31.979	0.122268	0.0992363	0.148608
Acroporidae	Speciation	-33.619	0.122272	0.098463	0.148263
Acroporidae	Speciation	-35.2589	0.122282	0.098463	0.148358
Acroporidae	Speciation	-36.8989	0.122315	0.098463	0.148608
Acroporidae	Speciation	-38.5388	0.12236	0.0979299	0.148358
Acroporidae	Speciation	-40.1788	0.122391	0.097835	0.148608
Acroporidae	Speciation	-41.8187	0.122391	0.097835	0.148608
Acroporidae	Speciation	-43.4587	0.122433	0.097835	0.148852
Acroporidae	Speciation	-45.0986	0.12247	0.0971178	0.148608
Acroporidae	Speciation	-46.7386	0.12248	0.0967808	0.148358
Acroporidae	Speciation	-48.3785	0.12248	0.0967808	0.148358
Acroporidae	Speciation	-50.0185	0.12248	0.0967808	0.148358
Acroporidae	Speciation	-51.6584	0.122558	0.0967808	0.148608
Acroporidae	Speciation	-53.2984	0.122618	0.0967808	0.148852
Acroporidae	Speciation	-54.9383	0.122618	0.0967808	0.148608
Acroporidae	Speciation	-56.5783	0.122618	0.0967808	0.148608
Acroporidae	Speciation	-58.2182	0.122685	0.097835	0.15041
Acroporidae	Speciation	-59.8582	0.122685	0.097835	0.150959
Acroporidae	Speciation	-61.4981	0.122861	0.0967808	0.150657
Acroporidae	Speciation	-63.1381	0.122861	0.0967808	0.150959
Acroporidae	Speciation	-64.778	0.122764	0.0967808	0.151402
Acroporidae	Speciation	-66.418	0.122764	0.0967808	0.151402
Acroporidae	Speciation	-68.0579	0.122764	0.0968672	0.152017
Acroporidae	Speciation	-69.6979	0.122764	0.0968672	0.152017
Acroporidae	Speciation	-71.3378	0.122661	0.0968672	0.152017
Acroporidae	Speciation	-72.9778	0.122649	0.0968672	0.152017
Acroporidae	Speciation	-74.6178	0.122649	0.0968672	0.152017
Acroporidae	Speciation	-76.2577	0.122558	0.0967808	0.152017
Acroporidae	Speciation	-77.8977	0.122558	0.0967808	0.152017
Acroporidae	Speciation	-79.5376	0.122558	0.0967808	0.152017
Acroporidae	Speciation	-81.1776	0.122558	0.0967808	0.152017
Acroporidae	Speciation	-82.8175	0.122558	0.0967808	0.152017
Acroporidae	Speciation	-84.4575	0.122558	0.0967808	0.152017
Acroporidae	Speciation	-86.0974	0.122558	0.0967808	0.152017
Acroporidae	Speciation	-87.7374	0.122558	0.0967808	0.151402
Acroporidae	Speciation	-89.3773	0.122558	0.0967808	0.151402
Acroporidae	Speciation	-91.0173	0.122558	0.0967808	0.151402
Acroporidae	Speciation	-92.6572	0.122558	0.0967808	0.151402
Acroporidae	Speciation	-94.2972	0.122558	0.0967808	0.151402
Acroporidae	Speciation	-95.9371	0.122501	0.0967808	0.150959
Acroporidae	Speciation	-97.5771	0.122558	0.0968672	0.152017
Acroporidae	Speciation	-99.217	0.122558	0.0967808	0.152017
Acroporidae	Speciation	-100.857	0.122501	0.0967808	0.152532
Acroporidae	Speciation	-102.497	0.122501	0.0967808	0.152532
Acroporidae	Speciation	-104.137	0.12248	0.0967808	0.152017
Acroporidae	Speciation	-105.777	0.12247	0.0967808	0.152017
Acroporidae	Speciation	-107.417	0.12247	0.0967808	0.152017
Acroporidae	Speciation	-109.057	0.122433	0.0967808	0.152017
Acroporidae	Speciation	-110.697	0.122433	0.0968672	0.153142
Acroporidae	Speciation	-112.337	0.122433	0.0967808	0.153142
Acroporidae	Speciation	-113.977	0.122391	0.0968672	0.153142
Acroporidae	Speciation	-115.617	0.122341	0.0967808	0.153142
Acroporidae	Speciation	-117.256	0.122341	0.0967808	0.153142
Acroporidae	Speciation	-118.896	0.122363	0.0967808	0.153142
Acroporidae	Speciation	-120.536	0.122315	0.0967808	0.153142
Acroporidae	Speciation	-122.176	0.122315	0.0967808	0.153142
Acroporidae	Speciation	-123.816	0.122315	0.0967808	0.153142
Acroporidae	Speciation	-125.456	0.122341	0.0967808	0.153142
Acroporidae	Speciation	-127.096	0.122341	0.0967808	0.153142
Acroporidae	Speciation	-128.736	0.122363	0.0967808	0.153142
Acroporidae	Speciation	-130.376	0.122363	0.0967808	0.153142
Acroporidae	Speciation	-132.016	0.122363	0.0967808	0.153142
Acroporidae	Speciation	-133.656	0.122363	0.097326	0.153648
Acroporidae	Speciation	-135.296	0.122363	0.0980804	0.154554
Acroporidae	Speciation	-136.936	0.122341	0.0980804	0.154554
Acroporidae	Speciation	-138.576	0.122341	0.0980804	0.154554
Acroporidae	Speciation	-140.216	0.122341	0.0980804	0.154554
Acroporidae	Speciation	-141.856	0.122341	0.0979299	0.154554
Acroporidae	Speciation	-143.496	0.122363	0.0980804	0.154554
Acroporidae	Speciation	-145.136	0.122363	0.0979299	0.154554
Acroporidae	Speciation	-146.776	0.122363	0.097835	0.154554
Acroporidae	Speciation	-148.416	0.122341	0.097835	0.154554
Acroporidae	Speciation	-150.055	0.122391	0.0967808	0.154554
Acroporidae	Speciation	-151.695	0.122391	0.0967808	0.154554
Acroporidae	Speciation	-153.335	0.122391	0.0967808	0.154554
Acroporidae	Speciation	-154.975	0.122433	0.0963573	0.154554
Acroporidae	Speciation	-156.615	0.12247	0.0951291	0.154554
Acroporidae	Speciation	-158.255	0.12248	0.097835	0.158573
Acroporidae	Speciation	-159.895	0.122861	0.0931615	0.159055
Acroporidae	Speciation	-161.535	0.123688	0.0558013	0.209587
Acroporidae	Speciation	-163.175	0.126299	0.0856854	0.831768
Acroporidae	Extinction	-0.819975	0.0844957	0.0629115	0.10448
Acroporidae	Extinction	-2.45993	0.0844957	0.0629115	0.10448
Acroporidae	Extinction	-4.09988	0.0844957	0.0629115	0.10448
Acroporidae	Extinction	-5.73983	0.0844957	0.0629115	0.10448
Acroporidae	Extinction	-7.37978	0.0844957	0.0629115	0.10448
Acroporidae	Extinction	-9.01973	0.0845462	0.062659	0.104354
Acroporidae	Extinction	-10.6597	0.0846186	0.062659	0.104039
Acroporidae	Extinction	-12.2996	0.084663	0.062659	0.103983
Acroporidae	Extinction	-13.9396	0.0848317	0.0630262	0.104041
Acroporidae	Extinction	-15.5795	0.0849769	0.0639205	0.104813
Acroporidae	Extinction	-17.2195	0.0850281	0.0637512	0.10448
Acroporidae	Extinction	-18.8594	0.085047	0.0640834	0.104816
Acroporidae	Extinction	-20.4994	0.0850837	0.0639205	0.104816
Acroporidae	Extinction	-22.1393	0.0851964	0.0637512	0.104816
Acroporidae	Extinction	-23.7793	0.0852974	0.0637512	0.104816
Acroporidae	Extinction	-25.4192	0.0853011	0.0639205	0.104816
Acroporidae	Extinction	-27.0592	0.0852974	0.0639205	0.104816
Acroporidae	Extinction	-28.6991	0.0852974	0.0639205	0.104816
Acroporidae	Extinction	-30.3391	0.0853011	0.0637512	0.104816
Acroporidae	Extinction	-31.979	0.0853088	0.0637512	0.104816
Acroporidae	Extinction	-33.619	0.0854195	0.0640834	0.105479
Acroporidae	Extinction	-35.2589	0.0854195	0.0640834	0.105479
Acroporidae	Extinction	-36.8989	0.0854195	0.0640834	0.105479
Acroporidae	Extinction	-38.5388	0.0854838	0.0639205	0.105479
Acroporidae	Extinction	-40.1788	0.0854838	0.0637512	0.105479
Acroporidae	Extinction	-41.8187	0.0855458	0.0630262	0.105004
Acroporidae	Extinction	-43.4587	0.0855592	0.0630262	0.105334
Acroporidae	Extinction	-45.0986	0.085595	0.062659	0.105479
Acroporidae	Extinction	-46.7386	0.0856075	0.0651338	0.108582
Acroporidae	Extinction	-48.3785	0.0856075	0.0651338	0.108582
Acroporidae	Extinction	-50.0185	0.085613	0.0651338	0.108582
Acroporidae	Extinction	-51.6584	0.0856181	0.0650091	0.108506
Acroporidae	Extinction	-53.2984	0.0857377	0.0639205	0.108178
Acroporidae	Extinction	-54.9383	0.0857804	0.0640834	0.108582
Acroporidae	Extinction	-56.5783	0.0857917	0.0637512	0.108582
Acroporidae	Extinction	-58.2182	0.085859	0.0630262	0.108582
Acroporidae	Extinction	-59.8582	0.0859338	0.0637512	0.111257
Acroporidae	Extinction	-61.4981	0.0859385	0.062659	0.111257
Acroporidae	Extinction	-63.1381	0.0859385	0.0630262	0.112148
Acroporidae	Extinction	-64.778	0.0859665	0.0639205	0.114963
Acroporidae	Extinction	-66.418	0.0860248	0.0630262	0.114179
Acroporidae	Extinction	-68.0579	0.0860642	0.062659	0.114179
Acroporidae	Extinction	-69.6979	0.08613	0.0630262	0.116424
Acroporidae	Extinction	-71.3378	0.0862074	0.0630262	0.117292
Acroporidae	Extinction	-72.9778	0.086251	0.062659	0.117638
Acroporidae	Extinction	-74.6178	0.0863587	0.062659	0.120497
Acroporidae	Extinction	-76.2577	0.0864858	0.0637512	0.123183
Acroporidae	Extinction	-77.8977	0.0865656	0.062659	0.124363
Acroporidae	Extinction	-79.5376	0.0866894	0.0630262	0.126873
Acroporidae	Extinction	-81.1776	0.086947	0.062659	0.136326
Acroporidae	Extinction	-82.8175	0.0870017	0.0630262	0.137874
Acroporidae	Extinction	-84.4575	0.0870453	0.062659	0.137874
Acroporidae	Extinction	-86.0974	0.0870945	0.0610346	0.137874
Acroporidae	Extinction	-87.7374	0.087194	0.062659	0.141241
Acroporidae	Extinction	-89.3773	0.0872047	0.0610346	0.141241
Acroporidae	Extinction	-91.0173	0.0872297	0.0610346	0.141241
Acroporidae	Extinction	-92.6572	0.0872416	0.0610346	0.141241
Acroporidae	Extinction	-94.2972	0.0873092	0.062659	0.144074
Acroporidae	Extinction	-95.9371	0.0873288	0.062659	0.141241
Acroporidae	Extinction	-97.5771	0.0873421	0.0610346	0.141241
Acroporidae	Extinction	-99.217	0.0873597	0.0610346	0.141241
Acroporidae	Extinction	-100.857	0.0873803	0.0610346	0.141241
Acroporidae	Extinction	-102.497	0.0873803	0.062659	0.144074
Acroporidae	Extinction	-104.137	0.0873803	0.062659	0.144074
Acroporidae	Extinction	-105.777	0.0873803	0.062659	0.144074
Acroporidae	Extinction	-107.417	0.0874074	0.062659	0.144074
Acroporidae	Extinction	-109.057	0.0875725	0.0610346	0.144074
Acroporidae	Extinction	-110.697	0.0876183	0.0610346	0.144074
Acroporidae	Extinction	-112.337	0.0876183	0.0610346	0.144074
Acroporidae	Extinction	-113.977	0.0876788	0.0639205	0.14835
Acroporidae	Extinction	-115.617	0.0876958	0.0639205	0.14835
Acroporidae	Extinction	-117.256	0.0877673	0.062659	0.146352
Acroporidae	Extinction	-118.896	0.0879053	0.062659	0.146772
Acroporidae	Extinction	-120.536	0.0879053	0.062659	0.146772
Acroporidae	Extinction	-122.176	0.0879148	0.0640834	0.14835
Acroporidae	Extinction	-123.816	0.0879053	0.062659	0.140473
Acroporidae	Extinction	-125.456	0.0879148	0.062659	0.139831
Acroporidae	Extinction	-127.096	0.08789	0.0637512	0.139831
Acroporidae	Extinction	-128.736	0.0879148	0.062659	0.137874
Acroporidae	Extinction	-130.376	0.0879753	0.062659	0.137874
Acroporidae	Extinction	-132.016	0.0879775	0.0637512	0.139831
Acroporidae	Extinction	-133.656	0.0879775	0.0637512	0.139831
Acroporidae	Extinction	-135.296	0.0879775	0.0637512	0.140473
Acroporidae	Extinction	-136.936	0.0880385	0.062659	0.139831
Acroporidae	Extinction	-138.576	0.0881073	0.062659	0.140473
Acroporidae	Extinction	-140.216	0.0881329	0.062659	0.140473
Acroporidae	Extinction	-141.856	0.0881579	0.062659	0.141993
Acroporidae	Extinction	-143.496	0.0882389	0.0639205	0.146352
Acroporidae	Extinction	-145.136	0.0883045	0.0637512	0.146352
Acroporidae	Extinction	-146.776	0.0883045	0.0637512	0.146352
Acroporidae	Extinction	-148.416	0.0883045	0.0637512	0.146772
Acroporidae	Extinction	-150.055	0.0883749	0.0637512	0.146772
Acroporidae	Extinction	-151.695	0.0883749	0.0650091	0.148611
Acroporidae	Extinction	-153.335	0.0883749	0.0650091	0.148611
Acroporidae	Extinction	-154.975	0.0883749	0.0650091	0.148611
Acroporidae	Extinction	-156.615	0.0883749	0.0650091	0.148611
Acroporidae	Extinction	-158.255	0.0883749	0.0650091	0.148611
Acroporidae	Extinction	-159.895	0.0884719	0.0650091	0.148611
Acroporidae	Extinction	-161.535	0.0884719	0.0650091	0.148685
Acroporidae	Extinction	-163.175	0.0885563	0.0637512	0.148685
Acroporidae	Net_diversification	-0.819975	0.849446	0.595629	1.11655
Acroporidae	Net_diversification	-2.45993	0.0369573	0.00761586	0.0726986
Acroporidae	Net_diversification	-4.09988	0.036956	0.00761586	0.0726986
Acroporidae	Net_diversification	-5.73983	0.036956	0.00761586	0.0726986
Acroporidae	Net_diversification	-7.37978	0.036956	0.00761586	0.0726986
Acroporidae	Net_diversification	-9.01973	0.0369235	0.00761586	0.0728466
Acroporidae	Net_diversification	-10.6597	0.0368936	0.00691705	0.0723396
Acroporidae	Net_diversification	-12.2996	0.0367764	0.00761586	0.0728466
Acroporidae	Net_diversification	-13.9396	0.0365466	0.00761586	0.0728466
Acroporidae	Net_diversification	-15.5795	0.0362777	0.00365068	0.0681615
Acroporidae	Net_diversification	-17.2195	0.0364308	0.00463526	0.0693565
Acroporidae	Net_diversification	-18.8594	0.0367025	0.00458136	0.0676244
Acroporidae	Net_diversification	-20.4994	0.0369142	0.00458136	0.066495
Acroporidae	Net_diversification	-22.1393	0.037079	0.00458136	0.0681615
Acroporidae	Net_diversification	-23.7793	0.0370791	0.00842206	0.0726207
Acroporidae	Net_diversification	-25.4192	0.037089	0.00842206	0.0723396
Acroporidae	Net_diversification	-27.0592	0.0371748	0.00842206	0.0726207
Acroporidae	Net_diversification	-28.6991	0.0372486	0.00862936	0.0729641
Acroporidae	Net_diversification	-30.3391	0.03722	0.00842206	0.0729641
Acroporidae	Net_diversification	-31.979	0.0372028	0.00458136	0.0693565
Acroporidae	Net_diversification	-33.619	0.037161	0.00667946	0.0723396
Acroporidae	Net_diversification	-35.2589	0.0372198	0.00667946	0.0723396
Acroporidae	Net_diversification	-36.8989	0.0372872	0.00648778	0.0722179
Acroporidae	Net_diversification	-38.5388	0.0373437	0.00648778	0.0723396
Acroporidae	Net_diversification	-40.1788	0.0375017	0.00648778	0.0729641
Acroporidae	Net_diversification	-41.8187	0.0374174	0.00634413	0.0729641
Acroporidae	Net_diversification	-43.4587	0.0375701	0.0061426	0.0729641
Acroporidae	Net_diversification	-45.0986	0.0374396	0.00458136	0.0728466
Acroporidae	Net_diversification	-46.7386	0.0380098	0.00365068	0.0729641
Acroporidae	Net_diversification	-48.3785	0.0380098	0.00365068	0.0729641
Acroporidae	Net_diversification	-50.0185	0.0379822	0.00365068	0.0729641
Acroporidae	Net_diversification	-51.6584	0.0381	0.00365068	0.0737432
Acroporidae	Net_diversification	-53.2984	0.038086	0.00171848	0.0729641
Acroporidae	Net_diversification	-54.9383	0.0379473	0.00458136	0.0758872
Acroporidae	Net_diversification	-56.5783	0.0378548	0.00365068	0.0753507
Acroporidae	Net_diversification	-58.2182	0.0379275	0.0024335	0.0758872
Acroporidae	Net_diversification	-59.8582	0.0345595	-0.000861221	0.0753507
Acroporidae	Net_diversification	-61.4981	0.0355355	-0.00230567	0.0758872
Acroporidae	Net_diversification	-63.1381	0.035924	-0.00349776	0.0758872
Acroporidae	Net_diversification	-64.778	0.0334479	-0.00750972	0.0758872
Acroporidae	Net_diversification	-66.418	0.033334	-0.00788759	0.0758872
Acroporidae	Net_diversification	-68.0579	0.0323708	-0.00975421	0.0758872
Acroporidae	Net_diversification	-69.6979	0.0317185	-0.0130648	0.0758872
Acroporidae	Net_diversification	-71.3378	0.0308512	-0.0130648	0.0758872
Acroporidae	Net_diversification	-72.9778	0.0294143	-0.0130648	0.0758872
Acroporidae	Net_diversification	-74.6178	0.0280958	-0.0136299	0.0782872
Acroporidae	Net_diversification	-76.2577	0.0267619	-0.0136299	0.0782872
Acroporidae	Net_diversification	-77.8977	0.023466	-0.0130648	0.086958
Acroporidae	Net_diversification	-79.5376	0.022154	-0.0178053	0.086958
Acroporidae	Net_diversification	-81.1776	0.0200953	-0.0339636	0.086958
Acroporidae	Net_diversification	-82.8175	0.0202098	-0.0334486	0.086958
Acroporidae	Net_diversification	-84.4575	0.020152	-0.0334486	0.086958
Acroporidae	Net_diversification	-86.0974	0.0159536	-0.0334486	0.086958
Acroporidae	Net_diversification	-87.7374	0.0166146	-0.0334486	0.086958
Acroporidae	Net_diversification	-89.3773	0.0160556	-0.0339636	0.086958
Acroporidae	Net_diversification	-91.0173	0.0174784	-0.0334486	0.086958
Acroporidae	Net_diversification	-92.6572	0.0175187	-0.0334486	0.086958
Acroporidae	Net_diversification	-94.2972	0.0179086	-0.0339636	0.086958
Acroporidae	Net_diversification	-95.9371	0.0205549	-0.0247431	0.086958
Acroporidae	Net_diversification	-97.5771	0.021098	-0.0339636	0.086958
Acroporidae	Net_diversification	-99.217	0.0206174	-0.0339636	0.086958
Acroporidae	Net_diversification	-100.857	0.0233046	-0.0339636	0.086958
Acroporidae	Net_diversification	-102.497	0.0210232	-0.0339636	0.086958
Acroporidae	Net_diversification	-104.137	0.0208726	-0.0334486	0.086958
Acroporidae	Net_diversification	-105.777	0.0201496	-0.0334486	0.086958
Acroporidae	Net_diversification	-107.417	0.0201047	-0.0334486	0.086958
Acroporidae	Net_diversification	-109.057	0.0174004	-0.0339636	0.086958
Acroporidae	Net_diversification	-110.697	0.0170482	-0.0355865	0.086958
Acroporidae	Net_diversification	-112.337	0.0174834	-0.0340567	0.086958
Acroporidae	Net_diversification	-113.977	0.0141485	-0.044409	0.0758872
Acroporidae	Net_diversification	-115.617	0.0139239	-0.042733	0.0758872
Acroporidae	Net_diversification	-117.256	0.0169347	-0.0270261	0.086958
Acroporidae	Net_diversification	-118.896	0.0163674	-0.0253283	0.086958
Acroporidae	Net_diversification	-120.536	0.0158022	-0.0253283	0.0857018
Acroporidae	Net_diversification	-122.176	0.0158428	-0.0253283	0.0857018
Acroporidae	Net_diversification	-123.816	0.027833	-0.0247431	0.0758872
Acroporidae	Net_diversification	-125.456	0.0290149	-0.0246466	0.0758872
Acroporidae	Net_diversification	-127.096	0.0301562	-0.0223338	0.0758872
Acroporidae	Net_diversification	-128.736	0.030756	-0.0209303	0.0758872
Acroporidae	Net_diversification	-130.376	0.0308174	-0.0209303	0.0758872
Acroporidae	Net_diversification	-132.016	0.0307115	-0.0223338	0.0758872
Acroporidae	Net_diversification	-133.656	0.0307295	-0.0223338	0.0758872
Acroporidae	Net_diversification	-135.296	0.0306863	-0.0246466	0.0758872
Acroporidae	Net_diversification	-136.936	0.030512	-0.0223338	0.0758872
Acroporidae	Net_diversification	-138.576	0.0303354	-0.022484	0.0758872
Acroporidae	Net_diversification	-140.216	0.0303589	-0.0246466	0.0758872
Acroporidae	Net_diversification	-141.856	0.0303408	-0.0270261	0.0758872
Acroporidae	Net_diversification	-143.496	0.0301209	-0.0258774	0.0758872
Acroporidae	Net_diversification	-145.136	0.0300079	-0.0270261	0.0758872
Acroporidae	Net_diversification	-146.776	0.0300341	-0.0270261	0.0758872
Acroporidae	Net_diversification	-148.416	0.0299518	-0.0276314	0.0758872
Acroporidae	Net_diversification	-150.055	0.0300256	-0.0281508	0.078981
Acroporidae	Net_diversification	-151.695	0.030061	-0.0340567	0.0753507
Acroporidae	Net_diversification	-153.335	0.030061	-0.0340567	0.0753507
Acroporidae	Net_diversification	-154.975	0.030081	-0.0339636	0.0758872
Acroporidae	Net_diversification	-156.615	0.0302176	-0.0355865	0.0758872
Acroporidae	Net_diversification	-158.255	0.0305585	-0.0281508	0.0856394
Acroporidae	Net_diversification	-159.895	0.0324884	-0.0339636	0.086958
Acroporidae	Net_diversification	-161.535	0.0494966	-0.0848185	0.112197
Acroporidae	Net_diversification	-163.175	0.122703	-0.0967222	0.753392

## Sheet: Figure 2a
Time	Diversity	rep0	rep1	rep2	rep3	rep4	rep5	rep6	rep7	rep8	rep9	rep10	rep11	rep12	rep13	rep14	rep15	rep16	rep17	rep18	rep19	rep20	rep21	rep22	rep23	rep24	rep25	rep26	rep27	rep28	rep29	rep30	rep31	rep32	rep33	rep34	rep35	rep36	rep37	rep38	rep39	rep40	rep41	rep42	rep43	rep44	rep45	rep46	rep47
0	36	36	36	36	36	36	36	36	36	36	36	36	36	36	36	36	36	36	36	36	36	36	36	36	36	36	36	36	36	36	36	36	36	36	36	36	36	36	36	36	36	36	36	36	36	36	36	36	36
0.1001	34.88	35	34	34	34	35	35	35	35	35	35	35	34	36	34	35	35	34	35	34	36	36	35	35	35	35	34	35	35	36	35	35	36	35	35	35	34	35	35	35	35	34	35	35	34	35	35	34	36
0.200201	32.28	33	32	33	33	33	34	32	33	34	32	32	33	33	31	32	31	32	32	32	33	33	32	30	31	32	32	30	33	33	30	34	34	34	31	31	31	34	32	32	32	31	33	31	34	32	32	34	31
0.300301	30.06	30	30	29	31	30	29	31	31	30	30	30	31	30	29	30	30	29	31	30	30	29	30	30	30	30	30	29	30	29	30	30	30	31	30	30	30	31	29	31	30	30	30	31	31	31	30	31	31
0.400402	29.92	30	30	30	30	30	30	30	30	31	30	30	30	30	29	30	30	30	31	30	30	29	29	31	30	29	31	29	29	29	30	30	30	30	29	31	29	31	29	28	30	31	30	31	30	31	30	30	31
0.500502	29.68	31	31	30	28	30	30	30	29	29	29	30	30	30	30	31	30	30	30	30	28	29	29	30	30	29	30	29	30	29	30	30	29	29	29	30	30	30	29	28	30	31	30	29	30	30	29	30	30
0.600603	29.14	30	31	29	28	28	29	30	29	27	30	27	30	30	31	30	30	29	30	29	28	29	29	29	29	30	26	28	29	29	28	29	29	29	28	29	29	30	30	28	28	30	30	29	29	30	30	30	30
0.700703	29.14	28	31	29	29	30	28	28	29	27	27	28	30	31	31	29	32	28	33	30	29	30	32	29	28	31	26	28	30	29	28	29	29	29	29	27	29	30	28	29	27	28	30	29	29	30	30	29	30
0.800803	29.12	29	32	30	30	30	28	28	30	27	27	28	29	31	32	29	31	28	30	30	29	32	29	30	28	31	26	28	31	30	29	29	30	28	31	27	29	28	27	29	28	28	28	29	29	30	28	28	30
0.900904	28.72	28	30	28	29	28	28	28	28	26	28	28	30	31	31	29	28	28	30	29	27	31	28	29	28	32	27	28	31	31	28	28	29	29	30	27	28	28	28	29	28	29	28	30	29	30	28	27	29
1.001	28.78	28	31	28	31	28	28	29	26	28	28	28	29	31	31	28	28	29	30	28	27	30	29	29	28	31	27	28	30	30	27	28	29	30	31	28	29	28	29	29	29	29	27	29	30	29	29	27	29
1.1011	28.8	28	31	28	31	28	28	29	26	28	28	28	29	31	31	28	28	29	30	28	27	30	29	29	28	31	27	28	30	30	27	28	29	30	31	28	29	29	29	29	29	29	27	29	30	29	29	27	29
1.20121	29.26	28	32	29	33	30	28	31	29	28	27	30	30	31	31	29	27	29	30	28	27	30	28	31	28	30	27	27	30	31	27	29	29	30	30	29	29	29	31	30	29	30	28	29	30	28	31	30	29
1.30131	29.34	29	32	30	31	30	28	31	30	28	27	30	29	31	31	29	27	30	30	28	27	30	28	30	28	30	27	28	30	31	29	28	30	29	30	29	29	30	31	31	30	30	27	29	31	28	31	30	29
1.40141	29.74	31	32	32	31	30	30	31	30	29	27	30	30	32	31	29	27	32	29	28	27	29	29	31	30	31	28	29	30	31	30	28	30	30	31	29	28	31	32	31	29	30	27	29	32	29	32	29	28
1.50151	29.78	30	32	32	30	30	29	31	30	29	28	30	30	32	31	29	28	32	30	29	28	27	29	31	30	31	29	30	30	31	29	28	30	31	30	29	28	31	33	32	29	29	27	28	31	29	31	30	28
1.60161	29.92	30	32	31	30	30	30	32	30	29	29	30	29	33	29	29	29	32	30	29	29	27	29	31	29	31	30	31	31	30	30	29	30	30	30	30	28	31	32	32	28	30	27	29	32	29	31	30	28
1.70171	29.8	30	33	31	30	29	30	32	31	29	29	31	28	33	29	29	29	31	29	28	28	28	28	31	30	31	30	30	30	30	30	29	30	30	29	30	28	31	30	31	28	30	27	28	32	28	31	30	28
1.80181	29.68	30	32	31	30	29	30	32	31	29	29	31	28	33	29	27	30	31	29	29	28	28	28	31	29	31	29	30	30	31	29	29	30	29	29	30	27	31	30	31	28	30	27	29	32	28	30	30	28
1.90191	29.7	30	30	30	30	30	30	31	31	29	29	31	28	33	29	27	32	31	29	30	28	28	28	31	30	31	30	30	29	31	29	28	30	29	29	30	27	31	30	31	28	31	27	29	32	28	30	31	27
2.00201	29.56	30	31	30	31	30	30	32	31	28	29	31	28	33	29	27	32	30	29	30	28	28	28	30	30	31	29	30	28	31	29	28	30	28	29	29	27	31	30	30	28	31	27	29	32	28	29	32	27
2.10211	29.58	31	31	30	31	30	30	32	31	28	29	31	28	31	29	27	32	29	29	31	28	30	28	30	29	32	29	30	28	30	29	29	29	28	30	29	28	32	30	29	26	31	27	29	31	30	28	32	28
2.20221	29.48	30	31	30	31	30	31	31	31	29	29	31	28	30	30	27	30	29	29	31	29	30	30	30	29	31	28	30	28	30	31	28	28	27	30	29	28	32	30	29	26	31	27	28	31	29	26	32	29
2.30231	29.18	30	30	30	30	30	31	31	31	28	29	32	28	29	29	25	30	29	28	30	29	29	30	30	29	30	28	30	28	29	30	29	28	28	30	30	28	32	29	29	26	28	27	28	31	29	27	31	28
2.40241	28.98	29	30	30	30	31	30	30	30	28	28	31	29	29	29	26	30	29	28	29	29	28	30	31	28	29	28	31	29	29	29	28	28	28	29	29	27	29	29	29	27	27	29	28	31	29	27	31	28
2.50251	28.54	29	29	30	30	30	29	29	30	28	28	29	29	29	29	26	29	28	27	28	29	27	29	31	28	27	27	30	29	29	28	27	30	26	28	29	26	28	30	29	27	27	28	28	31	29	27	30	28
2.60261	28.6	29	29	30	30	30	28	29	30	28	28	27	30	29	29	28	29	29	27	28	29	27	29	31	28	28	27	31	30	29	28	27	30	26	28	27	26	29	29	28	27	28	29	27	31	29	27	31	27
2.70271	29	30	29	29	30	30	28	29	30	28	27	28	31	31	29	29	31	28	27	29	29	27	29	32	27	29	27	33	30	30	28	27	30	28	28	27	26	30	29	29	28	29	29	27	32	29	29	31	27
2.80281	29.14	30	29	30	31	30	28	29	30	29	27	28	31	32	29	29	31	27	27	28	29	28	30	30	28	30	27	32	31	30	29	27	30	28	29	27	27	30	28	29	28	29	28	28	33	30	29	31	28
2.90291	29.34	30	28	30	29	31	29	30	31	29	27	28	29	32	29	29	31	28	29	29	30	31	32	30	28	30	27	31	31	29	29	27	29	28	29	28	27	29	28	29	29	29	29	28	33	30	30	31	28
3.00301	29.18	28	29	31	30	31	29	29	29	29	27	27	29	31	29	29	32	28	30	29	30	31	32	29	28	29	27	31	31	28	30	29	27	29	28	27	27	30	28	29	30	29	28	27	31	30	29	30	28
3.10311	28.84	28	29	31	28	29	28	30	29	30	27	28	29	31	28	29	29	28	30	29	29	30	30	29	28	29	28	31	29	28	30	28	27	29	28	28	29	30	27	27	29	29	28	28	30	30	29	28	28
3.20321	28.6	28	29	30	28	29	28	30	29	30	26	28	28	31	27	29	29	29	30	29	27	29	30	30	27	29	28	29	29	28	30	28	27	29	28	29	29	30	27	26	29	29	29	28	30	28	29	28	27
3.30331	28.7	28	28	30	28	30	28	30	29	30	27	28	28	31	27	29	29	29	30	29	27	29	29	29	27	29	28	29	29	28	31	29	28	30	29	29	28	30	27	27	29	29	29	27	29	28	30	29	28
3.40341	28.88	29	29	31	28	29	28	30	28	30	26	28	28	32	28	29	29	30	30	29	29	29	31	28	27	29	28	30	31	29	31	29	28	29	29	30	27	29	27	27	30	29	28	27	30	28	30	29	28
3.50352	29.14	29	29	32	28	29	29	30	29	29	27	29	29	32	28	29	29	31	30	28	29	29	32	29	27	29	29	30	30	30	31	30	29	30	29	31	27	29	26	27	30	29	30	27	30	28	30	29	28
3.60362	29.56	29	29	32	28	30	28	32	29	29	28	29	29	32	28	29	30	32	31	28	28	30	32	29	28	29	30	30	30	30	32	31	29	30	28	32	27	29	27	29	31	30	29	29	30	28	31	30	29
3.70372	29.78	29	29	32	29	28	29	32	29	29	28	29	29	32	29	29	30	32	31	28	28	31	32	29	29	28	31	31	31	30	31	31	30	31	28	32	29	29	26	29	31	30	30	30	30	30	32	29	29
3.80382	29.98	30	29	32	29	29	29	32	30	29	28	29	27	33	30	29	30	33	31	29	31	30	32	29	29	28	32	31	32	31	30	31	30	31	28	31	30	29	27	30	30	31	30	30	30	30	32	28	29
3.90392	30.08	30	29	32	29	29	28	32	30	29	28	30	27	33	31	30	28	33	30	29	31	30	32	29	30	28	32	32	32	31	30	31	30	31	31	32	30	30	27	30	29	31	30	31	29	30	31	29	29
4.00402	30.18	30	29	31	29	28	28	33	30	30	27	31	27	33	31	30	29	32	30	29	31	30	31	30	30	29	33	32	32	31	30	31	30	31	30	31	30	30	28	30	29	32	30	31	29	30	31	30	30
4.10412	30.4	30	29	32	30	29	28	34	30	30	28	31	27	33	31	29	28	32	30	30	32	30	31	30	30	29	33	32	32	32	30	32	30	31	29	31	30	30	28	30	28	32	30	32	30	30	32	30	32
4.20422	30.42	30	28	30	30	29	28	33	31	30	29	31	28	33	31	29	27	32	32	31	33	30	30	30	30	28	33	32	32	32	30	32	31	29	29	31	31	31	28	31	28	32	30	32	30	31	32	29	31
4.30432	30.46	30	28	30	30	29	29	33	30	31	29	32	28	33	31	29	27	32	32	30	33	30	30	30	31	27	32	32	32	33	30	32	31	29	29	31	30	32	29	31	28	32	29	32	30	32	32	30	31
4.40442	30.64	30	28	30	30	29	30	33	31	30	29	31	28	33	31	29	30	33	31	29	33	30	30	31	31	27	32	32	32	34	30	32	33	29	30	32	30	32	29	31	29	32	29	32	30	32	32	30	30
4.50452	30.7	31	28	31	30	29	31	33	31	30	30	32	28	33	31	29	30	32	32	29	33	30	30	31	31	28	32	32	32	34	31	32	32	28	30	30	30	32	30	31	29	32	29	32	29	32	32	30	30
4.60462	30.7	31	29	31	32	29	31	33	31	31	31	32	29	31	31	30	30	32	32	29	33	30	30	31	30	28	32	32	32	33	31	32	32	29	30	30	30	32	30	31	29	31	28	31	29	32	32	29	30
4.70472	30.66	31	29	31	32	29	30	33	31	31	31	32	30	32	31	31	30	32	32	29	32	30	30	31	30	28	32	32	32	33	31	32	32	29	31	30	30	30	30	31	29	30	27	31	29	33	31	29	30
4.80482	30.76	31	29	31	32	29	30	33	32	31	31	31	30	32	31	32	30	32	32	29	32	30	31	31	30	29	32	32	32	33	31	34	32	29	31	30	31	30	29	31	29	30	28	31	29	32	31	29	30
4.90492	30.72	33	29	31	32	29	31	33	31	31	31	31	30	32	31	32	30	32	32	27	32	30	31	31	30	29	32	32	31	32	31	34	32	29	31	30	30	30	30	31	30	30	28	30	30	32	31	29	30
5.00502	30.9	33	30	30	32	30	31	33	31	31	31	32	30	32	31	32	30	31	32	28	33	30	31	31	31	29	32	33	31	32	31	34	32	30	31	30	30	31	30	31	30	31	28	31	30	32	31	30	30
5.10512	31.22	34	31	29	32	30	31	33	31	32	31	33	30	32	33	32	31	31	34	29	33	31	31	31	30	29	33	32	32	33	31	36	31	29	32	30	30	31	30	32	30	31	29	31	31	32	31	30	31
5.20522	31.9	33	32	30	31	31	31	34	31	32	31	34	31	32	33	33	33	32	34	29	35	31	31	31	31	30	33	32	33	33	33	36	31	30	32	32	31	32	31	34	32	31	30	32	32	32	32	30	32
5.30532	32.04	33	32	31	31	31	31	34	31	33	31	34	31	34	32	34	32	31	34	29	35	32	31	30	32	30	34	32	33	32	33	36	30	31	32	32	31	33	31	34	32	32	31	32	32	32	32	31	32
5.40542	32.12	34	32	32	30	31	32	33	31	33	31	33	32	33	32	34	32	32	34	30	35	32	32	30	32	31	34	32	33	32	32	36	31	31	33	32	31	33	32	34	32	32	30	32	32	32	31	32	32
5.50552	32.04	34	33	31	31	31	32	33	31	33	31	32	32	34	32	33	32	31	34	31	35	32	32	31	32	31	34	32	33	32	32	35	31	31	33	31	30	33	32	33	32	33	30	31	32	32	31	32	32
5.60562	32.06	34	33	31	31	31	31	33	32	33	31	32	31	34	32	33	32	31	35	31	35	32	33	31	32	31	34	31	33	33	32	35	32	31	33	31	30	33	32	33	32	33	30	31	32	33	31	31	32
5.70572	31.96	34	33	31	31	31	31	33	32	32	31	32	31	34	32	33	32	31	35	31	35	32	34	31	31	31	33	31	33	33	32	35	32	31	33	31	30	33	30	33	32	33	30	31	31	33	31	31	32
5.80583	31.88	34	33	31	31	32	31	33	32	32	31	32	31	34	32	33	32	31	35	31	34	32	34	32	31	30	33	31	34	33	32	33	32	31	33	31	30	33	30	33	31	33	30	30	31	33	31	30	32
5.90593	31.72	33	33	31	31	31	31	33	32	30	31	32	30	34	31	33	33	31	35	31	34	32	33	32	31	30	33	30	34	32	31	33	31	31	33	31	30	33	31	33	31	33	30	30	31	33	31	30	32
6.00603	31.64	33	33	31	31	31	31	33	32	30	31	32	30	33	31	33	33	31	35	31	34	32	33	31	31	30	34	30	33	31	31	32	31	31	33	31	30	33	31	33	31	33	30	30	31	33	31	30	32
6.10613	31.4	32	32	32	31	30	31	33	31	30	31	32	30	33	31	33	33	31	35	31	33	32	33	30	31	29	33	30	33	31	30	31	31	31	33	31	30	31	31	33	31	33	30	30	31	33	31	30	31
6.20623	31.06	32	32	32	31	29	30	33	31	30	31	32	30	32	30	31	33	31	34	31	32	31	33	30	31	29	33	30	33	31	30	30	31	31	32	31	30	31	31	33	30	33	29	30	29	32	31	30	30
6.30633	30.82	29	31	32	31	28	30	33	31	30	31	32	30	32	30	31	32	31	34	31	32	31	33	30	30	30	32	30	32	31	30	30	31	31	31	30	30	30	31	33	30	33	29	30	29	31	31	30	30
6.40643	30.5	30	31	32	30	28	30	31	31	29	31	31	30	31	30	30	32	30	34	31	30	31	32	30	29	30	31	30	32	31	29	29	31	32	31	30	29	30	31	33	30	32	29	30	29	31	30	30	30
6.50653	29.82	30	29	32	28	28	29	30	29	28	30	30	28	30	29	30	31	28	35	30	30	29	31	29	29	29	30	29	32	30	28	29	30	33	29	29	29	30	31	30	29	32	29	30	29	31	30	30	30
6.60663	29.52	31	28	30	28	29	30	29	29	29	29	30	28	29	28	30	31	28	33	30	30	29	31	28	29	29	30	31	31	29	28	30	29	32	30	29	29	29	30	29	29	30	29	30	29	31	29	29	29
6.70673	29.5	31	28	30	28	29	29	29	29	30	28	29	28	29	26	29	32	28	32	31	30	29	31	28	29	28	30	31	31	30	27	30	30	31	30	30	29	29	30	30	29	29	29	30	30	31	29	30	29
6.80683	29.62	31	28	30	29	30	29	31	31	29	28	29	28	29	26	30	32	27	31	31	30	29	30	29	29	29	30	32	31	30	27	30	30	31	30	30	30	29	30	30	29	29	29	30	30	30	29	32	28
6.90693	29.6	31	28	31	29	30	29	31	30	28	29	29	28	28	26	30	32	27	32	31	30	29	30	29	29	29	30	31	31	30	27	30	30	31	31	30	30	30	30	30	29	29	28	30	31	30	28	32	29
7.00703	29.66	31	28	31	29	30	29	31	30	28	29	29	28	28	26	29	32	27	31	31	30	28	30	30	29	30	31	31	30	30	28	31	30	31	31	31	30	30	29	30	28	30	28	30	33	29	27	33	30
7.10713	29.88	31	28	31	29	32	29	31	29	28	29	29	28	28	26	29	32	27	31	32	31	29	30	30	29	30	31	31	30	32	28	31	30	32	31	30	30	31	29	30	28	30	28	30	33	29	29	34	30
7.20723	29.76	31	28	32	29	31	30	31	29	29	29	28	27	28	27	28	31	27	31	31	30	30	30	30	28	30	30	31	30	32	28	31	30	31	31	30	30	30	29	30	29	29	27	30	33	29	29	34	30
7.30733	29.8	31	29	32	30	31	30	31	29	29	31	28	28	28	27	29	29	27	31	31	30	31	30	29	27	30	29	31	30	32	28	31	30	31	30	30	30	30	29	30	29	29	28	30	33	29	29	34	30
7.40743	29.86	31	30	31	30	31	30	31	29	29	31	28	28	28	27	29	29	26	31	32	30	31	31	29	28	30	28	31	30	34	28	31	30	29	30	30	30	30	28	31	28	31	28	30	33	29	29	34	31
7.50753	29.86	32	29	31	30	31	30	31	30	29	31	28	28	29	27	29	29	26	31	33	30	32	31	28	28	30	28	30	30	33	28	31	30	29	30	30	30	30	28	31	28	31	28	29	33	29	30	34	31
7.60763	29.86	31	28	30	30	31	31	30	29	29	31	28	27	29	27	29	30	27	30	33	30	32	30	29	28	30	28	30	30	33	28	32	31	29	30	30	30	30	29	31	28	31	29	29	33	29	30	34	30
7.70773	29.9	32	28	30	30	32	30	30	29	29	31	28	28	29	28	30	30	27	30	33	30	32	30	29	28	30	28	30	30	33	29	32	31	30	30	30	30	30	30	31	28	31	28	29	33	28	30	32	30
7.80783	29.8	31	28	29	30	32	30	30	28	29	31	28	28	29	28	30	30	28	30	33	30	31	29	29	28	30	28	30	30	33	28	32	31	30	30	30	32	30	31	30	27	31	28	28	33	28	31	32	29
7.90793	29.56	30	28	29	30	32	30	30	29	29	30	28	28	29	27	29	30	28	29	33	30	31	29	29	28	30	28	29	29	33	28	31	29	30	30	30	31	30	31	30	27	31	28	27	33	29	31	31	29
8.00803	29.44	30	28	29	29	31	30	30	29	29	30	28	28	29	27	29	30	28	29	33	30	31	29	29	29	30	29	29	29	32	28	31	29	30	29	31	31	29	31	30	27	31	26	27	32	28	31	31	29
8.10814	29.38	30	29	29	29	31	30	30	29	28	30	28	29	29	27	28	30	28	28	32	31	31	29	29	29	30	29	29	29	31	28	31	29	30	29	31	30	29	31	30	27	31	26	27	32	27	31	31	30
8.20824	29.18	30	29	29	28	30	30	29	29	28	30	28	29	30	27	28	30	28	28	31	29	30	29	30	29	30	29	28	28	31	28	32	29	30	30	31	29	29	31	29	27	32	26	27	32	27	30	30	29
8.30834	28.86	30	30	28	27	30	30	29	29	27	29	27	29	29	27	28	30	27	28	30	29	30	29	30	28	29	29	27	28	30	28	32	29	30	30	31	30	28	31	29	26	31	26	27	30	27	30	30	29
8.40844	28.38	30	28	28	26	30	30	30	28	27	29	26	28	29	27	28	30	27	27	30	29	30	29	29	28	28	29	27	28	29	27	31	30	29	29	30	30	27	29	28	26	28	25	27	29	27	30	30	28
8.50854	27.94	29	28	28	26	29	28	28	28	27	28	25	27	29	27	28	29	27	27	29	29	29	28	28	27	28	27	28	29	29	26	30	28	29	29	30	30	27	29	27	26	28	25	28	27	27	30	28	28
8.60864	27.88	29	28	28	26	28	27	28	28	26	28	26	27	29	27	28	29	27	27	29	28	29	28	28	28	28	27	28	29	29	27	29	28	29	29	29	30	27	28	27	26	28	26	28	27	28	29	28	28
8.70874	27.82	29	28	28	26	28	27	28	27	26	28	26	27	29	27	29	29	27	27	29	28	28	27	28	28	28	27	28	29	29	27	29	28	29	29	29	30	27	28	27	26	28	26	28	27	28	29	28	27
8.80884	27.76	29	28	28	26	28	27	28	27	26	28	26	27	29	27	29	29	27	26	29	28	27	27	28	28	28	27	28	29	29	26	29	28	29	29	29	30	27	28	27	26	28	26	28	27	28	29	28	27
8.90894	27.78	29	28	28	27	28	27	27	27	27	28	26	27	29	27	29	29	27	26	29	28	27	27	28	28	28	27	28	29	28	26	29	28	29	29	29	30	27	28	27	26	28	27	28	27	28	29	28	27
9.00904	27.72	29	28	28	27	28	27	27	27	27	28	26	27	29	27	29	29	27	26	29	28	27	27	28	28	28	27	28	29	28	26	29	28	29	29	29	30	27	28	26	26	27	27	28	27	28	29	28	27
9.10914	27.7	29	28	28	27	28	27	26	27	27	28	26	27	29	27	29	29	27	26	28	28	27	27	28	28	28	27	28	29	28	26	29	28	29	28	29	30	27	29	27	26	27	27	28	27	28	29	28	27
9.20924	27.68	29	28	28	27	28	27	26	27	27	28	26	27	29	27	29	29	27	26	28	28	27	27	27	28	28	27	28	29	27	26	29	28	28	28	29	30	28	28	27	27	27	27	28	27	28	29	28	27
9.30934	27.64	29	28	28	27	28	26	27	27	27	27	26	27	29	27	29	29	27	26	28	28	27	27	27	30	28	27	27	29	27	26	29	28	28	27	28	30	28	28	27	27	28	27	28	27	28	28	28	27
9.40944	27.6	29	28	28	27	28	26	27	27	27	27	26	27	29	27	29	29	27	26	28	28	26	27	27	30	28	27	27	29	27	26	29	28	28	27	28	30	28	28	27	27	28	27	28	27	28	28	28	27
9.50954	27.66	29	28	28	27	28	26	27	27	27	28	26	27	29	27	29	29	27	26	28	28	26	27	27	30	27	27	27	29	27	26	29	28	28	28	28	30	28	28	27	28	28	27	28	28	28	28	28	27
9.60964	27.66	29	28	28	27	28	26	27	27	27	28	27	27	29	27	29	29	27	26	28	28	26	26	27	30	27	27	27	29	27	26	29	28	28	28	28	30	28	28	27	28	28	27	28	28	28	28	28	27
9.70974	27.56	29	28	28	27	28	26	27	27	27	28	27	27	28	27	29	29	26	26	28	28	25	26	26	30	27	27	27	29	27	26	29	28	28	28	28	30	28	28	27	28	28	27	28	28	27	28	28	27
9.80984	27.48	29	28	28	27	28	26	27	27	27	28	27	27	28	27	29	29	26	26	28	27	25	26	26	30	27	26	27	29	26	26	29	28	28	28	28	30	28	28	27	28	28	26	28	28	27	28	28	27
9.90994	27.44	29	28	27	27	28	26	27	27	27	28	28	27	28	27	29	28	27	26	27	27	25	26	26	30	27	26	27	29	26	26	29	27	28	28	28	30	28	28	27	28	28	26	28	28	28	28	28	27
10.01	27.3	29	28	27	27	28	26	27	27	27	28	28	27	28	27	29	27	27	26	27	27	25	26	25	30	27	26	27	29	26	26	28	27	28	28	28	29	28	28	27	28	28	26	28	28	26	27	28	27
10.1101	27.26	29	28	27	27	28	26	27	27	27	28	28	27	28	27	29	27	27	26	27	29	25	26	25	30	27	26	26	29	26	26	28	27	27	28	28	29	27	28	27	27	28	26	28	28	26	27	28	27
10.2102	27.16	29	28	27	27	27	26	27	27	27	28	28	27	28	27	29	27	27	26	27	29	25	26	25	29	27	26	26	29	26	26	28	27	27	28	28	29	27	28	27	27	27	26	28	28	26	26	28	27
10.3103	27.08	29	28	27	27	27	26	26	27	27	28	28	27	28	27	29	27	27	26	27	29	25	26	25	28	27	25	26	29	26	26	28	27	27	28	28	28	27	28	27	27	27	26	28	28	26	26	28	27
10.4104	27.06	29	28	27	27	27	26	27	27	27	28	28	27	28	27	29	27	27	26	27	29	25	27	25	28	27	25	26	29	26	26	27	27	27	28	27	28	27	28	26	27	27	26	28	28	26	26	28	27
10.5105	27.02	29	28	27	27	27	26	27	27	27	28	28	27	28	27	29	27	27	26	27	29	25	27	25	28	27	25	25	28	27	26	27	27	28	27	26	28	27	28	26	27	27	26	28	28	26	26	28	27
10.6106	27	29	28	27	27	27	26	27	27	27	28	28	27	28	27	29	27	27	26	27	29	25	27	25	27	26	25	25	28	27	26	27	27	28	27	26	28	27	28	27	27	27	25	28	28	26	26	28	27
10.7107	26.9	28	28	27	27	27	26	27	28	27	28	29	27	27	26	29	25	29	26	28	29	25	27	25	27	26	25	25	28	26	26	26	27	27	27	26	29	26	27	27	27	27	25	28	28	26	26	27	27
10.8108	26.86	27	28	27	27	27	26	27	28	27	28	29	27	27	26	29	25	28	26	28	29	25	28	25	27	26	25	25	28	26	26	26	27	27	27	26	29	26	27	27	27	27	25	28	28	26	25	27	27
10.9109	26.74	27	28	27	28	27	26	27	27	26	28	29	27	27	26	29	25	28	25	28	29	25	28	25	26	26	25	25	28	26	26	25	27	27	26	26	28	26	27	27	26	27	25	28	29	26	25	27	27
11.011	26.76	26	28	27	28	27	27	27	27	26	28	29	27	27	26	28	25	28	25	28	29	25	29	25	26	26	25	25	28	26	27	25	27	27	26	26	28	26	27	27	26	27	25	28	29	26	25	27	27
11.1111	26.74	26	29	27	27	27	28	26	27	26	28	29	27	27	26	28	25	28	25	28	28	25	29	26	26	25	25	25	28	26	27	26	27	27	26	26	27	27	26	27	26	27	25	29	29	26	25	27	26
11.2112	26.74	26	29	26	27	27	28	26	27	26	28	29	26	27	26	28	25	28	25	28	28	25	29	26	26	26	25	25	28	26	27	26	27	27	26	26	27	27	26	27	26	28	25	30	29	26	25	27	25
11.3113	26.7	26	29	26	27	26	28	26	27	26	28	29	26	27	26	27	25	28	25	28	28	25	29	26	26	26	25	26	28	26	27	26	27	27	25	26	27	27	26	27	26	28	25	30	29	26	25	27	25
11.4114	26.6	26	29	26	26	26	28	26	27	26	29	29	26	27	26	27	26	28	25	28	28	24	29	26	26	25	25	26	28	26	27	26	28	27	25	25	25	27	26	26	26	28	25	30	29	26	25	26	25
11.5115	26.62	26	29	26	26	26	28	26	27	26	28	29	26	27	26	27	26	28	25	28	28	25	29	26	26	25	25	26	29	26	27	26	28	28	25	25	25	28	26	26	26	27	25	30	29	26	25	26	25
11.6117	26.62	25	29	26	26	26	28	26	27	26	29	29	27	27	26	27	26	27	25	28	28	25	29	26	26	25	26	26	29	26	28	26	26	28	25	25	25	28	26	26	26	27	25	30	29	26	26	26	25
11.7118	26.56	25	29	26	26	26	28	26	27	26	29	30	27	27	26	27	26	27	25	28	28	25	29	26	26	25	26	26	29	26	28	26	26	28	25	25	25	28	25	26	26	26	25	29	29	26	26	26	24
11.8119	26.4	25	28	26	26	26	28	25	27	26	29	30	27	27	26	26	26	26	25	27	27	25	29	26	26	25	26	26	27	26	27	26	26	27	25	26	25	28	26	26	26	26	26	29	29	26	25	26	24
11.912	26.46	25	28	26	27	27	28	25	27	26	28	30	28	27	26	26	26	26	25	27	27	25	29	27	26	25	26	26	27	26	27	26	26	27	25	26	25	28	26	26	26	26	26	29	29	26	25	26	24
12.0121	26.32	25	28	25	27	26	27	24	27	26	28	29	27	27	26	26	26	26	24	27	27	25	29	27	25	25	26	26	27	26	26	26	26	27	25	26	25	29	26	26	26	27	26	29	29	26	25	26	24
12.1122	26.3	25	28	25	27	26	27	24	27	26	28	29	27	27	26	26	26	26	24	26	27	25	29	26	24	25	26	26	27	26	26	26	27	27	25	27	25	29	26	26	26	27	26	29	29	26	25	26	24
12.2123	26.12	24	28	25	27	26	27	24	26	27	28	29	27	27	26	25	26	26	24	26	26	25	29	26	24	25	26	25	27	26	26	26	27	26	25	27	25	29	26	26	25	27	27	29	27	25	25	25	24
12.3124	26.02	24	28	25	26	26	27	24	26	26	28	29	27	27	24	25	26	26	25	26	26	25	28	26	24	25	26	25	27	26	26	26	27	26	25	27	25	29	26	26	25	27	27	29	28	24	25	25	24
12.4125	25.96	24	28	25	26	26	27	24	26	26	28	29	27	27	24	25	25	26	25	25	25	25	29	26	24	25	26	25	27	26	26	26	26	26	25	27	25	29	26	25	25	27	27	30	28	25	25	25	24
12.5126	25.9	24	28	25	26	26	27	25	26	26	28	28	26	27	24	25	25	26	25	25	25	25	29	26	24	25	26	25	27	26	27	26	26	26	25	27	25	29	25	25	26	27	26	30	27	25	25	25	24
12.6127	25.8	24	28	25	26	26	27	25	26	26	28	28	26	25	24	25	25	26	25	25	25	25	28	26	24	25	26	25	27	26	27	25	26	27	25	27	25	28	25	25	25	27	27	29	27	25	25	25	24
12.7128	25.76	24	27	25	26	26	25	25	26	26	27	28	26	25	24	25	26	26	25	25	25	25	28	26	24	25	26	25	28	26	27	25	26	27	25	27	25	28	25	25	25	27	27	29	26	25	26	25	24
12.8129	25.76	24	25	25	26	26	25	25	26	27	27	27	26	25	24	26	26	26	25	25	24	25	28	26	24	25	26	25	28	27	27	25	26	27	26	27	26	28	25	25	25	27	27	28	26	25	26	25	24
12.913	25.86	24	25	25	26	26	26	24	26	26	27	27	26	25	24	26	26	26	25	25	24	26	28	26	24	25	26	25	26	27	27	25	27	27	26	27	27	29	26	25	25	26	28	28	26	25	26	26	24
13.0131	25.96	24	26	25	26	26	27	24	26	27	26	27	26	25	24	26	26	27	25	25	25	26	28	26	24	25	26	25	26	27	27	25	27	26	26	27	27	29	26	25	25	26	28	27	28	25	26	27	24
13.1132	26.12	24	27	25	26	26	27	24	26	28	26	27	26	25	24	26	26	27	25	25	25	27	28	27	25	25	26	25	26	28	27	25	27	26	26	28	27	29	26	25	25	26	28	27	28	25	26	27	24
13.2133	26.3	24	27	25	26	27	28	24	26	28	26	27	26	25	24	26	26	27	27	24	25	27	28	27	25	25	27	25	26	28	27	25	27	26	27	29	27	29	26	25	25	26	28	28	28	25	27	27	24
13.3134	26.58	26	27	26	27	27	28	25	25	28	27	27	26	26	25	26	26	27	27	24	26	27	28	27	25	25	28	25	27	28	27	26	27	26	27	29	27	29	28	25	25	26	28	28	28	25	27	27	24
13.4135	26.66	26	27	26	27	27	28	25	26	28	27	26	26	26	25	26	26	27	27	24	26	27	28	27	25	26	27	26	27	28	27	27	27	26	27	30	27	29	28	25	25	26	28	28	28	25	27	27	24
13.5136	26.78	26	27	27	26	27	28	25	26	29	28	26	25	26	26	26	26	27	27	25	26	27	28	27	26	26	27	26	27	29	27	27	27	26	27	30	28	29	28	25	25	26	28	28	28	25	27	27	24
13.6137	26.84	26	27	27	27	27	28	25	26	29	28	26	26	26	26	26	27	27	27	25	26	27	28	27	26	27	27	26	27	29	28	27	27	26	26	30	28	28	28	25	25	26	28	28	28	25	27	27	24
13.7138	26.96	26	27	27	28	27	28	25	26	29	28	26	26	27	26	26	27	27	27	26	26	27	28	27	26	27	27	26	27	29	28	27	27	26	26	30	28	28	28	25	26	27	28	28	28	25	27	27	24
13.8139	27.14	26	27	28	28	28	28	25	26	29	28	26	27	27	27	26	27	28	27	26	25	27	28	27	26	27	27	26	27	29	29	27	27	26	26	30	28	28	28	25	27	27	28	28	28	26	27	27	25
13.914	27.28	26	27	28	28	28	28	25	27	29	28	26	27	27	27	27	27	29	27	26	25	27	28	28	26	27	27	26	27	29	29	27	27	26	26	30	28	28	28	25	27	27	28	28	28	27	27	27	26
14.0141	27.42	26	27	28	28	28	29	25	27	29	28	27	27	27	28	28	27	29	27	26	25	27	28	28	26	27	27	26	27	29	29	27	27	26	26	30	28	28	28	26	27	27	28	28	28	27	27	29	26
14.1142	27.52	26	27	28	28	28	29	25	27	29	29	27	27	28	28	28	27	29	27	26	25	27	28	28	26	27	27	25	27	29	29	28	27	28	26	30	29	29	28	26	27	27	28	28	28	27	27	29	26
14.2143	27.78	26	27	28	28	28	29	26	27	29	29	27	28	29	28	28	27	29	27	27	25	27	28	28	27	27	27	26	27	29	29	28	28	28	27	31	29	29	28	27	27	27	28	29	29	28	27	29	26
14.3144	27.92	27	27	28	28	28	29	26	27	29	29	29	28	29	28	28	27	29	27	27	25	27	28	28	27	27	27	26	27	29	30	28	29	28	27	31	29	29	28	28	27	28	28	29	29	28	27	29	26
14.4145	28.18	28	27	28	28	28	29	27	27	29	29	29	28	29	29	29	28	29	27	27	25	27	27	29	27	27	28	27	27	29	30	28	29	29	27	31	29	29	29	28	27	28	29	29	29	28	27	30	28
14.5146	28.26	28	27	29	28	28	29	27	27	29	29	29	28	29	29	28	28	29	29	27	26	27	27	29	27	27	28	27	27	29	29	28	29	29	27	31	29	29	30	29	27	28	29	29	29	28	27	30	28
14.6147	28.42	28	28	29	28	28	29	28	27	30	30	29	29	29	29	28	28	29	29	27	27	27	28	29	27	28	28	28	27	29	30	28	29	29	27	31	29	29	30	29	27	28	29	29	29	28	26	30	28
14.7148	28.5	28	28	29	28	29	29	28	27	30	30	29	29	29	29	28	28	29	29	27	27	27	28	29	27	28	28	28	28	29	30	29	29	29	27	31	29	29	30	29	27	28	29	29	29	28	27	30	28
14.8149	28.62	28	28	29	28	29	29	28	28	30	30	29	29	29	29	28	29	29	29	27	27	27	29	29	27	29	28	28	28	29	30	29	29	29	27	31	29	29	30	30	28	28	29	29	29	28	27	30	29
14.915	28.68	28	28	29	28	29	29	28	28	30	30	30	29	29	29	28	29	29	29	27	28	27	29	29	27	29	28	28	27	29	30	29	29	30	27	30	29	29	30	30	28	28	31	29	29	28	27	30	29
15.0151	28.84	28	28	29	29	29	29	28	28	30	31	30	29	29	29	28	29	29	29	27	28	28	29	29	28	29	29	28	28	29	30	29	29	30	28	30	29	29	30	30	28	28	31	30	29	27	27	30	30
15.1152	29.08	28	28	29	30	29	30	29	28	30	31	30	28	30	29	29	29	29	29	27	30	28	29	29	30	29	29	28	28	29	31	30	29	30	29	30	29	30	30	30	28	28	31	30	29	27	27	30	30
15.2153	29.18	28	29	27	31	29	30	29	28	30	30	30	30	29	29	29	30	30	29	27	30	28	30	29	30	29	29	28	28	30	32	30	28	30	30	30	30	30	30	30	27	29	31	30	29	27	27	30	30
15.3154	29.2	28	30	27	30	30	29	29	28	31	30	30	30	29	29	29	30	31	29	27	30	27	29	28	28	29	29	29	27	30	32	30	29	30	30	30	30	30	30	30	27	29	31	31	29	26	27	29	32
15.4155	29.18	28	30	27	30	29	29	28	28	31	30	30	30	30	28	28	30	31	29	27	30	27	29	28	28	29	30	28	26	30	32	30	30	31	30	30	30	30	30	30	27	29	31	31	29	26	28	29	31
15.5156	29.06	28	30	28	29	29	29	28	28	31	30	29	30	30	29	28	30	30	29	28	30	27	29	28	28	29	28	28	26	30	31	29	29	30	30	30	30	30	29	31	27	29	30	30	29	26	30	29	31
15.6157	29.18	29	31	28	30	29	29	28	28	31	30	29	31	30	28	28	31	30	29	29	30	27	28	27	28	29	28	28	25	31	31	29	29	31	30	31	30	30	30	31	28	28	30	30	29	26	31	29	31
15.7158	29.04	28	31	28	30	29	29	27	28	31	30	30	31	30	28	28	31	29	29	29	30	28	28	27	28	28	28	28	25	28	31	29	29	31	30	31	30	30	30	30	28	28	30	30	29	25	31	29	32
15.8159	28.98	28	31	28	29	29	26	27	28	31	30	30	31	30	28	28	32	30	30	30	29	29	29	26	28	27	28	27	25	28	31	29	29	31	29	30	29	31	30	29	28	28	31	30	30	25	31	29	32
15.916	28.8	29	31	28	29	29	27	27	27	31	30	29	31	29	27	28	32	29	30	30	28	29	29	25	28	27	28	27	26	29	31	30	29	31	28	29	28	30	30	29	28	28	31	30	30	25	29	28	32
16.0161	28.78	28	31	28	29	29	27	26	27	32	30	30	31	27	26	28	33	29	30	30	28	29	29	26	28	27	29	26	26	29	31	29	29	31	29	29	28	30	29	29	28	27	31	31	31	25	30	28	32
16.1162	28.62	29	31	28	29	29	27	26	27	33	29	30	31	28	27	28	33	29	29	29	28	28	29	27	27	28	29	26	25	28	30	28	29	29	29	28	27	30	29	28	28	27	31	31	31	25	30	28	31
16.2163	28.7	29	30	27	29	30	27	26	30	33	29	30	31	28	27	28	33	29	29	29	28	28	30	27	26	28	30	26	25	28	29	28	29	29	29	28	27	29	29	28	28	27	30	31	33	25	30	30	31
16.3164	28.56	28	29	26	29	30	27	25	30	33	28	30	30	28	27	28	34	29	29	29	28	28	29	27	26	29	30	26	25	28	28	28	29	29	29	28	26	30	29	28	29	27	28	31	34	26	30	30	31
16.4165	28.56	29	29	26	29	29	26	26	30	33	29	30	30	28	25	27	34	29	29	29	28	29	29	26	26	29	30	27	26	28	28	27	29	30	29	28	26	30	29	28	29	27	28	31	34	27	30	30	31
16.5166	28.52	29	29	26	30	29	26	25	30	31	29	30	30	28	25	28	34	29	30	29	28	29	29	26	25	29	30	27	27	28	27	26	30	30	29	28	26	29	30	29	29	27	27	31	34	27	29	29	30
16.6167	28.24	27	29	25	30	29	26	26	30	30	27	30	29	27	25	28	33	29	30	29	28	28	29	26	25	29	30	27	27	29	26	26	30	30	29	28	26	29	30	29	28	26	27	30	34	26	29	29	29
16.7168	28.18	27	30	26	29	29	26	25	28	30	27	30	29	27	25	28	33	29	30	28	28	28	29	26	24	29	30	27	28	28	26	27	31	29	28	29	25	28	31	31	28	26	27	30	34	26	28	29	29
16.8169	27.9	28	29	27	29	29	26	25	26	30	28	30	28	27	25	27	32	29	30	28	27	28	27	26	24	29	29	27	27	28	26	27	30	27	28	29	24	29	31	30	27	26	29	30	34	26	28	28	28
16.917	27.76	27	29	27	29	29	26	26	26	28	28	29	27	26	25	28	32	31	30	28	26	28	28	25	24	28	29	27	27	28	26	28	30	27	28	29	24	28	29	30	27	26	30	29	34	26	28	28	28
17.0171	27.66	27	29	28	29	28	27	27	26	29	28	27	27	26	27	27	31	30	28	28	26	28	28	25	25	28	29	26	27	28	27	28	28	27	26	29	24	29	29	30	28	26	30	29	34	26	27	29	27
17.1172	27.44	27	29	28	28	28	27	27	26	28	27	27	27	26	27	26	30	29	28	27	25	28	29	26	25	29	29	27	27	27	26	29	28	28	26	29	24	29	29	29	26	26	29	29	33	25	27	29	27
17.2173	27.2	27	29	28	28	27	27	27	25	28	26	28	24	26	27	26	30	29	28	25	25	27	29	26	25	28	29	27	28	27	26	29	29	28	25	28	24	28	28	27	27	26	29	29	32	26	27	29	27
17.3174	26.9	27	29	27	28	26	26	26	26	27	26	27	25	25	26	26	29	27	28	25	24	26	29	25	24	27	29	27	26	26	26	29	29	28	25	27	24	28	29	26	26	26	29	29	32	27	27	29	27
17.4175	26.68	26	28	27	28	26	26	25	26	28	26	26	25	25	26	25	28	28	28	26	24	26	29	24	24	27	27	27	26	25	26	29	28	28	25	28	24	28	28	27	25	25	28	29	31	27	27	29	26
17.5176	26.58	27	28	27	28	26	26	25	26	28	26	26	25	24	27	26	28	28	28	25	25	27	29	24	25	27	26	27	26	24	26	29	29	28	25	25	24	28	27	27	25	24	28	29	29	28	26	28	26
17.6177	26.52	27	28	26	29	26	27	25	25	28	26	26	25	24	27	26	28	28	27	26	25	27	28	24	24	28	26	27	26	24	27	30	29	27	25	25	24	28	26	25	25	23	28	29	29	28	26	28	26
17.7178	26.46	28	28	25	29	26	28	25	25	28	26	25	25	24	27	26	25	28	27	26	25	27	28	24	24	28	27	27	27	24	27	29	29	27	25	25	23	28	26	25	26	23	28	29	29	28	25	28	26
17.8179	26.5	28	28	25	29	26	27	25	25	28	26	26	25	25	27	27	25	27	27	26	25	27	27	24	24	28	27	27	27	24	27	29	29	27	25	25	23	28	26	25	26	24	28	30	29	28	25	28	26
17.918	26.38	27	29	24	28	26	27	24	24	28	25	26	24	25	27	27	25	27	27	26	25	28	25	25	24	27	27	27	27	25	27	29	30	27	26	25	22	27	26	25	27	25	28	30	29	28	25	28	26
18.0181	26.22	26	29	24	26	26	27	25	24	29	26	26	24	25	27	27	25	26	27	25	25	27	25	24	25	27	27	27	27	25	27	28	30	27	26	25	22	27	25	25	26	24	28	30	29	28	25	27	26
18.1182	26.14	25	28	24	26	27	27	26	24	29	25	25	24	25	28	28	25	26	27	24	26	26	25	24	25	27	27	27	27	25	27	28	29	27	25	25	22	27	25	25	26	23	28	30	29	28	25	27	26
18.2183	25.98	24	28	24	26	26	27	26	24	29	25	25	24	24	28	28	25	26	27	23	26	26	25	25	24	27	27	27	26	25	27	28	29	28	24	25	22	27	25	25	26	24	27	30	29	28	24	26	26
18.3184	26	24	28	24	26	27	27	26	25	29	25	25	24	25	28	29	25	26	27	23	26	25	25	25	24	27	27	27	26	25	28	28	29	28	24	24	21	26	25	25	26	24	26	30	29	28	24	26	26
18.4185	25.82	24	27	24	26	26	26	26	25	29	24	24	24	24	28	29	25	26	26	23	26	24	25	25	25	27	27	28	26	25	28	28	29	28	24	24	20	25	25	24	25	24	26	29	29	29	24	27	26
18.5186	25.74	23	26	24	26	26	26	26	25	30	24	23	24	24	28	28	25	25	26	23	27	23	25	26	25	27	27	28	26	25	28	28	30	28	25	23	21	25	25	24	23	24	26	29	28	29	25	27	26
18.6187	25.58	23	26	23	26	25	27	25	24	31	23	23	24	23	28	25	25	25	26	23	27	23	25	28	25	25	28	28	24	25	28	28	28	28	25	23	22	25	26	24	24	24	26	28	27	29	24	27	27
18.7188	25.44	23	26	22	26	25	27	24	24	31	24	24	24	23	28	25	25	25	25	24	25	23	24	28	25	25	28	28	23	26	28	28	28	29	25	23	23	25	26	24	23	25	25	28	25	29	24	26	27
18.8189	25.14	23	26	22	26	26	27	24	24	30	23	24	23	23	27	24	24	23	25	23	27	22	24	27	25	25	26	27	23	26	29	28	27	28	25	23	23	25	25	25	23	25	24	26	25	28	24	26	27
18.919	25	22	26	21	26	26	27	24	24	30	23	24	23	24	26	24	24	23	25	23	27	23	24	26	24	24	26	27	23	26	29	28	26	27	25	24	23	26	23	26	23	25	23	27	26	28	24	25	26
19.0191	24.78	22	26	21	26	26	27	24	25	29	23	23	22	24	27	24	23	23	24	23	27	23	24	27	23	24	25	26	23	26	28	27	26	27	25	24	23	25	23	26	22	25	22	27	26	27	25	25	25
19.1192	24.76	23	26	21	26	25	27	25	25	29	25	24	22	24	27	24	23	21	25	22	27	23	24	27	23	24	25	26	23	26	28	27	26	27	25	23	24	25	23	26	21	25	21	27	26	27	25	25	26
19.2193	24.78	23	25	21	24	25	26	25	26	29	25	24	23	24	27	24	25	21	26	23	27	23	24	27	23	24	25	26	23	26	27	27	25	27	26	24	24	24	23	26	21	26	20	27	26	27	24	25	26
19.3194	24.62	23	24	21	24	25	26	24	26	29	25	24	23	23	27	24	25	20	26	23	28	23	24	26	24	25	25	26	23	26	26	26	25	27	26	24	24	23	23	26	21	26	20	27	26	26	24	24	25
19.4195	24.54	23	25	21	24	25	26	24	25	29	24	24	23	24	28	23	24	20	26	22	28	24	24	26	24	23	24	26	23	27	27	26	25	26	26	24	24	23	22	25	22	24	21	26	27	26	24	24	25
19.5196	24.5	23	25	21	23	25	27	23	26	30	24	24	22	23	29	23	26	20	26	22	29	24	24	26	24	23	24	26	22	27	27	26	24	26	25	24	24	23	22	24	22	22	22	26	27	25	24	25	25
19.6197	24.56	23	25	23	22	27	27	22	25	30	25	25	23	23	29	23	25	20	26	22	29	24	25	26	26	23	24	26	23	27	27	25	23	26	24	24	24	24	22	25	22	22	22	26	26	25	24	23	25
19.7198	24.52	24	25	24	22	27	28	22	25	29	25	25	23	24	29	22	25	20	26	23	28	23	25	25	26	23	24	25	23	26	27	24	23	27	24	25	24	23	22	25	22	23	21	25	26	26	24	23	25
19.8199	24.5	24	24	23	23	26	28	22	26	30	24	25	23	24	28	22	25	20	26	23	28	23	25	25	25	23	24	25	24	26	26	24	24	28	23	25	25	23	22	24	22	23	21	26	26	26	24	23	25
19.92	24.24	24	24	23	23	26	27	20	26	30	24	25	23	24	28	22	25	20	27	23	27	23	25	24	25	21	24	25	23	26	26	24	24	27	24	24	25	23	22	23	22	23	21	25	26	25	24	23	24
20.0201	24.12	24	24	23	23	27	26	20	26	30	23	24	23	24	27	22	24	20	27	23	27	23	25	24	25	21	24	24	24	26	26	25	24	27	23	24	25	23	22	23	21	22	21	26	26	25	24	23	24
20.1202	23.98	23	24	23	23	27	26	21	26	29	24	24	23	24	25	22	24	20	27	22	27	22	24	23	26	21	24	24	24	26	25	25	25	26	24	24	24	23	22	23	21	22	21	26	26	25	24	23	24
20.2203	23.8	23	24	23	24	27	26	21	26	28	24	24	22	23	25	22	24	21	26	22	27	22	24	23	26	21	24	24	24	26	25	26	25	24	24	24	25	22	22	23	21	20	21	25	26	25	23	23	23
20.3204	23.64	24	23	22	24	27	25	21	25	28	24	24	22	24	25	22	24	21	26	22	27	22	24	23	25	21	24	25	24	26	25	26	24	24	23	24	23	22	22	23	21	20	23	25	26	25	22	22	22
20.4205	23.32	24	22	21	23	25	25	21	25	27	24	24	22	24	25	22	23	21	26	21	27	21	22	23	24	21	22	25	24	25	26	25	24	24	23	24	22	22	22	23	21	20	23	25	25	24	23	23	22
20.5206	23.24	24	22	20	23	25	25	21	25	27	24	24	22	24	24	22	23	21	26	21	27	21	22	23	24	21	22	25	24	25	26	25	24	24	22	24	22	22	22	23	21	20	23	24	25	25	23	23	22
20.6207	23.22	23	22	21	23	25	25	21	24	27	24	24	22	24	25	22	22	21	26	21	28	21	22	21	23	22	23	25	25	24	26	25	24	24	21	24	22	22	22	23	21	20	23	24	25	25	24	23	22
20.7208	22.98	23	22	21	23	25	25	21	24	27	23	24	21	23	24	22	21	21	26	21	28	21	22	21	23	22	23	25	25	24	24	25	24	24	20	24	21	22	22	23	21	20	23	24	24	25	24	23	21
20.8209	22.84	23	23	21	24	25	24	20	24	26	23	24	21	22	25	22	21	20	26	21	26	21	22	21	23	23	23	25	24	24	24	25	24	24	20	24	20	22	21	23	21	20	23	24	23	25	24	23	21
20.921	22.78	23	23	21	24	25	24	20	24	26	23	24	21	22	25	23	20	20	26	21	25	22	21	21	23	23	23	25	24	24	24	25	23	24	20	24	20	22	21	23	21	20	23	24	23	25	24	23	20
21.0211	22.58	23	22	21	24	25	24	20	24	26	23	23	21	22	24	23	20	20	27	21	25	22	21	21	22	23	22	24	24	24	24	23	23	25	20	24	20	22	21	23	21	20	22	23	23	24	24	23	19
21.1212	22.38	23	22	21	24	25	24	19	24	24	23	24	21	22	24	22	20	20	24	21	25	21	21	21	22	23	22	24	22	24	24	23	22	25	20	24	21	22	20	23	21	20	22	23	23	24	23	23	20
21.2213	22.16	23	21	21	24	24	23	19	24	24	22	22	21	22	23	21	20	20	25	21	25	20	21	20	23	23	22	24	22	24	22	23	22	25	20	24	21	22	20	24	20	20	22	23	23	24	22	23	20
21.3214	21.9	23	21	21	24	24	23	19	24	23	22	22	21	22	22	21	20	20	25	21	25	20	21	20	22	23	20	23	21	23	21	23	22	24	20	24	20	20	20	24	20	20	22	23	23	24	22	23	20
21.4215	21.62	22	21	20	24	23	23	19	23	23	21	22	20	21	20	22	20	20	25	21	25	20	21	20	22	23	19	22	21	23	21	23	22	24	20	24	19	20	19	23	21	20	22	23	22	23	22	23	20
21.5216	21.24	21	21	20	24	21	22	19	21	23	21	22	20	21	20	21	19	20	25	20	24	20	21	20	22	23	19	21	21	23	20	22	22	24	20	22	19	19	20	23	20	20	22	23	22	23	22	22	19
21.6217	20.9	21	21	19	23	21	21	19	21	23	21	22	19	20	19	21	19	20	24	20	23	20	21	20	21	22	19	20	21	23	20	22	22	23	20	21	19	19	20	22	20	20	21	22	22	22	22	21	20
21.7218	20.66	20	20	19	22	21	20	19	20	23	20	21	19	20	19	21	19	20	24	20	23	20	21	20	21	22	19	20	21	21	20	22	22	23	20	20	19	19	20	21	20	20	21	22	22	21	22	21	20
21.8219	20.5	20	20	19	22	21	20	19	20	23	19	21	20	20	19	20	19	20	23	20	21	20	21	20	20	22	19	20	21	21	20	22	21	22	19	20	19	19	20	21	20	20	21	22	22	21	22	21	20
21.922	20.46	20	20	19	22	21	20	19	19	23	19	21	20	20	20	19	21	20	22	20	21	20	20	20	20	22	19	20	21	21	20	22	22	22	18	19	19	19	20	20	21	20	21	23	21	20	22	22	20
22.0221	20.52	19	20	19	21	22	20	19	19	21	19	20	20	20	21	19	21	20	22	20	21	20	20	20	21	22	19	20	21	22	20	22	22	22	18	19	19	19	22	20	21	21	20	23	22	20	23	23	20
22.1222	20.68	20	20	19	21	22	19	19	19	21	18	22	21	21	20	19	21	21	21	20	21	20	20	20	21	22	19	20	22	21	21	23	23	23	18	20	19	19	22	20	22	21	19	23	22	20	24	23	20
22.2223	20.82	21	19	18	22	22	20	19	19	22	18	22	21	21	20	19	21	21	22	20	21	21	20	20	22	22	19	20	22	22	21	22	23	23	19	20	19	19	22	21	22	21	19	22	21	20	25	23	21
22.3224	20.98	21	19	18	22	22	21	20	19	22	18	22	22	21	19	20	22	21	22	20	22	21	21	20	22	22	19	20	22	22	21	22	25	22	19	21	19	20	22	21	22	23	19	21	21	19	25	23	20
22.4225	21.04	21	19	18	22	22	20	20	19	22	19	22	22	21	18	20	22	21	23	21	23	21	21	20	22	22	20	20	22	22	22	21	25	22	19	21	20	20	22	22	22	22	20	21	20	19	25	23	20
22.5226	21.26	21	21	19	22	22	20	20	20	22	19	22	23	21	18	20	22	21	23	21	23	22	21	21	22	22	21	21	22	22	22	22	25	22	19	21	20	21	22	21	22	22	20	21	20	20	25	23	20
22.6227	21.2	22	21	19	22	22	20	19	20	22	19	22	22	20	19	20	22	21	22	21	24	22	21	21	22	22	20	21	22	22	22	21	25	22	19	22	19	21	22	21	22	22	20	21	20	21	25	23	20
22.7228	21.24	22	22	19	22	22	20	19	20	21	19	21	22	20	20	20	22	21	22	21	25	22	21	20	22	21	20	21	22	22	21	21	25	22	19	22	20	22	22	21	23	22	20	21	20	21	25	23	20
22.8229	21.38	23	22	20	22	22	20	19	20	22	20	21	22	20	20	20	22	21	23	21	26	22	20	20	22	22	19	21	22	22	22	20	26	22	19	22	21	23	22	21	23	22	19	22	19	22	25	23	20
22.923	21.38	23	22	20	22	21	20	19	21	22	20	21	23	21	20	20	22	21	23	21	26	22	19	20	22	22	19	21	22	22	21	21	26	21	18	22	21	24	22	22	22	22	19	22	19	22	25	23	20
23.0231	21.46	22	22	20	22	21	20	19	21	21	20	21	22	22	20	20	23	21	22	21	26	22	19	21	22	22	19	21	22	22	22	21	26	22	18	22	21	24	22	22	21	22	20	23	19	22	24	24	20
23.1232	21.44	21	23	20	22	21	21	19	21	21	20	21	22	22	20	20	23	21	22	20	26	22	19	21	22	22	19	21	22	23	22	21	26	22	19	21	21	24	21	22	21	22	21	22	19	22	24	25	19
23.2233	21.64	22	24	21	22	22	21	20	21	21	20	21	22	22	20	20	23	21	23	20	26	22	19	21	22	23	19	21	22	23	22	21	26	23	19	22	21	24	22	22	21	22	21	22	19	22	24	25	19
23.3234	21.68	22	23	21	23	22	21	20	21	21	21	21	22	22	20	20	24	20	23	19	26	23	18	21	22	23	19	21	22	23	23	22	26	24	18	22	20	24	22	22	22	22	21	22	19	22	23	25	19
23.4235	21.7	23	23	19	23	22	21	23	21	21	21	21	22	22	21	20	24	20	23	20	26	22	19	22	21	23	19	21	21	23	23	22	25	23	19	22	19	24	22	22	22	22	21	23	19	22	23	24	19
23.5236	21.76	23	22	19	22	22	22	23	22	21	21	22	22	22	21	21	24	21	22	22	27	22	19	21	21	22	18	22	21	23	23	22	25	24	19	22	19	24	22	22	22	22	21	23	19	22	23	23	19
23.6237	21.78	23	22	19	21	22	22	22	23	21	21	22	22	23	20	21	24	23	22	22	27	22	19	21	21	22	18	22	22	23	23	23	25	24	19	22	19	24	21	22	23	22	21	22	19	22	24	23	19
23.7238	21.68	23	22	19	22	23	22	22	23	21	21	21	22	23	20	21	23	22	23	21	27	21	19	20	21	21	18	22	22	23	23	23	24	24	19	22	19	24	22	22	22	22	22	22	20	22	22	23	19
23.8239	21.7	22	22	19	22	23	21	22	23	21	21	21	22	23	21	21	23	22	23	22	27	21	19	21	21	20	18	22	23	24	23	23	23	24	20	22	18	24	22	22	23	22	22	22	21	21	22	22	18
23.924	21.64	22	22	19	22	23	21	22	23	21	21	21	23	23	21	20	23	22	22	22	26	21	18	21	22	20	18	22	23	23	23	23	23	24	19	22	18	24	22	22	23	23	22	22	21	21	22	22	18
24.0241	21.54	22	21	20	22	23	20	22	23	21	21	21	23	24	21	20	22	22	23	21	26	22	18	21	22	20	18	22	23	23	23	22	23	23	19	22	18	23	22	22	21	23	23	21	21	21	22	22	18
24.1242	21.48	22	22	20	22	23	20	23	23	20	21	21	23	24	21	22	22	22	23	21	26	23	17	21	21	20	18	22	23	23	23	22	21	23	19	22	18	23	21	21	21	23	23	21	21	20	21	22	18
24.2243	21.48	22	22	20	22	23	20	23	22	20	21	21	23	24	22	20	22	23	23	21	26	23	17	21	21	20	18	22	23	23	23	22	21	23	19	22	18	23	21	21	21	22	23	22	21	21	21	22	18
24.3244	21.42	23	21	20	21	22	20	23	23	19	21	21	23	24	22	21	22	23	23	21	26	23	17	21	21	21	17	22	22	22	22	21	21	24	19	22	18	23	22	21	21	22	23	22	20	21	21	22	19
24.4245	21.32	22	22	20	20	22	19	23	23	19	21	22	23	24	22	21	22	23	23	20	26	23	17	21	20	20	18	22	23	22	22	22	21	24	19	21	18	23	23	20	20	22	21	22	18	21	21	23	20
24.5246	21.08	22	21	20	19	22	19	23	23	20	21	22	22	24	22	21	20	22	23	20	25	22	17	21	20	20	17	22	23	23	22	21	21	24	19	21	18	23	22	20	20	21	21	22	18	21	21	23	19
24.6247	20.68	22	21	20	19	21	19	22	23	20	21	21	21	23	22	21	20	21	22	20	24	22	17	21	19	20	16	21	22	23	21	21	21	23	19	19	19	22	22	20	20	20	21	22	18	20	20	23	19
24.7248	20.46	21	21	20	19	21	18	21	22	20	21	21	21	23	21	19	20	21	21	21	23	22	18	21	18	20	16	21	21	23	20	21	20	23	20	19	21	21	22	19	20	19	21	22	18	20	21	23	20
24.8249	20.4	21	21	21	18	21	18	21	21	20	19	21	21	20	20	19	20	21	21	21	23	21	18	23	18	20	17	21	22	22	21	20	20	23	19	20	21	21	23	19	20	19	20	22	18	20	21	22	22
24.925	20.3	21	21	21	18	22	18	21	21	20	18	20	20	20	20	19	20	21	21	22	21	21	19	22	18	20	17	20	22	22	21	20	20	23	19	19	20	21	23	19	20	19	21	22	18	20	21	22	22
25.0251	20.18	21	21	19	19	21	18	21	21	19	17	19	20	20	20	19	19	21	21	22	21	21	20	22	18	21	17	20	22	21	21	20	20	23	19	19	20	21	22	19	20	19	20	22	18	20	21	22	22
25.1252	20.22	21	21	19	19	21	18	20	21	19	17	19	20	20	20	19	19	21	21	22	21	22	20	23	18	22	18	20	22	21	21	20	19	23	19	19	20	21	22	19	20	19	21	22	18	20	20	22	22
25.2253	20.22	21	21	19	19	21	18	20	21	19	17	19	20	20	20	20	18	21	22	22	20	22	20	22	18	22	18	20	22	22	21	20	19	23	19	19	20	21	22	19	20	19	20	22	18	21	20	22	22
25.3254	20.42	21	21	19	19	22	18	21	21	19	17	21	20	20	20	21	19	21	22	23	20	21	20	22	18	22	18	20	22	23	22	20	19	23	19	19	20	21	22	19	20	19	20	22	18	22	21	22	22
25.4255	20.46	21	21	19	19	22	19	20	22	19	16	21	20	20	20	21	19	21	22	23	20	21	20	22	19	22	18	20	22	22	22	20	19	22	19	19	20	21	22	20	20	19	20	22	19	22	21	22	22
25.5256	20.46	20	22	21	18	22	20	20	22	19	16	21	21	20	20	21	19	20	22	23	20	21	20	22	19	22	18	20	21	22	22	20	19	22	18	19	20	21	22	20	20	19	20	22	19	22	21	22	22
25.6257	20.52	20	22	21	18	22	20	19	22	20	16	21	21	20	20	20	20	20	22	22	20	21	19	22	19	22	18	20	21	22	21	21	19	22	19	19	20	21	22	21	21	20	20	22	20	22	21	22	22
25.7258	20.58	21	22	21	18	22	21	19	23	21	16	21	21	20	20	20	20	22	22	22	19	21	19	22	19	22	18	20	21	22	21	21	19	21	18	19	20	21	22	21	21	20	20	22	20	22	21	22	22
25.8259	20.72	21	22	21	18	22	22	19	23	21	17	21	22	20	17	20	20	22	21	22	19	21	20	22	19	22	18	21	22	22	21	21	20	21	18	20	20	22	22	20	20	21	20	22	20	22	21	23	23
25.926	20.94	21	22	21	18	22	22	20	23	22	18	21	22	20	17	21	20	21	21	22	19	21	21	22	21	22	18	21	21	22	21	21	21	21	18	20	21	22	22	20	21	22	20	22	20	22	22	23	23
26.0261	21.16	21	22	21	19	21	22	21	22	22	19	22	22	21	18	21	20	21	21	22	19	21	21	22	21	22	19	22	22	22	21	22	21	21	19	21	21	22	22	20	21	22	21	22	21	22	22	23	23
26.1262	21.36	22	22	23	19	21	22	21	22	22	19	22	23	21	18	21	21	21	21	21	19	21	21	22	21	23	19	22	22	22	22	22	21	21	19	22	21	22	22	20	21	24	21	22	21	22	22	24	23
26.2263	21.38	22	22	23	19	21	22	22	22	22	19	22	23	21	17	21	21	22	21	21	19	20	22	21	22	23	20	21	21	22	22	22	21	21	19	22	21	22	22	20	21	24	21	22	21	23	22	24	23
26.3264	21.44	22	22	23	19	23	22	22	22	22	20	22	23	21	17	20	21	22	20	21	19	20	22	21	22	22	21	22	22	22	22	22	21	21	19	22	21	22	22	20	21	24	21	22	21	23	22	23	23
26.4265	21.52	23	21	23	19	23	22	22	22	23	20	23	23	21	17	20	21	21	20	21	19	20	22	21	22	22	21	22	22	22	22	22	21	21	20	22	21	22	22	20	21	24	21	22	23	23	22	23	23
26.5266	21.58	23	21	23	19	23	23	22	21	23	20	23	23	21	17	20	21	21	20	21	19	20	22	21	22	22	21	22	22	22	22	22	21	21	20	22	22	23	22	20	21	24	21	23	23	23	22	23	23
26.6267	21.72	23	21	23	20	23	22	22	21	23	21	24	23	20	18	21	21	21	20	21	19	21	22	21	23	22	21	22	22	22	22	22	23	21	20	22	22	23	22	20	21	24	21	23	23	22	23	23	23
26.7268	21.68	23	21	23	21	22	21	22	21	23	21	23	23	20	18	20	21	21	20	21	20	21	23	21	23	22	21	22	22	22	22	22	23	21	20	22	22	23	22	20	21	24	21	22	23	22	23	23	23
26.8269	21.72	23	21	23	21	22	21	22	21	23	21	23	23	19	18	20	21	21	20	22	20	21	23	22	23	23	21	22	22	22	22	22	23	21	20	22	23	23	21	20	21	24	21	22	23	22	23	23	23
26.927	21.68	23	20	23	21	22	21	22	20	24	21	23	23	19	18	20	21	21	20	22	20	21	23	22	23	23	21	22	22	22	22	21	23	21	20	22	23	23	20	21	21	24	21	22	23	22	23	23	23
27.0271	21.64	23	20	23	21	22	21	22	20	23	21	23	22	19	18	20	21	21	20	22	20	21	23	22	23	23	21	22	22	21	21	21	23	22	20	23	22	23	20	21	21	24	21	22	23	22	24	23	23
27.1272	21.6	23	20	23	21	22	21	21	20	23	21	23	22	19	18	20	21	21	20	22	20	21	22	22	23	23	21	23	22	21	21	21	24	22	21	22	22	23	20	21	21	24	21	22	23	22	24	22	23
27.2273	21.62	23	20	23	21	22	22	21	20	23	21	23	22	19	18	21	21	21	20	22	20	21	22	22	24	23	20	22	22	21	21	21	24	22	21	22	22	23	20	21	21	24	21	22	23	22	24	21	24
27.3274	21.56	23	20	22	21	22	22	21	20	23	21	23	22	19	18	21	21	21	20	22	20	22	22	21	24	23	20	22	22	21	21	21	24	22	21	22	22	22	20	21	21	24	20	22	23	22	24	21	24
27.4275	21.5	23	20	22	21	21	22	21	19	23	21	23	23	19	18	21	21	21	20	20	20	22	22	21	24	23	20	22	22	21	21	21	24	22	21	22	22	22	20	21	21	24	20	22	23	22	24	21	24
27.5276	21.38	23	20	22	22	21	22	21	19	23	21	23	23	19	18	21	21	21	20	20	20	22	22	20	24	21	20	22	22	21	20	21	24	22	21	22	22	22	20	21	21	24	20	22	23	23	24	20	21
27.6277	21.38	23	20	22	22	21	22	21	19	23	21	23	23	20	18	21	21	21	20	20	20	22	22	20	24	21	20	22	22	21	20	21	24	22	21	22	22	22	20	21	21	23	20	22	23	23	24	20	21
27.7278	21.28	21	21	22	22	21	21	21	19	23	21	23	23	20	18	21	21	21	20	20	20	22	22	20	24	21	20	22	22	21	20	21	23	22	21	22	22	21	20	21	21	23	20	22	23	23	23	20	21
27.8279	21.2	21	21	22	22	21	21	21	19	23	21	23	23	20	18	21	21	21	20	20	20	22	22	20	24	21	20	22	21	21	20	21	23	22	21	22	22	21	19	21	20	23	20	21	23	23	23	20	21
27.928	21.04	21	21	22	22	21	21	20	19	23	21	22	21	20	18	21	21	21	20	20	20	22	22	19	24	21	20	22	21	22	19	21	22	22	21	22	21	21	19	21	20	23	20	21	22	23	23	20	21
28.0281	21	21	21	23	22	21	20	20	18	23	21	22	21	20	18	21	21	21	20	19	20	22	22	19	24	21	20	22	20	22	19	22	22	22	21	22	21	21	19	21	20	23	20	21	22	23	23	20	21
28.1282	20.96	21	21	23	22	21	20	20	18	23	21	22	21	20	18	21	21	21	19	19	20	22	22	19	24	21	20	22	20	22	19	21	22	22	21	22	21	21	19	21	20	23	20	21	22	23	23	20	21
28.2283	20.72	21	21	23	22	21	20	20	18	23	21	21	21	20	18	21	20	21	18	18	19	21	22	19	23	21	20	22	20	22	19	21	22	20	21	21	21	21	19	21	20	23	20	21	20	23	23	20	21
28.3284	20.62	21	21	23	22	21	20	20	17	23	21	21	21	20	18	21	20	21	18	18	19	21	22	19	23	20	20	22	20	22	18	21	22	20	22	21	21	21	19	20	20	23	20	21	20	23	23	19	21
28.4285	20.44	21	21	23	22	21	20	20	16	23	20	21	20	20	18	21	19	21	19	18	19	20	21	19	23	20	20	22	20	21	19	21	21	20	22	21	20	21	19	20	20	21	20	21	20	23	23	19	21
28.5286	20.24	21	20	23	22	21	20	20	16	23	20	21	19	20	18	21	19	21	19	18	19	20	21	19	22	20	19	22	19	21	19	21	21	20	22	20	20	20	19	20	20	20	20	21	20	23	22	19	21
28.6287	20.12	20	20	23	22	21	20	20	17	23	19	21	18	20	18	21	19	21	19	18	19	20	21	19	22	20	19	22	19	21	19	21	21	20	22	20	20	20	19	20	20	20	19	21	20	22	20	19	20
28.7288	19.94	20	20	22	22	20	20	20	17	23	18	21	17	20	18	21	19	21	19	18	19	20	20	19	22	20	18	22	18	19	19	21	21	20	22	20	20	20	19	20	20	20	19	21	20	22	20	19	20
28.8289	19.82	20	19	22	22	20	20	20	17	22	18	21	17	20	18	21	19	21	19	18	19	20	20	19	21	19	17	22	18	19	19	21	21	20	22	20	20	20	19	20	20	20	19	20	20	22	20	19	20
28.929	19.78	20	19	22	22	20	20	20	17	21	18	21	17	20	18	21	19	21	19	18	19	20	20	19	21	19	17	22	18	19	19	21	21	20	22	20	20	20	19	20	20	20	19	19	20	22	20	19	20
29.0291	19.62	20	19	21	22	20	20	19	17	21	18	21	17	20	17	21	18	21	19	18	19	20	19	19	21	19	17	22	18	19	19	21	21	20	20	20	20	20	19	20	20	20	19	19	20	22	20	19	20
29.1292	19.5	20	19	20	22	20	20	19	17	21	17	21	17	20	16	21	17	21	19	18	19	20	19	19	20	18	17	22	18	19	19	21	21	20	20	20	20	20	19	20	20	20	19	19	20	22	20	19	20
29.2293	19.26	20	18	18	22	20	19	19	17	21	17	21	16	19	16	21	17	21	19	18	19	20	18	19	19	18	17	22	18	19	19	21	21	20	20	20	20	19	19	20	19	20	19	19	19	21	20	19	20
29.3294	19.14	19	18	18	20	19	19	19	17	21	17	21	16	19	16	21	17	21	19	18	19	20	18	19	19	18	16	22	18	19	19	21	21	20	20	20	20	19	19	20	19	20	19	19	18	21	20	19	20
29.4295	19.08	19	18	18	20	19	19	19	17	21	17	21	16	19	16	21	17	20	19	18	19	20	18	19	19	18	16	22	18	19	19	21	21	19	20	19	20	19	19	20	19	20	19	19	18	21	20	19	20
29.5296	18.9	19	18	18	19	19	19	19	17	21	17	21	16	18	16	20	17	19	19	18	19	20	18	19	19	18	17	22	18	19	18	21	21	19	19	19	19	19	19	19	19	20	19	19	18	21	20	18	20
29.6297	18.76	19	18	18	19	18	19	19	17	20	17	20	16	17	16	20	17	19	19	18	19	19	18	19	19	18	17	22	18	19	18	21	21	19	19	19	19	19	19	19	19	20	19	19	18	20	20	18	20
29.7298	18.58	19	18	18	19	18	19	19	17	20	17	20	16	17	16	18	17	19	19	18	19	18	18	19	19	18	17	22	18	19	18	21	21	19	18	19	18	18	19	19	18	20	18	19	18	20	19	18	20
29.8299	18.42	19	18	18	19	18	19	19	17	20	16	19	16	16	16	18	17	19	19	18	19	18	18	19	19	18	17	22	18	19	18	20	21	19	18	19	18	18	19	18	18	20	18	19	18	19	19	18	20
29.93	18.34	19	18	18	19	18	19	19	17	20	16	19	16	16	16	18	17	19	19	18	19	18	18	19	18	18	17	22	18	18	18	20	20	19	18	19	18	18	19	18	18	20	18	19	18	19	18	18	20
30.0301	18.26	19	18	18	19	18	19	19	17	19	16	19	16	16	17	18	18	19	19	18	19	18	17	19	18	18	17	21	18	18	18	19	20	19	18	19	18	18	19	17	18	20	18	19	18	18	18	18	20
30.1302	18.06	19	18	18	19	18	19	19	17	18	16	19	16	16	17	18	18	19	18	17	19	18	17	19	18	18	17	21	18	18	17	19	19	19	17	19	18	18	18	17	18	20	17	19	17	18	18	18	20
30.2303	17.96	19	18	18	18	18	19	18	17	18	16	19	16	16	17	18	18	19	18	16	18	18	17	19	18	18	17	21	18	18	17	19	19	19	17	19	17	18	18	17	18	20	17	19	17	18	18	18	20
30.3304	17.78	19	18	18	18	18	18	18	17	18	16	19	16	16	17	18	18	19	18	16	18	18	17	19	18	18	16	20	18	18	17	19	18	18	17	18	17	18	18	17	18	19	17	18	16	18	18	18	20
30.4305	17.72	19	18	18	18	18	18	18	17	18	16	19	16	16	17	18	18	19	18	16	18	17	17	19	18	18	16	20	18	18	17	19	18	18	17	17	17	18	18	17	18	18	17	18	16	18	18	18	20
30.5306	17.6	19	18	18	18	18	18	18	17	18	16	19	16	16	17	17	17	19	17	16	18	17	17	19	18	17	16	20	18	18	17	18	18	17	17	17	17	18	18	17	18	18	17	18	16	18	18	18	20
30.6307	17.42	18	17	18	18	18	18	18	17	18	16	18	16	16	17	17	16	19	16	16	18	17	16	19	18	17	16	20	18	18	17	18	17	17	17	17	17	18	18	17	18	18	17	17	16	18	18	18	19
30.7308	17.32	18	17	18	18	17	18	18	17	18	16	18	16	16	17	17	16	19	15	16	18	17	16	19	18	17	16	20	18	18	17	18	17	17	17	17	17	18	18	17	18	18	17	17	16	17	17	18	18
30.8309	17.26	18	17	18	18	17	18	18	17	18	16	18	16	16	17	16	16	19	15	16	18	17	16	19	18	17	16	19	18	18	17	18	17	17	17	17	16	18	18	17	18	18	17	17	16	17	17	18	18
30.931	17.2	18	17	18	18	17	18	18	17	18	16	18	16	16	17	16	16	18	15	16	18	17	16	19	18	16	15	19	18	18	17	18	17	17	17	17	16	18	18	17	18	18	17	17	16	17	17	18	18
31.0311	17.16	18	17	18	18	17	18	18	17	18	16	18	16	16	16	16	16	18	15	16	18	16	16	19	18	16	15	19	18	18	17	18	17	17	17	17	16	18	18	17	18	18	17	17	16	17	17	18	18
31.1312	17.04	18	17	18	18	17	18	18	17	18	16	17	16	16	16	15	15	18	15	16	18	16	16	18	18	16	15	19	18	18	17	18	17	17	16	17	16	18	18	17	17	18	17	17	16	17	17	18	18
31.2313	16.98	18	17	18	18	17	18	17	16	18	16	17	16	16	16	15	15	18	15	16	18	16	16	18	18	16	15	19	18	18	17	18	17	17	16	17	15	18	18	17	17	18	17	17	16	17	17	18	18
31.3314	16.98	18	17	18	18	17	18	17	16	18	16	17	16	16	16	15	15	18	15	16	18	16	16	18	18	16	15	19	18	18	17	18	17	17	16	17	15	18	18	17	17	18	17	17	16	17	17	18	18
31.4315	16.86	18	17	18	18	17	18	17	16	18	16	17	15	15	16	15	15	17	15	16	17	16	16	18	17	16	15	19	18	18	17	18	17	16	16	17	15	18	18	17	17	18	17	17	16	17	17	18	18
31.5316	16.72	18	17	18	18	17	18	17	16	18	16	17	15	15	16	14	15	17	15	16	17	15	16	18	17	16	15	19	18	18	17	16	17	16	15	16	15	18	18	17	17	18	17	17	16	17	17	18	18
31.6317	16.64	18	17	18	17	16	18	17	16	18	16	17	15	15	16	14	15	17	15	16	16	15	16	18	17	16	15	19	17	18	17	16	17	16	15	16	15	18	18	17	17	18	17	17	16	17	17	18	18
31.7318	16.46	18	17	18	17	16	18	17	16	18	15	17	15	15	16	14	15	17	14	16	16	15	15	18	17	15	15	18	17	18	17	16	17	16	15	15	13	18	18	17	17	18	17	17	15	17	17	18	18
31.8319	16.3	18	16	18	17	16	18	17	16	18	15	17	15	15	16	14	14	17	14	16	16	13	15	18	17	15	15	18	17	18	17	16	17	16	15	15	13	18	18	17	17	18	17	17	15	17	15	18	18
31.932	16.14	18	16	18	17	16	18	17	16	17	15	17	15	14	16	14	13	17	14	16	15	13	15	18	15	15	15	18	17	18	16	16	17	16	15	15	13	18	18	17	17	18	17	17	15	17	15	18	18
32.0321	16.04	18	16	18	17	16	18	17	15	17	15	17	15	14	16	14	13	17	14	16	15	13	15	18	15	15	14	18	17	17	16	16	17	16	15	15	13	18	18	17	17	18	15	17	15	17	15	18	18
32.1322	15.92	17	16	18	16	16	18	17	15	17	15	16	15	14	16	14	13	16	14	16	15	12	15	18	15	15	14	18	17	17	16	16	17	16	15	15	13	18	18	17	17	18	15	17	15	17	14	18	18
32.2323	15.9	17	16	18	16	16	18	17	15	17	15	16	15	14	16	14	12	16	14	16	15	12	15	18	15	15	14	18	17	17	16	16	17	16	15	15	13	18	18	17	17	18	15	17	15	17	14	18	18
32.3324	15.82	17	16	18	16	16	17	17	15	17	15	16	15	14	16	14	12	16	14	16	15	12	15	18	15	15	14	18	16	17	16	16	17	16	15	15	13	18	18	17	17	18	15	17	15	16	14	18	17
32.4325	15.66	17	16	18	16	16	17	17	14	17	15	16	15	14	16	14	12	16	13	15	15	12	15	18	15	15	13	17	16	17	16	15	17	16	15	15	13	16	18	17	17	18	15	17	15	16	14	18	17
32.5326	15.58	17	16	17	16	16	17	17	14	17	15	16	15	14	16	14	12	16	13	15	15	12	15	18	14	15	13	17	16	17	16	15	17	16	15	15	13	16	18	17	17	17	15	17	15	16	14	18	17
32.6327	15.48	17	16	17	16	15	17	17	14	17	15	16	15	14	16	14	12	16	13	15	15	12	15	18	14	15	13	17	16	17	16	13	17	16	15	15	13	15	18	17	17	17	15	17	15	16	14	18	17
32.7328	15.4	17	16	16	16	15	17	17	14	17	15	16	15	14	16	14	12	16	13	14	14	12	15	18	14	15	13	17	16	17	16	13	17	16	15	15	13	15	18	17	17	17	15	17	15	16	13	18	17
32.8329	15.26	17	16	15	15	15	17	17	14	17	15	16	15	14	16	14	12	16	13	13	14	12	15	18	14	15	13	17	16	17	16	13	16	16	15	15	13	14	18	17	17	17	14	17	15	16	13	18	16
32.933	15.16	17	15	15	15	15	17	17	13	17	15	16	15	14	15	14	12	16	13	13	14	12	15	18	14	15	13	17	16	17	16	13	16	16	15	15	12	13	18	17	17	17	14	17	15	16	13	18	16
33.0331	15.14	17	15	15	15	15	17	17	13	17	15	16	15	14	15	14	12	16	13	13	14	12	15	18	14	15	13	17	16	17	16	13	16	16	15	14	12	13	18	17	17	17	14	17	15	16	13	18	16
33.1332	15.1	17	15	15	15	15	17	17	13	17	15	16	14	14	15	14	12	15	13	13	14	12	15	18	14	15	13	17	16	17	16	13	16	16	15	14	12	13	18	17	17	17	14	17	15	16	13	18	16
33.2333	15.02	17	15	15	15	15	17	17	13	17	15	16	14	14	14	14	12	15	13	13	14	12	15	18	14	15	13	17	16	17	16	13	16	16	15	14	11	12	17	17	17	17	14	17	15	16	13	18	16
33.3334	14.98	17	15	15	15	15	17	17	13	17	15	16	14	14	14	14	12	15	13	13	14	12	14	18	14	14	13	17	16	17	16	13	16	16	15	14	11	12	17	17	17	17	14	17	15	16	13	18	16
33.4335	14.84	17	14	15	15	14	17	17	13	17	15	16	14	14	13	14	12	15	13	13	14	12	14	18	14	13	13	17	16	16	16	13	16	16	15	14	11	12	16	16	17	17	14	17	15	16	13	18	16
33.5336	14.78	17	14	15	15	14	17	17	13	17	15	16	12	14	13	14	12	15	13	13	14	12	14	18	14	13	13	17	16	16	15	13	16	16	15	14	11	12	16	16	17	17	14	17	15	16	13	18	16
33.6337	14.76	17	14	15	15	14	17	17	13	17	15	16	12	14	13	14	12	15	13	13	14	12	14	18	14	13	13	17	16	16	14	13	16	16	15	14	11	12	16	16	17	17	14	17	15	16	13	18	16
33.7338	14.62	17	14	15	15	14	17	17	13	17	15	16	12	13	13	14	12	15	13	13	14	12	14	17	14	13	13	17	16	16	14	13	16	16	14	14	11	12	16	16	17	16	14	17	15	16	13	18	16
33.8339	14.4	17	13	15	15	13	17	16	13	17	15	16	12	13	12	14	12	15	13	13	14	12	14	17	14	13	12	17	16	16	14	12	15	16	13	14	11	12	16	16	17	16	13	17	15	16	12	17	16
33.934	14.34	17	13	15	15	13	17	16	13	17	15	16	12	13	12	14	12	15	13	13	13	12	14	17	14	13	12	17	16	16	14	12	15	16	12	14	11	12	16	16	17	16	13	17	15	15	12	17	16
34.0341	14.22	17	13	14	15	13	17	16	13	17	15	15	12	13	11	14	12	15	13	12	13	12	14	17	14	13	12	17	16	16	14	12	15	16	11	14	11	12	16	16	17	16	13	17	15	15	11	17	16
34.1342	14.08	17	13	13	15	13	17	16	13	17	15	15	12	13	11	14	12	15	13	12	13	12	14	17	14	13	11	17	16	16	14	11	15	16	11	13	11	12	16	16	16	16	13	16	15	14	11	17	16
34.2343	13.92	17	13	13	15	13	17	16	13	16	14	15	12	13	11	14	12	15	13	12	13	11	14	16	14	13	11	17	16	16	14	11	15	16	11	12	10	12	16	16	15	16	13	16	15	14	11	16	16
34.3344	13.82	17	13	13	14	13	17	16	13	16	14	14	12	13	10	14	12	15	13	12	13	11	14	16	14	13	11	17	16	16	14	11	15	16	11	12	10	12	16	15	15	16	13	15	15	14	11	16	16
34.4345	13.76	16	13	13	14	13	17	16	13	16	14	14	12	13	10	14	12	15	12	12	13	11	14	15	14	13	11	17	16	16	14	11	15	16	11	12	10	12	16	15	15	16	13	15	15	14	11	16	16
34.5346	13.72	16	13	13	14	13	17	16	13	16	14	14	12	13	10	14	12	15	12	12	13	11	14	15	14	13	11	17	16	16	14	11	15	16	11	12	10	12	16	15	15	16	12	14	15	14	11	16	16
34.6347	13.6	16	13	13	14	13	17	16	13	16	14	14	12	11	10	13	12	15	12	12	13	11	14	15	14	13	11	17	16	15	14	11	15	16	11	12	10	12	16	15	15	16	12	13	15	14	11	16	16
34.7349	13.56	16	13	13	13	13	17	16	13	16	14	14	12	11	10	13	12	15	12	12	13	11	14	15	14	13	11	17	16	15	14	11	15	16	10	12	10	12	16	15	15	16	12	13	15	14	11	16	16
34.835	13.42	16	13	13	13	12	16	16	13	16	14	13	12	11	10	13	12	14	12	12	12	10	14	15	14	13	11	17	16	14	14	11	15	16	10	12	10	12	16	15	15	16	12	13	15	14	11	16	16
34.9351	13.38	16	13	13	13	12	16	16	13	16	14	13	12	11	10	13	12	14	12	12	12	10	14	15	13	13	11	17	16	14	14	11	14	16	10	12	10	12	16	15	15	16	12	13	15	14	11	16	16
35.0352	13.3	16	13	13	13	12	16	16	13	16	14	13	12	11	10	13	12	14	12	12	12	10	14	15	13	13	11	17	16	14	14	11	14	16	10	12	10	12	16	14	14	15	12	13	15	13	11	16	16
35.1353	13.14	16	13	13	13	12	15	16	13	15	14	13	12	10	10	13	12	13	12	12	12	10	14	15	13	12	11	17	16	14	14	11	14	16	10	12	10	12	16	14	12	15	11	13	15	13	11	16	16
35.2354	13.06	16	13	13	13	11	15	16	13	15	14	13	12	10	10	13	12	13	12	12	12	9	14	15	13	12	11	17	16	14	14	11	14	16	10	12	9	12	15	14	12	15	11	13	15	13	11	16	16
35.3355	12.94	16	13	13	13	11	15	16	13	15	13	13	12	10	10	13	12	13	12	12	10	9	14	15	13	12	11	16	16	14	14	11	14	16	10	12	9	12	14	14	12	15	11	13	15	13	11	16	16
35.4356	12.84	16	13	13	13	11	15	16	13	15	13	13	12	10	9	13	12	13	12	12	9	9	14	15	13	12	10	16	16	14	13	11	14	15	10	12	9	12	14	14	12	15	11	13	15	13	11	16	16
35.5357	12.72	16	12	13	13	11	13	16	13	15	13	13	12	10	9	13	12	13	12	12	9	9	14	15	13	12	10	16	15	14	13	11	14	15	10	12	9	11	14	13	12	15	11	13	15	13	11	16	16
35.6358	12.66	16	12	13	13	11	13	15	13	15	12	13	12	10	9	13	12	13	12	12	9	9	14	15	12	12	10	16	15	14	13	11	14	15	10	12	9	11	14	13	12	15	11	13	15	13	11	16	16
35.7359	12.52	16	12	13	12	11	13	15	13	15	12	12	12	10	9	13	11	13	12	12	9	9	14	15	12	11	10	16	15	14	13	11	14	15	10	12	9	11	14	13	11	15	11	13	15	13	11	15	15
35.836	12.42	16	12	12	12	11	13	15	13	15	12	12	12	10	9	13	11	13	12	11	9	9	14	15	12	11	9	16	15	14	13	11	13	14	10	12	9	11	14	13	11	15	11	13	15	13	11	15	15
35.9361	12.32	16	12	12	12	11	13	15	13	14	12	12	12	10	9	13	11	13	12	11	9	9	14	15	12	11	9	15	15	14	13	11	13	13	10	12	9	11	13	13	11	15	11	13	15	12	11	15	15
36.0362	12.24	16	12	12	12	11	13	15	13	14	12	12	11	10	9	13	11	13	12	11	9	9	14	15	12	11	9	15	15	14	13	10	13	13	10	12	8	11	13	13	11	15	11	13	15	12	11	15	14
36.1363	12.02	16	12	12	12	11	13	15	13	13	11	12	9	10	9	12	10	12	12	10	9	9	14	15	11	11	9	15	15	14	13	10	13	13	10	11	8	11	13	12	11	15	11	13	15	12	11	15	14
36.2364	11.88	15	12	12	12	11	12	15	12	13	11	12	9	10	9	11	10	11	12	10	9	9	14	14	11	11	9	15	15	13	13	10	13	13	10	11	8	11	13	12	11	15	11	13	15	12	11	15	14
36.3365	11.8	15	12	11	12	11	12	15	12	13	11	12	9	10	9	10	10	11	12	10	9	9	14	14	11	11	9	15	15	13	13	10	12	13	10	11	8	11	13	12	11	15	11	13	15	12	10	15	14
36.4366	11.76	15	12	11	12	11	11	15	12	13	11	12	9	10	9	11	10	11	11	10	9	9	14	14	11	11	9	15	15	13	13	10	12	13	10	11	8	11	13	12	11	15	11	13	15	12	10	15	14
36.5367	11.68	15	12	10	12	11	11	15	12	13	11	12	9	10	9	11	10	11	11	10	9	9	14	14	11	11	9	14	14	13	13	10	12	13	10	11	9	11	13	12	11	15	11	13	14	12	10	15	14
36.6368	11.58	15	12	10	12	11	11	15	12	13	11	12	9	10	9	11	10	11	11	10	9	8	14	13	11	11	9	14	15	13	13	10	11	13	10	11	9	11	13	11	10	16	10	13	14	12	10	14	14
36.7369	11.46	15	12	10	12	11	11	14	12	13	11	12	9	10	9	11	10	11	10	10	9	8	14	13	11	10	9	15	15	13	13	10	11	12	9	10	9	11	13	11	10	16	10	13	13	12	10	14	14
36.837	11.42	16	12	10	12	11	11	14	12	13	11	12	9	9	9	11	9	11	10	10	9	9	14	13	11	10	9	15	15	13	13	10	11	12	9	10	9	11	13	11	10	16	10	12	13	11	10	14	14
36.9371	11.28	15	12	10	11	10	11	13	12	13	11	12	9	9	9	11	9	12	10	10	9	9	14	12	12	10	9	15	15	13	13	10	11	11	9	10	9	11	13	11	10	15	10	12	12	11	10	13	14
37.0372	11.22	15	12	10	11	10	11	13	12	13	11	13	9	9	9	10	9	12	10	10	9	9	14	13	12	10	8	14	15	13	13	10	11	11	9	10	9	11	13	11	10	13	10	12	12	11	10	13	14
37.1373	11.24	15	12	10	11	10	12	12	12	13	11	13	9	9	9	10	9	12	10	10	9	9	14	13	12	10	8	14	15	14	13	10	11	11	8	10	9	11	13	12	10	13	10	12	12	11	10	13	14
37.2374	11.1	15	12	9	10	10	11	12	12	13	11	13	9	9	9	10	9	11	10	10	9	9	14	13	12	10	8	14	15	14	13	9	10	11	8	10	9	11	13	12	10	12	10	12	12	11	10	13	14
37.3375	10.94	13	11	9	10	10	11	12	12	13	11	13	9	9	9	10	9	11	10	10	9	9	14	13	12	9	9	13	15	14	13	9	10	11	8	9	9	11	13	11	10	12	10	12	13	11	10	11	14
37.4376	10.84	12	11	9	10	10	11	12	12	13	11	12	10	9	9	10	8	11	10	10	9	9	13	12	12	9	9	13	14	14	13	9	10	11	8	9	9	11	13	11	10	12	10	12	12	11	11	11	14
37.5377	10.78	12	11	8	9	10	11	12	12	13	12	12	10	9	9	10	8	11	10	10	9	9	12	12	12	9	9	13	14	14	13	9	10	11	8	9	9	11	13	11	10	12	10	12	12	10	11	11	14
37.6378	10.7	12	11	8	9	10	11	12	10	13	12	12	10	9	9	10	8	11	9	10	9	9	12	12	11	9	9	13	14	14	13	9	10	11	8	9	9	12	12	11	10	12	10	12	12	10	11	12	14
37.7379	10.6	11	11	8	9	10	11	12	9	13	12	12	10	9	9	10	8	11	9	10	9	9	12	12	11	9	9	12	14	14	13	9	10	11	8	9	9	12	12	11	9	11	10	12	12	10	11	12	14
37.838	10.6	11	11	9	9	10	11	12	9	13	12	12	10	9	9	10	8	11	9	11	9	9	12	12	11	9	9	11	14	14	13	9	10	11	9	9	9	12	12	11	9	9	10	12	12	10	11	12	14
37.9381	10.48	11	10	9	10	10	11	12	9	13	11	12	10	9	9	10	8	11	9	10	9	9	12	12	11	9	9	11	14	14	12	9	9	11	9	9	9	12	11	11	9	9	10	12	12	10	11	11	14
38.0382	10.46	11	10	9	10	10	11	11	9	13	11	11	10	10	9	10	8	11	9	10	9	9	12	12	11	9	9	11	14	13	13	9	9	11	9	9	9	12	11	11	9	9	10	12	11	10	11	11	15
38.1383	10.36	11	9	9	10	10	11	11	9	12	11	11	10	10	9	10	8	11	9	10	9	9	12	12	11	9	9	11	14	13	13	9	9	11	8	9	9	12	12	10	9	9	9	11	11	10	11	11	15
38.2384	10.26	11	9	9	10	10	11	12	9	12	11	11	10	10	9	10	8	11	9	10	9	9	11	12	11	9	9	11	12	13	12	9	9	11	8	9	9	12	12	10	8	9	9	11	10	10	11	11	15
38.3385	10.04	11	10	9	10	10	10	12	9	12	10	10	10	10	9	10	8	11	9	10	9	9	11	11	10	9	9	11	12	10	11	9	9	11	7	8	9	12	12	10	8	9	9	11	10	11	10	11	15
38.4386	9.86	11	10	9	10	10	10	12	9	12	10	10	10	10	9	9	8	11	9	10	9	9	12	11	10	9	9	11	12	9	9	9	8	11	7	8	9	10	12	10	8	9	9	11	10	11	10	9	14
38.5387	9.76	11	10	9	10	8	10	12	9	12	10	10	10	9	9	9	8	11	9	10	9	9	12	11	10	9	9	11	12	9	9	8	8	11	7	8	9	10	11	10	8	9	9	11	10	11	10	9	14
38.6388	9.72	11	9	9	10	8	10	12	9	12	10	10	10	9	9	9	8	11	10	10	9	9	12	11	10	9	9	11	12	9	9	8	8	11	7	8	9	10	9	10	8	9	10	11	10	10	10	9	14
38.7389	9.58	11	9	9	10	7	10	12	8	12	10	10	10	9	9	9	8	11	9	10	10	9	12	11	9	8	9	10	11	9	9	8	8	10	7	9	9	10	9	10	8	9	10	11	9	10	10	9	13
38.839	9.46	11	9	9	10	7	10	11	8	12	10	10	10	9	9	9	7	10	9	10	10	9	11	10	9	9	8	10	11	9	9	8	7	10	7	9	9	10	9	10	8	9	10	11	9	10	10	9	13
38.9391	9.42	11	9	9	10	8	10	11	9	12	10	10	10	9	9	9	7	10	9	10	10	9	11	10	9	9	8	9	11	9	9	8	7	10	7	9	9	10	9	10	8	9	10	11	9	10	10	9	12
39.0392	9.34	11	9	9	10	8	10	11	9	12	10	10	10	9	9	9	7	10	9	9	10	9	10	10	9	9	8	9	11	9	9	8	7	9	7	9	9	10	9	10	8	9	9	11	9	10	10	9	12
39.1393	9.3	11	9	9	10	8	10	10	9	12	10	9	10	9	9	9	7	10	9	9	10	9	10	10	9	9	8	9	11	8	9	9	7	9	7	9	9	10	9	10	8	9	9	11	9	10	10	9	12
39.2394	9.18	11	9	9	10	8	10	10	9	11	9	9	10	9	9	9	7	10	9	9	10	9	10	10	9	9	8	9	11	8	9	9	7	9	7	9	9	10	9	10	8	9	9	11	9	9	8	9	11
39.3395	9.12	10	9	9	9	8	10	10	9	11	9	9	10	9	9	9	7	10	9	9	10	9	10	10	9	9	8	9	11	8	9	9	7	9	7	9	9	10	9	9	8	9	9	11	9	9	8	9	11
39.4396	9	10	9	9	9	8	10	10	9	9	9	9	10	8	9	9	7	10	9	9	9	9	10	10	9	9	8	9	10	8	9	9	7	9	7	8	9	10	9	9	8	9	9	11	9	9	8	9	11
39.5397	8.92	10	9	9	9	8	10	10	9	8	9	8	10	8	9	9	7	10	9	9	9	9	10	10	9	9	8	9	9	8	9	9	7	9	7	8	9	10	9	9	8	9	9	10	9	9	8	9	11
39.6398	8.86	10	9	9	9	7	10	10	9	8	9	8	10	8	9	9	7	10	9	9	9	9	10	10	9	9	8	9	9	8	9	9	7	9	7	8	9	10	9	9	8	9	9	10	9	9	7	9	10
39.7399	8.78	10	9	9	9	7	10	10	9	8	9	8	10	8	9	9	7	10	9	9	9	9	10	9	9	9	8	9	9	8	9	9	7	9	7	8	9	9	9	8	8	9	9	10	9	9	7	9	10
39.84	8.72	10	9	9	9	7	10	10	9	8	9	8	10	8	9	9	7	10	9	9	9	9	9	9	9	9	8	9	8	8	9	9	7	8	7	8	9	9	9	8	8	9	9	10	9	9	7	9	10
39.9401	8.62	10	9	9	9	6	10	9	9	8	9	8	10	8	9	9	7	10	9	9	9	8	9	9	9	9	8	9	8	8	9	9	7	8	7	8	8	9	9	8	8	9	9	9	9	9	7	9	10
40.0402	8.58	10	9	9	9	6	10	9	9	8	8	8	10	8	9	9	7	10	9	9	9	8	9	9	9	9	8	9	8	8	9	8	7	8	7	8	8	9	9	8	8	9	9	9	9	9	7	9	10
40.1403	8.5	10	9	9	9	6	9	9	9	8	8	8	10	8	8	9	7	10	9	9	9	8	9	9	9	9	8	9	8	7	9	8	7	8	7	8	8	9	9	8	8	9	9	8	9	9	7	9	10
40.2404	8.38	10	9	9	7	6	9	9	9	8	8	8	9	8	8	9	7	10	9	9	9	8	9	9	8	9	8	9	7	7	9	8	7	8	7	8	8	9	9	8	8	9	9	8	9	9	7	9	9
40.3405	8.34	10	9	9	7	6	8	9	9	8	8	8	9	8	8	9	7	10	9	9	9	8	9	9	8	9	8	9	7	7	9	8	7	8	7	8	8	9	9	8	8	9	9	8	9	9	7	9	9
40.4406	8.26	10	9	9	7	6	8	9	9	8	8	8	9	8	7	9	7	10	9	9	9	8	9	9	8	9	8	8	7	7	9	8	7	8	7	7	8	9	9	8	8	9	9	8	9	8	7	9	9
40.5407	8.1	9	9	9	7	6	8	9	8	8	8	8	9	8	6	9	7	10	9	9	8	7	8	9	8	9	8	8	7	6	9	8	7	8	7	7	8	9	9	8	8	9	8	8	9	8	7	9	9
40.6408	8.02	9	9	9	7	6	8	9	8	8	8	8	9	8	6	9	7	9	8	9	8	7	8	9	8	9	8	8	7	6	9	8	7	8	7	7	8	8	8	8	8	9	8	8	9	8	7	9	9
40.7409	7.98	9	9	9	7	6	8	9	8	8	8	8	9	8	6	9	6	9	8	9	8	7	8	9	8	9	8	8	7	6	9	7	7	8	7	7	8	8	8	8	8	9	8	8	9	8	7	9	9
40.841	7.96	9	9	9	7	6	8	9	8	8	8	8	9	8	6	9	6	9	8	9	8	7	8	9	8	9	8	8	7	6	9	7	7	8	7	7	8	8	8	8	8	9	8	8	9	7	7	9	9
40.9411	7.92	9	9	9	7	6	8	8	8	8	8	8	9	8	6	9	6	9	8	9	8	7	8	9	8	9	8	8	7	6	9	7	7	8	7	7	8	8	8	8	8	9	8	8	9	7	7	9	9
41.0412	7.84	8	9	9	7	6	8	8	8	8	8	8	9	8	6	9	6	9	8	9	8	7	8	9	8	9	8	7	7	6	9	7	7	8	7	7	7	7	8	8	8	9	8	8	9	7	7	9	9
41.1413	7.8	8	9	8	7	6	8	8	8	8	8	8	9	8	6	9	6	8	8	9	8	7	8	9	8	9	8	7	7	6	9	7	7	8	7	7	7	7	8	8	8	9	8	8	9	7	7	9	9
41.2414	7.72	8	9	8	7	6	8	7	8	8	8	8	9	8	6	9	6	8	8	9	8	7	8	9	8	9	8	7	7	6	9	7	6	8	7	7	7	7	8	7	7	9	8	8	9	7	7	9	9
41.3415	7.64	8	9	8	7	6	8	7	8	8	8	8	9	8	6	9	6	8	8	9	8	6	8	9	8	9	8	7	7	6	9	7	6	8	7	7	7	7	8	6	7	9	7	8	9	7	7	9	8
41.4416	7.56	8	9	8	7	6	8	7	8	8	8	8	7	8	6	9	6	7	8	9	8	6	8	9	8	9	8	7	7	6	9	6	6	8	7	7	7	7	8	6	7	9	7	8	9	7	7	9	8
41.5417	7.54	8	9	8	7	6	8	7	8	8	8	8	7	8	6	9	6	7	8	9	8	6	8	9	8	9	8	7	7	6	9	6	6	8	7	7	7	7	8	6	7	9	7	8	9	7	7	8	8
41.6418	7.46	8	9	8	7	6	8	7	8	8	8	8	7	8	6	9	6	7	8	9	8	6	8	9	8	9	8	7	6	6	9	6	6	8	6	7	7	7	8	6	7	9	7	8	9	6	7	8	8
41.7419	7.32	7	9	8	7	6	8	7	8	7	8	8	7	8	6	9	6	7	7	9	8	5	8	8	7	9	8	7	6	6	8	6	6	8	6	7	7	7	8	6	7	9	7	8	9	6	7	8	8
41.842	7.3	7	9	8	7	6	8	7	8	7	8	8	7	8	6	9	6	7	7	9	8	5	8	8	7	9	7	7	6	6	8	6	6	8	6	7	7	7	8	6	7	9	7	8	9	6	7	8	8
41.9421	7.14	7	9	8	6	6	7	7	8	7	7	8	7	7	5	9	6	7	7	9	8	5	8	8	6	9	7	7	6	6	8	6	6	8	6	7	7	7	7	6	7	9	7	8	9	6	7	8	8
42.0422	7.02	7	9	7	6	6	7	7	8	7	7	8	6	7	5	9	6	7	6	9	8	5	8	8	6	9	7	7	6	6	8	6	5	8	6	7	6	7	7	6	7	9	7	8	8	6	7	8	8
42.1423	6.88	7	9	7	6	6	7	6	8	7	7	7	6	7	5	8	6	7	6	9	8	5	7	8	6	9	7	7	6	6	8	6	5	8	6	7	6	7	7	6	7	9	6	8	8	6	6	8	8
42.2424	6.84	7	9	7	6	6	7	6	8	7	7	7	6	7	5	8	6	7	6	9	8	5	7	8	6	8	7	7	5	6	8	6	5	8	6	7	6	7	7	6	7	9	6	8	8	6	6	8	8
42.3425	6.78	7	9	7	6	6	7	6	8	7	6	7	6	7	5	7	6	7	6	8	8	5	7	8	6	8	7	7	5	6	8	6	5	8	6	7	6	7	7	6	7	9	6	8	8	6	6	8	8
42.4426	6.68	7	9	7	6	6	7	6	7	7	6	7	6	7	5	6	6	7	6	8	8	5	7	7	5	8	7	7	5	6	8	6	5	8	6	7	6	7	7	6	7	9	6	7	8	6	6	8	8
42.5427	6.6	7	9	7	6	6	6	6	7	7	6	7	6	7	5	6	6	6	6	8	8	5	6	7	5	8	7	7	5	6	8	6	5	8	6	7	6	7	7	6	7	9	6	7	7	6	6	8	8
42.6428	6.42	6	9	7	6	6	6	6	7	7	6	7	5	7	5	6	6	6	6	8	8	5	6	7	5	7	5	7	5	6	7	6	5	7	6	7	6	7	7	6	6	9	6	7	7	6	6	8	7
42.7429	6.26	6	9	7	6	6	5	6	7	6	6	7	5	7	5	6	6	6	6	8	8	5	6	6	5	7	5	7	5	6	7	6	5	7	6	6	6	7	7	5	5	8	6	7	7	6	6	7	7
42.843	6.18	6	9	7	6	6	5	6	7	6	6	6	5	7	5	6	6	6	6	7	8	5	6	6	5	7	5	6	5	6	7	6	5	7	5	6	6	7	7	5	5	8	6	7	7	6	6	7	7
42.9431	5.98	6	8	7	6	6	5	6	6	6	6	5	5	6	5	6	6	6	6	7	7	5	6	6	5	7	5	6	5	6	7	6	5	7	5	6	5	7	6	5	5	8	6	7	7	6	6	5	7
43.0432	5.88	6	6	7	5	6	5	6	6	6	6	5	5	6	5	6	6	6	6	7	7	5	6	6	5	6	5	5	5	6	7	6	5	7	5	6	5	7	6	5	5	8	6	7	7	6	6	5	7
43.1433	5.76	6	6	6	5	6	5	6	6	6	6	5	5	6	5	6	6	5	6	7	7	5	6	6	5	6	5	5	5	6	7	6	5	6	5	6	5	7	6	5	5	6	6	7	6	6	6	5	7
43.2434	5.66	6	6	6	5	6	5	6	6	6	6	5	5	5	5	6	5	5	6	7	7	5	6	6	5	6	5	5	5	5	7	6	5	6	5	6	5	7	6	5	5	6	6	7	6	6	5	5	6
43.3435	5.64	6	6	6	5	6	5	6	6	6	6	5	5	5	5	6	5	5	6	7	7	5	6	6	5	6	5	5	5	5	7	6	5	6	5	6	5	7	6	5	5	6	6	7	5	6	5	5	6
43.4436	5.64	6	6	6	5	6	5	6	6	6	6	5	5	5	5	6	5	5	6	7	7	5	6	6	5	6	5	5	5	5	7	6	5	6	5	6	5	7	6	5	5	6	6	7	5	6	5	5	6
43.5437	5.56	6	6	6	5	6	5	6	6	6	5	5	5	5	5	6	5	5	6	7	7	4	6	6	5	6	5	5	5	5	6	6	5	6	5	6	5	6	6	5	5	6	6	7	5	6	5	5	6
43.6438	5.5	6	6	6	5	6	5	6	6	6	5	5	5	5	5	5	5	5	6	7	6	4	6	6	5	6	5	5	5	5	6	5	5	6	5	6	5	6	6	5	5	6	6	7	5	6	5	5	6
43.7439	5.48	6	6	6	5	6	5	6	6	6	5	5	5	5	5	5	5	5	6	7	6	4	6	6	5	6	5	5	5	5	6	5	5	6	5	6	5	6	6	5	4	6	6	7	5	6	5	5	6
43.844	5.42	6	6	6	5	6	5	6	6	6	5	5	4	5	5	5	5	5	6	6	6	4	6	6	5	6	5	5	5	5	6	5	5	6	5	6	5	6	6	5	4	6	6	6	5	6	5	5	6
43.9441	5.4	6	6	6	5	6	5	6	6	6	5	5	4	5	5	5	5	5	6	6	6	4	6	5	5	6	5	5	5	5	6	5	5	6	5	6	5	6	6	5	4	6	6	6	5	6	5	5	6
44.0442	5.34	5	6	6	5	6	5	6	6	6	5	5	4	5	5	5	5	5	6	6	6	4	6	5	5	6	5	5	5	5	6	5	5	6	5	6	5	5	6	5	4	6	6	5	5	6	5	5	6
44.1443	5.26	5	5	6	5	6	5	6	6	6	5	5	4	5	5	5	5	5	6	6	6	4	6	5	5	6	5	5	5	5	5	5	5	5	5	6	5	4	6	5	4	6	6	5	5	6	5	5	6
44.2444	5.2	5	5	6	5	6	5	6	6	6	5	5	4	5	5	5	5	5	6	5	6	4	5	5	5	6	5	5	5	5	5	5	4	5	5	6	5	4	6	5	4	6	6	5	5	6	5	5	6
44.3445	5.2	5	5	6	5	6	5	6	6	6	5	5	4	5	5	5	5	5	6	5	6	4	5	5	5	6	5	5	5	5	5	5	4	5	5	6	5	4	6	5	4	6	6	5	5	6	5	5	6
44.4446	5.16	5	5	6	5	6	5	6	6	6	5	5	4	5	5	5	5	5	6	5	6	4	5	5	5	5	5	5	5	5	5	5	4	5	5	6	5	4	6	5	4	6	6	4	5	6	5	5	6
44.5447	5.12	5	5	5	5	6	5	6	6	6	5	5	4	5	5	5	5	5	6	5	6	4	5	5	5	5	5	5	5	5	5	5	4	5	5	6	5	4	6	5	4	6	6	4	5	5	5	5	6
44.6448	5.1	5	5	5	5	6	5	6	6	6	5	5	4	5	5	5	5	5	6	5	6	4	5	5	5	5	5	5	5	5	5	5	4	5	5	6	4	4	6	5	4	6	6	4	5	5	5	5	6
44.7449	5	5	5	5	5	6	5	6	6	6	4	5	4	5	5	5	5	5	5	5	6	4	5	5	5	5	5	5	5	5	5	4	4	5	5	6	4	4	6	5	4	5	5	4	5	5	5	5	6
44.845	4.96	5	5	5	5	6	5	6	5	6	4	5	4	5	5	5	5	5	5	5	6	4	5	5	5	5	5	5	5	5	5	4	4	5	5	6	4	4	6	5	4	5	5	4	5	5	5	5	6
44.9451	4.94	5	5	5	5	6	5	6	5	6	4	5	4	5	5	5	5	5	5	5	6	4	4	5	5	5	5	5	5	5	5	4	4	5	5	6	4	4	6	5	4	5	5	4	5	5	5	5	6
45.0452	4.84	5	5	5	5	6	5	6	4	6	4	5	4	5	5	5	5	5	5	5	5	4	4	5	5	5	4	5	4	5	5	4	4	5	5	6	4	4	6	5	4	5	5	4	5	5	5	5	5
45.1453	4.82	5	5	5	4	6	5	6	4	6	4	5	4	5	5	5	5	5	5	5	5	4	4	5	5	5	4	5	4	5	5	4	4	5	5	6	4	4	6	5	4	5	5	4	5	5	5	5	5
45.2454	4.72	5	5	5	4	6	5	6	4	6	4	5	4	5	5	5	5	5	5	4	5	4	4	5	5	5	4	5	4	5	5	4	4	5	4	5	4	4	5	4	4	5	5	4	5	5	5	5	5
45.3455	4.68	5	5	5	4	6	5	6	4	6	4	5	4	5	5	5	5	5	5	4	5	4	4	5	5	5	4	5	4	5	4	4	4	5	4	4	4	4	5	4	4	5	5	4	5	5	5	5	5
45.4456	4.64	5	5	5	4	6	5	5	4	6	4	5	4	5	5	5	4	5	5	4	5	4	4	5	5	5	4	5	4	5	4	4	4	5	4	4	4	4	5	4	4	5	5	4	5	5	5	5	5
45.5457	4.62	5	5	5	4	6	5	5	4	6	4	5	4	5	5	5	4	5	5	4	5	4	4	5	4	5	4	5	4	5	4	4	4	5	4	4	4	4	5	4	4	5	5	4	5	5	5	5	5
45.6458	4.6	5	5	5	4	6	5	5	4	6	4	5	4	4	5	5	4	5	5	4	5	4	4	5	4	5	4	5	4	5	4	4	4	5	4	4	4	4	5	4	4	5	5	4	5	5	5	5	5
45.7459	4.54	5	5	5	4	6	5	5	4	6	4	5	4	4	4	5	4	5	5	4	5	4	4	5	4	5	4	5	4	5	4	4	4	5	4	4	4	4	5	4	4	5	5	4	5	5	5	4	4
45.846	4.46	5	5	5	4	5	5	5	4	6	4	5	4	4	4	5	4	5	5	4	5	4	4	5	4	5	4	5	4	5	4	4	4	5	4	4	4	4	4	4	4	5	4	4	5	5	5	4	4
45.9461	4.36	4	5	4	4	5	5	5	4	6	4	5	4	4	4	5	4	5	5	4	4	4	4	4	4	4	4	5	4	5	4	4	4	5	4	4	4	4	4	4	4	5	4	4	5	5	5	4	4
46.0462	4.36	4	5	4	4	5	5	5	4	6	4	5	4	4	4	5	4	5	5	4	4	4	4	4	4	4	4	5	4	5	4	4	4	5	4	4	4	4	4	4	4	5	4	4	5	5	5	4	4
46.1463	4.32	4	5	4	4	5	5	5	4	6	4	5	4	4	4	5	4	4	5	4	4	4	4	4	4	4	4	5	4	5	4	4	4	5	4	4	4	4	4	4	4	5	4	4	4	5	5	4	4
46.2464	4.28	4	5	4	4	5	5	5	4	6	4	5	4	4	4	5	4	4	4	4	4	4	4	4	4	4	4	5	4	4	4	4	4	5	4	4	4	4	4	4	4	5	4	4	4	5	5	4	4
46.3465	4.22	4	5	4	4	5	5	5	4	5	4	5	4	4	4	5	4	4	4	4	4	4	4	4	4	3	4	5	4	4	4	4	4	5	4	4	4	4	4	4	4	5	4	4	4	5	4	4	4
46.4466	4.2	4	5	4	4	5	5	5	4	5	4	4	4	4	4	5	4	4	4	4	4	4	4	4	4	3	4	5	4	4	4	4	4	5	4	4	4	4	4	4	4	5	4	4	4	5	4	4	4
46.5467	4.18	4	5	4	4	5	5	5	4	5	4	4	4	4	4	4	4	4	4	4	4	4	4	4	4	3	4	5	4	4	4	4	4	5	4	4	4	4	4	4	4	5	4	4	4	5	4	4	4
46.6468	4.12	4	5	4	4	5	4	5	4	4	4	4	4	4	4	4	4	4	4	4	4	4	4	4	4	3	4	5	4	4	4	4	4	5	3	4	4	4	4	4	4	5	4	4	4	5	4	4	4
46.7469	4.12	4	5	4	4	5	4	5	4	4	4	4	4	4	4	4	4	4	4	4	4	4	4	4	4	3	4	5	4	4	4	4	4	5	3	4	4	4	4	4	4	5	4	4	4	5	4	4	4
46.847	4.06	4	5	4	4	4	4	5	4	4	4	4	4	4	4	4	4	4	4	4	4	4	4	4	3	3	4	5	4	4	4	4	4	5	3	4	4	4	4	4	4	5	4	4	4	5	4	4	4
46.9471	4	4	4	4	4	4	4	4	4	4	4	4	4	4	4	4	4	4	4	4	4	4	4	4	3	3	4	4	4	4	4	4	4	5	3	4	4	4	4	4	4	5	4	4	4	5	4	4	4
47.0472	3.98	4	3	4	4	4	4	4	4	4	4	4	4	4	4	4	4	4	4	4	4	4	4	4	3	3	4	4	4	4	4	4	4	5	3	4	4	4	4	4	4	5	4	4	4	5	4	4	4
47.1473	3.96	4	3	4	4	4	4	4	4	4	4	4	4	4	4	4	4	4	4	4	4	4	4	4	3	3	4	4	4	4	4	4	4	4	3	4	4	4	4	4	4	5	4	4	4	5	4	4	4
47.2474	3.96	4	3	4	4	4	4	4	4	4	4	4	4	4	4	4	4	4	4	4	4	4	4	4	3	3	4	4	4	4	4	4	4	4	3	4	4	4	4	4	4	5	4	4	4	5	4	4	4
47.3475	3.9	4	3	4	4	4	4	3	4	4	4	4	4	4	4	4	4	4	3	4	4	4	4	4	3	3	4	4	4	4	4	4	4	4	3	4	4	4	4	4	4	5	4	4	4	4	4	4	4
47.4476	3.9	4	3	4	4	4	4	3	4	4	4	4	4	4	4	4	4	4	3	4	4	4	4	4	3	3	4	4	4	4	4	4	4	4	3	4	4	4	4	4	4	5	4	4	4	4	4	4	4
47.5477	3.9	4	3	4	4	4	4	3	4	4	4	4	4	4	4	4	4	4	3	4	4	4	4	4	3	3	4	4	4	4	4	4	4	4	3	4	4	4	4	4	4	5	4	4	4	4	4	4	4
47.6478	3.9	4	3	4	4	4	4	3	4	4	4	4	4	4	4	4	4	4	3	4	4	4	4	4	3	3	4	4	4	4	4	4	4	4	3	4	4	4	4	4	4	5	4	4	4	4	4	4	4
47.7479	3.88	4	3	4	4	4	4	3	4	4	4	3	4	4	4	4	4	4	3	4	4	4	4	4	3	3	4	4	4	4	4	4	4	4	3	4	4	4	4	4	4	5	4	4	4	4	4	4	4
47.848	3.88	4	3	4	4	4	4	3	4	4	4	3	4	4	4	4	4	4	3	4	4	4	4	4	3	3	4	4	4	4	4	4	4	4	3	4	4	4	4	4	4	5	4	4	4	4	4	4	4
47.9481	3.88	4	3	4	4	4	4	3	4	4	4	3	4	4	4	4	4	4	3	4	4	4	4	4	3	3	4	4	4	4	4	4	4	4	3	4	4	4	4	4	4	5	4	4	4	4	4	4	4
48.0482	3.86	4	3	4	4	4	4	3	4	4	4	3	4	4	4	4	4	4	3	4	4	4	4	4	3	3	4	4	4	4	4	4	4	4	3	4	4	4	4	4	4	5	4	3	4	4	4	4	4
48.1483	3.86	4	3	4	4	4	4	3	4	4	4	3	4	4	4	4	4	4	3	4	4	4	4	4	3	3	4	4	4	4	4	4	4	4	3	4	4	4	4	4	4	5	4	3	4	4	4	4	4
48.2484	3.86	4	3	4	4	4	4	3	4	4	4	3	4	4	4	4	4	4	3	4	4	4	4	4	3	3	4	4	4	4	4	4	4	4	3	4	4	4	4	4	4	5	4	3	4	4	4	4	4
48.3485	3.84	4	3	4	4	4	4	3	4	4	4	3	4	4	4	4	4	4	3	4	4	4	4	4	3	3	4	4	4	4	4	3	4	4	3	4	4	4	4	4	4	5	4	3	4	4	4	4	4
48.4486	3.8	4	3	4	4	4	4	3	4	4	4	3	4	4	4	4	4	4	3	4	4	4	4	4	3	3	4	3	4	4	4	3	4	4	3	4	4	4	4	4	4	5	4	3	4	4	3	4	4
48.5487	3.8	4	3	4	4	4	4	3	4	4	4	3	4	4	4	4	4	4	3	4	4	4	4	4	3	3	4	3	4	4	4	3	4	4	3	4	4	4	4	4	4	5	4	3	4	4	3	4	4
48.6488	3.78	4	3	4	4	4	4	3	4	4	4	3	4	4	4	3	4	4	3	4	4	4	4	4	3	3	4	3	4	4	4	3	4	4	3	4	4	4	4	4	4	5	4	3	4	4	3	4	4
48.7489	3.76	4	3	4	4	4	4	3	4	4	4	3	4	3	4	3	4	4	3	4	4	4	4	4	3	3	4	3	4	4	4	3	4	4	3	4	4	4	4	4	4	5	4	3	4	4	3	4	4
48.849	3.76	4	3	4	4	4	4	3	4	4	4	3	4	3	4	3	4	4	3	4	4	4	4	4	3	3	4	3	4	4	4	3	4	4	3	4	4	4	4	4	4	5	4	3	4	4	3	4	4
48.9491	3.72	4	3	4	4	4	4	3	4	4	4	3	4	3	4	3	4	4	3	4	4	4	4	4	3	3	4	3	4	4	4	3	4	4	3	4	3	4	4	4	4	5	4	3	4	3	3	4	4
49.0492	3.72	4	3	4	4	4	4	3	4	4	4	3	4	3	4	3	4	4	3	4	4	4	4	4	3	3	4	3	4	4	4	3	4	4	3	4	3	4	4	4	4	5	4	3	4	3	3	4	4
49.1493	3.7	4	3	4	4	4	4	3	4	4	4	3	4	3	4	3	3	4	3	4	4	4	4	4	3	3	4	3	4	4	4	3	4	4	3	4	3	4	4	4	4	5	4	3	4	3	3	4	4
49.2494	3.7	4	3	4	4	4	4	3	4	4	4	3	4	3	4	3	3	4	3	4	4	4	4	4	3	3	4	3	4	4	4	3	4	4	3	4	3	4	4	4	4	5	4	3	4	3	3	4	4
49.3495	3.7	4	3	4	4	4	4	3	4	4	4	3	4	3	4	3	3	4	3	4	4	4	4	4	3	3	4	3	4	4	4	3	4	4	3	4	3	4	4	4	4	5	4	3	4	3	3	4	4
49.4496	3.7	4	3	4	4	4	4	3	4	4	4	3	4	3	4	3	3	4	3	4	4	4	4	4	3	3	4	3	4	4	4	3	4	4	3	4	3	4	4	4	4	5	4	3	4	3	3	4	4
49.5497	3.66	4	3	4	4	4	4	3	4	4	4	3	4	3	4	3	3	4	3	4	4	4	4	4	3	3	4	3	4	4	4	3	4	3	3	4	3	4	4	4	4	4	4	3	4	3	3	4	4
49.6498	3.68	4	3	5	4	4	4	3	4	4	4	3	4	3	4	3	3	4	3	4	4	4	4	4	3	3	4	3	4	4	4	3	4	3	3	4	3	4	4	4	4	4	4	3	4	3	3	4	4
49.7499	3.66	4	3	5	4	4	4	3	4	4	4	3	4	3	3	3	3	4	3	4	4	4	4	4	3	3	4	3	4	4	4	3	4	3	3	4	3	4	4	4	4	4	4	3	4	3	3	4	4
49.85	3.66	4	3	5	4	4	4	3	4	4	4	3	4	3	3	3	3	4	3	4	4	4	4	4	3	3	3	3	4	4	4	3	4	3	3	4	3	4	4	5	4	4	4	3	4	3	3	4	4
49.9501	3.62	4	3	5	4	4	4	3	4	4	4	3	4	3	3	3	3	3	3	4	4	4	4	3	3	3	3	3	4	4	4	3	4	3	3	4	3	4	4	5	4	4	4	3	4	3	3	4	4
50.0502	3.6	4	3	5	4	4	4	3	4	4	4	3	4	3	3	3	3	3	3	4	4	4	4	3	3	3	3	3	4	4	4	3	4	3	3	4	3	4	4	4	4	4	4	3	4	3	3	4	4
50.1503	3.56	4	3	5	4	4	4	3	4	4	4	3	4	3	3	3	3	3	3	4	4	4	4	3	3	3	3	3	4	4	4	3	3	3	3	4	3	4	4	4	4	4	4	3	4	3	3	4	4
50.2504	3.52	4	3	5	4	4	4	3	4	4	4	3	4	3	3	3	3	3	3	4	4	4	4	3	3	3	3	3	4	4	4	3	3	3	3	4	3	3	4	4	4	4	4	3	3	3	3	4	4
50.3505	3.52	4	3	5	4	4	4	3	4	4	4	3	4	3	3	3	3	3	3	4	4	4	4	3	3	3	3	3	4	4	4	3	3	3	3	4	3	3	4	4	4	4	4	3	3	3	3	4	4
50.4506	3.5	4	3	5	4	4	3	3	4	4	4	3	4	3	3	3	3	3	3	4	4	4	4	3	3	3	3	3	4	4	4	3	3	3	3	4	3	3	4	4	4	4	4	3	3	3	3	4	4
50.5507	3.54	4	3	5	4	5	3	3	5	4	4	3	4	3	3	3	3	3	3	4	4	4	4	3	3	3	3	3	4	4	4	3	3	3	3	4	3	3	4	4	4	4	4	3	3	3	3	4	4
50.6508	3.52	4	3	5	4	4	3	3	5	4	4	3	4	3	3	3	3	3	3	4	4	4	4	3	3	3	3	3	4	4	4	3	3	3	3	4	3	3	4	4	4	4	4	3	3	3	3	4	4
50.7509	3.52	4	3	5	5	4	3	3	5	4	4	3	4	3	3	3	3	3	3	4	4	3	4	3	3	3	3	3	4	4	4	3	3	3	3	4	3	3	4	4	4	4	4	3	3	3	3	4	4
50.851	3.52	4	3	5	5	4	3	3	5	5	4	3	4	3	3	3	3	3	3	4	4	3	4	3	3	3	3	3	3	4	4	3	3	3	3	4	3	3	4	4	4	4	4	3	3	3	3	4	4
50.9511	3.54	4	3	5	5	4	3	3	5	5	4	3	4	3	3	3	3	3	3	4	4	3	4	3	3	3	3	3	3	4	4	3	3	3	3	4	3	3	4	4	4	4	4	3	3	3	3	4	4
51.0512	3.6	4	3	5	5	4	3	3	5	5	4	3	4	3	3	3	3	3	3	4	4	4	4	3	3	3	3	3	3	4	4	3	3	3	3	4	3	4	4	4	4	4	4	3	3	3	4	4	4
51.1513	3.6	4	3	5	5	4	3	3	4	5	4	3	5	3	3	4	3	3	3	4	4	4	4	3	3	3	3	3	3	3	4	3	3	3	3	4	3	4	4	4	4	4	4	3	3	3	4	4	4
51.2514	3.62	4	3	5	5	4	3	3	4	5	3	3	5	3	3	4	3	3	3	4	4	4	4	3	3	3	3	3	3	3	4	3	3	3	3	4	3	4	5	4	5	4	4	3	3	3	4	4	4
51.3515	3.64	4	3	5	5	4	3	3	4	5	3	3	5	3	3	4	3	3	3	5	3	4	4	3	3	3	3	3	3	3	4	3	3	3	3	5	3	4	5	4	5	4	4	3	3	3	4	4	4
51.4516	3.62	4	3	5	5	4	3	3	4	5	3	3	5	3	3	4	3	3	3	5	3	4	4	3	3	3	3	3	3	3	4	3	3	3	3	5	3	4	5	4	5	4	4	3	3	3	4	3	4
51.5517	3.6	4	3	5	5	4	3	3	4	5	3	3	5	3	3	4	3	3	3	5	3	4	4	3	3	3	3	3	3	3	4	3	3	3	3	5	3	4	5	4	5	4	4	3	3	3	4	3	3
51.6518	3.68	4	3	5	5	4	3	3	4	5	3	3	5	3	3	4	3	4	3	5	4	4	4	3	3	3	3	4	3	3	4	3	3	3	3	5	4	4	5	4	5	4	4	3	3	3	4	3	3
51.7519	3.72	4	3	5	5	4	3	3	4	5	3	3	5	3	3	4	3	4	3	5	4	4	4	3	3	3	3	4	3	3	4	3	3	4	4	5	4	4	5	4	5	4	4	3	3	3	4	3	3
51.852	3.74	4	3	5	5	4	3	3	4	5	3	3	5	3	3	4	3	4	3	5	4	4	4	3	3	3	3	4	4	3	4	3	3	4	4	5	4	4	5	4	5	4	4	3	3	3	4	3	3
51.9521	3.76	4	3	5	5	4	3	3	4	5	4	3	5	4	3	4	3	4	3	5	4	4	3	3	3	3	3	4	4	3	4	3	3	4	4	5	4	4	5	4	5	4	4	3	3	3	4	3	3
52.0522	3.74	4	3	5	5	4	3	3	4	5	4	3	5	4	3	4	3	4	3	5	4	4	3	3	3	3	3	4	4	3	4	3	3	4	4	5	4	4	5	4	5	4	4	3	3	3	4	3	3
52.1523	3.72	4	3	5	5	4	3	3	4	5	4	3	5	4	3	4	3	4	3	5	4	4	3	3	3	3	3	4	4	3	4	3	3	4	4	5	4	4	5	4	5	4	3	3	3	3	4	3	3
52.2524	3.7	5	3	5	5	4	3	3	4	4	4	3	5	4	3	4	3	4	3	5	4	4	3	3	3	3	3	4	4	3	3	3	3	4	4	5	4	4	5	4	5	4	3	3	3	3	4	3	3
52.3525	3.68	5	3	5	4	4	3	3	4	4	4	3	5	4	3	4	3	4	3	5	4	4	3	4	4	3	3	4	4	3	3	3	3	4	4	5	4	4	5	4	4	3	3	3	3	3	4	3	3
52.4526	3.7	5	3	5	4	4	3	3	4	4	4	3	5	4	3	4	3	4	3	5	4	4	3	4	4	3	3	4	4	3	3	3	4	4	4	5	4	4	4	4	4	3	3	3	3	4	4	3	3
52.5527	3.72	4	3	5	4	4	3	3	4	4	4	3	5	4	3	4	3	4	3	5	4	4	3	4	4	3	3	4	4	3	4	3	4	4	4	5	4	4	4	4	4	3	3	3	3	4	4	3	4
52.6528	3.72	4	3	5	4	4	3	3	4	4	4	3	5	4	3	4	3	4	3	5	4	4	3	4	4	3	3	4	4	3	4	3	4	4	4	5	4	4	4	4	4	3	3	3	3	4	4	3	4
52.7529	3.74	4	3	5	4	4	3	3	4	4	4	3	5	4	3	4	4	4	3	5	4	4	3	4	4	3	3	4	4	3	4	3	4	4	4	5	4	4	4	4	4	3	3	3	3	4	4	3	4
52.853	3.72	4	3	5	4	4	3	3	4	4	4	3	5	4	3	4	4	4	3	5	4	4	3	4	4	3	3	4	4	3	4	3	4	4	4	4	4	4	4	4	4	3	3	3	3	4	4	3	4
52.9531	3.72	4	3	5	4	4	3	3	4	4	4	3	5	4	3	4	4	4	3	5	4	4	3	4	4	3	3	4	4	3	4	3	4	4	4	4	4	4	4	4	4	3	3	3	3	4	4	3	4
53.0532	3.76	4	3	5	4	4	3	3	4	4	4	3	5	4	3	4	4	4	4	5	4	4	3	4	4	3	3	4	4	3	4	3	4	4	4	4	4	4	4	4	4	3	3	4	3	4	4	3	4
53.1533	3.86	4	4	5	4	4	3	3	4	4	4	3	5	4	3	4	4	4	4	5	4	4	3	4	4	4	3	4	4	4	4	3	4	4	4	4	4	4	4	4	4	3	4	4	4	4	4	3	4
53.2534	3.84	4	4	4	4	4	3	4	4	4	4	3	4	4	3	4	4	4	4	5	4	4	3	4	4	4	3	4	4	4	4	3	4	4	4	4	4	4	4	4	4	3	4	4	4	4	4	3	4
53.3535	3.88	4	4	4	4	4	3	4	4	4	4	3	4	4	3	4	4	4	4	5	4	4	3	4	4	4	4	4	4	4	4	3	4	4	4	4	4	4	4	4	4	3	4	4	4	4	4	3	4
53.4536	3.86	4	4	4	4	4	3	4	4	4	4	3	4	4	3	4	4	4	4	4	4	4	3	4	4	4	4	4	4	4	4	3	4	4	4	4	4	4	4	4	4	3	4	4	4	4	4	3	4
53.5537	3.86	4	4	4	4	4	3	4	4	4	4	3	4	4	3	4	4	4	4	4	4	4	3	4	4	4	4	4	4	4	4	3	4	4	4	4	4	4	4	4	4	3	4	4	4	4	4	3	4
53.6538	3.88	4	4	4	4	4	3	4	4	4	4	4	4	4	3	4	4	4	4	4	4	4	3	4	4	4	4	4	4	4	4	3	4	4	4	4	4	4	4	4	4	3	4	4	4	4	4	3	4
53.7539	3.88	4	4	4	4	4	3	4	4	4	4	4	4	4	3	4	4	4	4	4	4	4	3	4	4	4	4	4	4	4	4	3	4	4	4	4	4	4	4	4	4	3	4	4	4	4	4	3	4
53.854	3.9	4	4	4	4	4	3	4	4	4	4	4	4	4	3	4	4	4	4	4	4	4	4	4	4	4	4	4	4	4	4	3	4	4	4	4	4	4	4	4	4	3	4	4	4	4	4	3	4
53.9541	3.94	4	4	4	4	4	4	4	4	4	4	4	4	4	3	4	4	4	4	4	4	4	4	4	4	4	4	4	4	4	4	3	4	4	4	4	4	4	4	4	4	3	4	4	4	4	4	4	4
54.0542	3.98	4	4	4	4	4	4	4	4	4	4	4	4	4	4	4	4	4	4	4	4	4	4	4	4	4	4	4	4	4	4	4	4	4	4	4	4	4	4	4	4	3	4	4	4	4	4	4	4
54.1543	3.98	4	4	4	4	4	4	4	4	4	4	4	4	4	4	4	4	4	4	4	4	4	4	4	4	4	4	4	4	4	4	4	4	4	4	4	4	4	4	4	4	3	4	4	4	4	4	4	4
54.2544	3.98	4	4	4	4	4	4	4	4	4	4	4	4	4	4	4	4	4	4	4	4	4	4	4	4	4	4	4	4	4	4	4	4	4	4	4	4	4	4	4	4	3	4	4	4	4	4	4	4
54.3545	3.98	4	4	4	4	4	4	4	4	4	4	4	4	4	4	4	4	4	4	4	4	4	4	4	4	4	4	4	4	4	4	4	4	4	4	4	4	4	4	4	4	3	4	4	4	4	4	4	4
54.4546	3.98	4	4	4	4	4	4	4	4	4	4	4	4	4	4	4	4	4	4	4	4	4	4	4	4	4	4	4	4	4	4	4	4	4	4	4	4	4	4	4	4	3	4	4	4	4	4	4	4
54.5547	3.98	4	4	4	4	4	4	4	4	4	4	4	4	4	4	4	4	4	4	4	4	4	4	4	4	4	4	4	4	4	4	4	4	4	4	4	4	4	4	4	4	3	4	4	4	4	4	4	4
54.6548	3.98	4	4	4	4	4	4	4	4	4	4	4	4	4	4	4	4	4	4	4	4	4	4	4	4	4	4	4	4	4	4	4	4	4	4	4	4	4	4	4	4	3	4	4	4	4	4	4	4
54.7549	3.98	4	4	4	4	4	4	4	4	4	4	4	4	4	4	4	4	4	4	4	4	4	4	4	4	4	4	4	4	4	4	4	4	4	4	4	4	4	4	4	4	3	4	4	4	4	4	4	4
54.855	3.98	4	4	4	4	4	4	4	4	4	4	4	4	4	4	4	4	4	4	4	4	4	4	4	4	4	4	4	4	4	4	4	4	4	4	4	4	4	4	4	4	3	4	4	4	4	4	4	4
54.9551	3.98	4	4	4	4	4	4	4	4	4	4	4	4	4	4	4	4	4	4	4	4	4	4	4	4	4	4	4	4	4	4	4	4	4	4	4	4	4	4	4	4	3	4	4	4	4	4	4	4
55.0552	4	4	4	4	4	4	4	4	4	4	4	4	4	4	4	4	4	4	4	4	4	4	4	4	4	4	4	4	4	4	4	4	4	4	4	4	4	4	4	4	4	4	4	4	4	4	4	4	4
55.1553	4	4	4	4	4	4	4	4	4	4	4	4	4	4	4	4	4	4	4	4	4	4	4	4	4	4	4	4	4	4	4	4	4	4	4	4	4	4	4	4	4	4	4	4	4	4	4	4	4
55.2554	4	4	4	4	4	4	4	4	4	4	4	4	4	4	4	4	4	4	4	4	4	4	4	4	4	4	4	4	4	4	4	4	4	4	4	4	4	4	4	4	4	4	4	4	4	4	4	4	4
55.3555	4	4	4	4	4	4	4	4	4	4	4	4	4	4	4	4	4	4	4	4	4	4	4	4	4	4	4	4	4	4	4	4	4	4	4	4	4	4	4	4	4	4	4	4	4	4	4	4	4
55.4556	4	4	4	4	4	4	4	4	4	4	4	4	4	4	4	4	4	4	4	4	4	4	4	4	4	4	4	4	4	4	4	4	4	4	4	4	4	4	4	4	4	4	4	4	4	4	4	4	4
55.5557	4	4	4	4	4	4	4	4	4	4	4	4	4	4	4	4	4	4	4	4	4	4	4	4	4	4	4	4	4	4	4	4	4	4	4	4	4	4	4	4	4	4	4	4	4	4	4	4	4
55.6558	4	4	4	4	4	4	4	4	4	4	4	4	4	4	4	4	4	4	4	4	4	4	4	4	4	4	4	4	4	4	4	4	4	4	4	4	4	4	4	4	4	4	4	4	4	4	4	4	4
55.7559	4	4	4	4	4	4	4	4	4	4	4	4	4	4	4	4	4	4	4	4	4	4	4	4	4	4	4	4	4	4	4	4	4	4	4	4	4	4	4	4	4	4	4	4	4	4	4	4	4
55.856	4	4	4	4	4	4	4	4	4	4	4	4	4	4	4	4	4	4	4	4	4	4	4	4	4	4	4	4	4	4	4	4	4	4	4	4	4	4	4	4	4	4	4	4	4	4	4	4	4
55.9561	4	4	4	4	4	4	4	4	4	4	4	4	4	4	4	4	4	4	4	4	4	4	4	4	4	4	4	4	4	4	4	4	4	4	4	4	4	4	4	4	4	4	4	4	4	4	4	4	4
56.0562	4	4	4	4	4	4	4	4	4	4	4	4	4	4	4	4	4	4	4	4	4	4	4	4	4	4	4	4	4	4	4	4	4	4	4	4	4	4	4	4	4	4	4	4	4	4	4	4	4
56.1563	4	4	4	4	4	4	4	4	4	4	4	4	4	4	4	4	4	4	4	4	4	4	4	4	4	4	4	4	4	4	4	4	4	4	4	4	4	4	4	4	4	4	4	4	4	4	4	4	4
56.2564	4	4	4	4	4	4	4	4	4	4	4	4	4	4	4	4	4	4	4	4	4	4	4	4	4	4	4	4	4	4	4	4	4	4	4	4	4	4	4	4	4	4	4	4	4	4	4	4	4
56.3565	4	4	4	4	4	4	4	4	4	4	4	4	4	4	4	4	4	4	4	4	4	4	4	4	4	4	4	4	4	4	4	4	4	4	4	4	4	4	4	4	4	4	4	4	4	4	4	4	4
56.4566	4	4	4	4	4	4	4	4	4	4	4	4	4	4	4	4	4	4	4	4	4	4	4	4	4	4	4	4	4	4	4	4	4	4	4	4	4	4	4	4	4	4	4	4	4	4	4	4	4
56.5567	4	4	4	4	4	4	4	4	4	4	4	4	4	4	4	4	4	4	4	4	4	4	4	4	4	4	4	4	4	4	4	4	4	4	4	4	4	4	4	4	4	4	4	4	4	4	4	4	4
56.6568	4	4	4	4	4	4	4	4	4	4	4	4	4	4	4	4	4	4	4	4	4	4	4	4	4	4	4	4	4	4	4	4	4	4	4	4	4	4	4	4	4	4	4	4	4	4	4	4	4
56.7569	4	4	4	4	4	4	4	4	4	4	4	4	4	4	4	4	4	4	4	4	4	4	4	4	4	4	4	4	4	4	4	4	4	4	4	4	4	4	4	4	4	4	4	4	4	4	4	4	4
56.857	4	4	4	4	4	4	4	4	4	4	4	4	4	4	4	4	4	4	4	4	4	4	4	4	4	4	4	4	4	4	4	4	4	4	4	4	4	4	4	4	4	4	4	4	4	4	4	4	4
56.9571	4	4	4	4	4	4	4	4	4	4	4	4	4	4	4	4	4	4	4	4	4	4	4	4	4	4	4	4	4	4	4	4	4	4	4	4	4	4	4	4	4	4	4	4	4	4	4	4	4
57.0572	4	4	4	4	4	4	4	4	4	4	4	4	4	4	4	4	4	4	4	4	4	4	4	4	4	4	4	4	4	4	4	4	4	4	4	4	4	4	4	4	4	4	4	4	4	4	4	4	4
57.1573	4	4	4	4	4	4	4	4	4	4	4	4	4	4	4	4	4	4	4	4	4	4	4	4	4	4	4	4	4	4	4	4	4	4	4	4	4	4	4	4	4	4	4	4	4	4	4	4	4
57.2574	4	4	4	4	4	4	4	4	4	4	4	4	4	4	4	4	4	4	4	4	4	4	4	4	4	4	4	4	4	4	4	4	4	4	4	4	4	4	4	4	4	4	4	4	4	4	4	4	4
57.3575	4	4	4	4	4	4	4	4	4	4	4	4	4	4	4	4	4	4	4	4	4	4	4	4	4	4	4	4	4	4	4	4	4	4	4	4	4	4	4	4	4	4	4	4	4	4	4	4	4
57.4576	4	4	4	4	4	4	4	4	4	4	4	4	4	4	4	4	4	4	4	4	4	4	4	4	4	4	4	4	4	4	4	4	4	4	4	4	4	4	4	4	4	4	4	4	4	4	4	4	4
57.5577	4	4	4	4	4	4	4	4	4	4	4	4	4	4	4	4	4	4	4	4	4	4	4	4	4	4	4	4	4	4	4	4	4	4	4	4	4	4	4	4	4	4	4	4	4	4	4	4	4
57.6578	4	4	4	4	4	4	4	4	4	4	4	4	4	4	4	4	4	4	4	4	4	4	4	4	4	4	4	4	4	4	4	4	4	4	4	4	4	4	4	4	4	4	4	4	4	4	4	4	4
57.758	4	4	4	4	4	4	4	4	4	4	4	4	4	4	4	4	4	4	4	4	4	4	4	4	4	4	4	4	4	4	4	4	4	4	4	4	4	4	4	4	4	4	4	4	4	4	4	4	4
57.8581	4	4	4	4	4	4	4	4	4	4	4	4	4	4	4	4	4	4	4	4	4	4	4	4	4	4	4	4	4	4	4	4	4	4	4	4	4	4	4	4	4	4	4	4	4	4	4	4	4
57.9582	4	4	4	4	4	4	4	4	4	4	4	4	4	4	4	4	4	4	4	4	4	4	4	4	4	4	4	4	4	4	4	4	4	4	4	4	4	4	4	4	4	4	4	4	4	4	4	4	4
58.0583	4	4	4	4	4	4	4	4	4	4	4	4	4	4	4	4	4	4	4	4	4	4	4	4	4	4	4	4	4	4	4	4	4	4	4	4	4	4	4	4	4	4	4	4	4	4	4	4	4
58.1584	4	4	4	4	4	4	4	4	4	4	4	4	4	4	4	4	4	4	4	4	4	4	4	4	4	4	4	4	4	4	4	4	4	4	4	4	4	4	4	4	4	4	4	4	4	4	4	4	4
58.2585	4	4	4	4	4	4	4	4	4	4	4	4	4	4	4	4	4	4	4	4	4	4	4	4	4	4	4	4	4	4	4	4	4	4	4	4	4	4	4	4	4	4	4	4	4	4	4	4	4
58.3586	4	4	4	4	4	4	4	4	4	4	4	4	4	4	4	4	4	4	4	4	4	4	4	4	4	4	4	4	4	4	4	4	4	4	4	4	4	4	4	4	4	4	4	4	4	4	4	4	4
58.4587	4	4	4	4	4	4	4	4	4	4	4	4	4	4	4	4	4	4	4	4	4	4	4	4	4	4	4	4	4	4	4	4	4	4	4	4	4	4	4	4	4	4	4	4	4	4	4	4	4
58.5588	4	4	4	4	4	4	4	4	4	4	4	4	4	4	4	4	4	4	4	4	4	4	4	4	4	4	4	4	4	4	4	4	4	4	4	4	4	4	4	4	4	4	4	4	4	4	4	4	4
58.6589	4	4	4	4	4	4	4	4	4	4	4	4	4	4	4	4	4	4	4	4	4	4	4	4	4	4	4	4	4	4	4	4	4	4	4	4	4	4	4	4	4	4	4	4	4	4	4	4	4
58.759	4	4	4	4	4	4	4	4	4	4	4	4	4	4	4	4	4	4	4	4	4	4	4	4	4	4	4	4	4	4	4	4	4	4	4	4	4	4	4	4	4	4	4	4	4	4	4	4	4
58.8591	4	4	4	4	4	4	4	4	4	4	4	4	4	4	4	4	4	4	4	4	4	4	4	4	4	4	4	4	4	4	4	4	4	4	4	4	4	4	4	4	4	4	4	4	4	4	4	4	4
58.9592	4	4	4	4	4	4	4	4	4	4	4	4	4	4	4	4	4	4	4	4	4	4	4	4	4	4	4	4	4	4	4	4	4	4	4	4	4	4	4	4	4	4	4	4	4	4	4	4	4
59.0593	4	4	4	4	4	4	4	4	4	4	4	4	4	4	4	4	4	4	4	4	4	4	4	4	4	4	4	4	4	4	4	4	4	4	4	4	4	4	4	4	4	4	4	4	4	4	4	4	4
59.1594	4	4	4	4	4	4	4	4	4	4	4	4	4	4	4	4	4	4	4	4	4	4	4	4	4	4	4	4	4	4	4	4	4	4	4	4	4	4	4	4	4	4	4	4	4	4	4	4	4
59.2595	4	4	4	4	4	4	4	4	4	4	4	4	4	4	4	4	4	4	4	4	4	4	4	4	4	4	4	4	4	4	4	4	4	4	4	4	4	4	4	4	4	4	4	4	4	4	4	4	4
59.3596	4	4	4	4	4	4	4	4	4	4	4	4	4	4	4	4	4	4	4	4	4	4	4	4	4	4	4	4	4	4	4	4	4	4	4	4	4	4	4	4	4	4	4	4	4	4	4	4	4
59.4597	4	4	4	4	4	4	4	4	4	4	4	4	4	4	4	4	4	4	4	4	4	4	4	4	4	4	4	4	4	4	4	4	4	4	4	4	4	4	4	4	4	4	4	4	4	4	4	4	4
59.5598	4	4	4	4	4	4	4	4	4	4	4	4	4	4	4	4	4	4	4	4	4	4	4	4	4	4	4	4	4	4	4	4	4	4	4	4	4	4	4	4	4	4	4	4	4	4	4	4	4
59.6599	4	4	4	4	4	4	4	4	4	4	4	4	4	4	4	4	4	4	4	4	4	4	4	4	4	4	4	4	4	4	4	4	4	4	4	4	4	4	4	4	4	4	4	4	4	4	4	4	4
59.76	4	4	4	4	4	4	4	4	4	4	4	4	4	4	4	4	4	4	4	4	4	4	4	4	4	4	4	4	4	4	4	4	4	4	4	4	4	4	4	4	4	4	4	4	4	4	4	4	4
59.8601	4	4	4	4	4	4	4	4	4	4	4	4	4	4	4	4	4	4	4	4	4	4	4	4	4	4	4	4	4	4	4	4	4	4	4	4	4	4	4	4	4	4	4	4	4	4	4	4	4
59.9602	3.98	4	4	4	4	4	4	4	4	4	4	4	4	4	4	4	4	4	4	4	4	4	3	4	4	4	4	4	4	4	4	4	4	4	4	4	4	4	4	4	4	4	4	4	4	4	4	4	4
60.0603	3.98	4	4	4	4	4	4	4	4	4	4	4	4	4	4	4	4	4	4	4	4	4	3	4	4	4	4	4	4	4	4	4	4	4	4	4	4	4	4	4	4	4	4	4	4	4	4	4	4
60.1604	3.98	4	4	4	4	4	4	4	4	4	4	4	4	4	4	4	4	4	4	4	4	4	3	4	4	4	4	4	4	4	4	4	4	4	4	4	4	4	4	4	4	4	4	4	4	4	4	4	4
60.2605	3.98	4	4	4	4	4	4	4	4	4	4	4	4	4	4	4	4	4	4	4	4	4	3	4	4	4	4	4	4	4	4	4	4	4	4	4	4	4	4	4	4	4	4	4	4	4	4	4	4
60.3606	3.98	4	4	4	4	4	4	4	4	4	4	4	4	4	4	4	4	4	4	4	4	4	3	4	4	4	4	4	4	4	4	4	4	4	4	4	4	4	4	4	4	4	4	4	4	4	4	4	4
60.4607	3.96	4	4	4	4	4	4	4	4	4	4	4	4	4	4	4	4	4	4	4	4	4	3	4	4	4	4	4	4	4	4	4	4	4	4	4	4	4	4	4	4	4	3	4	4	4	4	4	4
60.5608	3.96	4	4	4	4	4	4	4	4	4	4	4	4	4	4	4	4	4	4	4	4	4	3	4	4	4	4	4	4	4	4	4	4	4	4	4	4	4	4	4	4	4	3	4	4	4	4	4	4
60.6609	3.94	4	4	4	4	4	4	4	4	4	4	4	4	4	4	4	4	4	4	4	4	4	3	4	4	4	4	4	4	4	4	4	4	4	3	4	4	4	4	4	4	4	3	4	4	4	4	4	4
60.761	3.94	4	4	4	4	4	4	4	4	4	4	4	4	4	4	4	4	4	4	4	4	4	3	4	4	4	4	4	4	4	4	4	4	4	3	4	4	4	4	4	4	4	3	4	4	4	4	4	4
60.8611	3.94	4	4	4	4	4	4	4	4	4	4	4	4	4	4	4	4	4	4	4	4	4	3	4	4	4	4	4	4	4	4	4	4	4	3	4	4	4	4	4	4	4	3	4	4	4	4	4	4
60.9612	3.94	4	4	4	4	4	4	4	4	4	4	4	4	4	4	4	4	4	4	4	4	4	3	4	4	4	4	4	4	4	4	4	4	4	3	4	4	4	4	4	4	4	3	4	4	4	4	4	4
61.0613	3.94	4	4	4	4	4	4	4	4	4	4	4	4	4	4	4	4	4	4	4	4	4	3	4	4	4	4	4	4	4	4	4	4	4	3	4	4	4	4	4	4	4	3	4	4	4	4	4	4
61.1614	3.94	4	4	4	4	4	4	4	4	4	4	4	4	4	4	4	4	4	4	4	4	4	3	4	4	4	4	4	4	4	4	4	4	4	3	4	4	4	4	4	4	4	3	4	4	4	4	4	4
61.2615	3.94	4	4	4	4	4	4	4	4	4	4	4	4	4	4	4	4	4	4	4	4	4	3	4	4	4	4	4	4	4	4	4	4	4	3	4	4	4	4	4	4	4	3	4	4	4	4	4	4
61.3616	3.94	4	4	4	4	4	4	4	4	4	4	4	4	4	4	4	4	4	4	4	4	4	3	4	4	4	4	4	4	4	4	4	4	4	3	4	4	4	4	4	4	4	3	4	4	4	4	4	4
61.4617	3.94	4	4	4	4	4	4	4	4	4	4	4	4	4	4	4	4	4	4	4	4	4	3	4	4	4	4	4	4	4	4	4	4	4	3	4	4	4	4	4	4	4	3	4	4	4	4	4	4
61.5618	3.94	4	4	4	4	4	4	4	4	4	4	4	4	4	4	4	4	4	4	4	4	4	3	4	4	4	4	4	4	4	4	4	4	4	3	4	4	4	4	4	4	4	3	4	4	4	4	4	4
61.6619	3.92	4	4	4	4	4	4	4	4	4	4	4	4	4	4	4	4	4	4	4	4	4	3	4	4	4	4	4	4	4	4	4	3	4	3	4	4	4	4	4	4	4	3	4	4	4	4	4	4
61.762	3.92	4	4	4	4	4	4	4	4	4	4	4	4	4	4	4	4	4	4	4	4	4	3	4	4	4	4	4	4	4	4	4	3	4	3	4	4	4	4	4	4	4	3	4	4	4	4	4	4
61.8621	3.92	4	4	4	4	4	4	4	4	4	4	4	4	4	4	4	4	4	4	4	4	4	3	4	4	4	4	4	4	4	4	4	3	4	3	4	4	4	4	4	4	4	3	4	4	4	4	4	4
61.9622	3.92	4	4	4	4	4	4	4	4	4	4	4	4	4	4	4	4	4	4	4	4	4	3	4	4	4	4	4	4	4	4	4	3	4	3	4	4	4	4	4	4	4	3	4	4	4	4	4	4
62.0623	3.9	4	4	4	4	4	4	4	4	4	4	4	4	4	4	4	4	4	4	4	4	4	3	4	4	4	4	4	4	4	4	4	3	4	3	4	4	4	4	4	4	4	3	4	4	4	4	4	3
62.1624	3.9	4	4	4	4	4	4	4	4	4	4	4	4	4	4	4	4	4	4	4	4	4	3	4	4	4	4	4	4	4	4	4	3	4	3	4	4	4	4	4	4	4	3	4	4	4	4	4	3
62.2625	3.9	4	4	4	4	4	4	4	4	4	4	4	4	4	4	4	4	4	4	4	4	4	3	4	4	4	4	4	4	4	4	4	3	4	3	4	4	4	4	4	4	4	3	4	4	4	4	4	3
62.3626	3.86	4	4	4	4	4	4	4	4	4	4	4	4	4	4	4	4	4	4	4	4	4	3	4	4	4	4	4	4	3	4	4	3	4	3	4	4	4	4	4	4	4	3	4	4	4	4	3	3
62.4627	3.84	4	4	4	4	4	4	4	4	4	4	4	4	4	4	4	4	4	4	4	4	4	3	4	4	4	4	4	4	3	4	4	3	4	3	4	4	4	4	3	4	4	3	4	4	4	4	3	3
62.5628	3.84	4	4	4	4	4	4	4	4	4	4	4	4	4	4	4	4	4	4	4	4	4	3	4	4	4	4	4	4	3	4	4	3	4	3	4	4	4	4	3	4	4	3	4	4	4	4	3	3
62.6629	3.84	4	4	4	4	4	4	4	4	4	4	4	4	4	4	4	4	4	4	4	4	4	3	4	4	4	4	4	4	3	4	4	3	4	3	4	4	4	4	3	4	4	3	4	4	4	4	3	3
62.763	3.84	4	4	4	4	4	4	4	4	4	4	4	4	4	4	4	4	4	4	4	4	4	3	4	4	4	4	4	4	3	4	4	3	4	3	4	4	4	4	3	4	4	3	4	4	4	4	3	3
62.8631	3.84	4	4	4	4	4	4	4	4	4	4	4	4	4	4	4	4	4	4	4	4	4	3	4	4	4	4	4	4	3	4	4	3	4	3	4	4	4	4	3	4	4	3	4	4	4	4	3	3
62.9632	3.82	4	4	4	4	4	4	4	4	4	4	4	4	4	4	4	4	3	4	4	4	4	3	4	4	4	4	4	4	3	4	4	3	4	3	4	4	4	4	3	4	4	3	4	4	4	4	3	3
63.0633	3.82	4	4	4	4	4	4	4	4	4	4	4	4	4	4	4	4	3	4	4	4	4	3	4	4	4	4	4	4	3	4	4	3	4	3	4	4	4	4	3	4	4	3	4	4	4	4	3	3
63.1634	3.82	4	4	4	4	4	4	4	4	4	4	4	4	4	4	4	4	3	4	4	4	4	3	4	4	4	4	4	4	3	4	4	3	4	3	4	4	4	4	3	4	4	3	4	4	4	4	3	3
63.2635	3.82	4	4	4	4	4	4	4	4	4	4	4	4	4	4	4	4	3	4	4	4	4	3	4	4	4	4	4	4	3	4	4	3	4	3	4	4	4	4	3	4	4	3	4	4	4	4	3	3
63.3636	3.82	4	4	4	4	4	4	4	4	4	4	4	4	4	4	4	4	3	4	4	4	4	3	4	4	4	4	4	4	3	4	4	3	4	3	4	4	4	4	3	4	4	3	4	4	4	4	3	3
63.4637	3.82	4	4	4	4	4	4	4	4	4	4	4	4	4	4	4	4	3	4	4	4	4	3	4	4	4	4	4	4	3	4	4	3	4	3	4	4	4	4	3	4	4	3	4	4	4	4	3	3
63.5638	3.82	4	4	4	4	4	4	4	4	4	4	4	4	4	4	4	4	3	4	4	4	4	3	4	4	4	4	4	4	3	4	4	3	4	3	4	4	4	4	3	4	4	3	4	4	4	4	3	3
63.6639	3.76	4	4	4	4	4	4	4	4	4	4	4	4	4	3	3	4	3	4	4	4	4	3	4	4	4	4	4	3	3	4	4	3	4	3	4	4	4	4	3	4	4	3	4	4	4	4	3	3
63.764	3.76	4	4	4	4	4	4	4	4	4	4	4	4	4	3	3	4	3	4	4	4	4	3	4	4	4	4	4	3	3	4	4	3	4	3	4	4	4	4	3	4	4	3	4	4	4	4	3	3
63.8641	3.76	4	4	4	4	4	4	4	4	4	4	4	4	4	3	3	4	3	4	4	4	4	3	4	4	4	4	4	3	3	4	4	3	4	3	4	4	4	4	3	4	4	3	4	4	4	4	3	3
63.9642	3.74	4	4	4	4	4	4	4	4	4	4	4	4	4	3	3	4	3	4	4	4	4	3	4	4	4	4	4	3	3	4	4	3	4	3	3	4	4	4	3	4	4	3	4	4	4	4	3	3
64.0643	3.74	4	4	4	4	4	4	4	4	4	4	4	4	4	3	3	4	3	4	4	4	4	3	4	4	4	4	4	3	3	4	4	3	4	3	3	4	4	4	3	4	4	3	4	4	4	4	3	3
64.1644	3.74	4	4	4	4	4	4	4	4	4	4	4	4	4	3	3	4	3	4	4	4	4	3	4	4	4	4	4	3	3	4	4	3	4	3	3	4	4	4	3	4	4	3	4	4	4	4	3	3
64.2645	3.74	4	4	4	4	4	4	4	4	4	4	4	4	4	3	3	4	3	4	4	4	4	3	4	4	4	4	4	3	3	4	4	3	4	3	3	4	4	4	3	4	4	3	4	4	4	4	3	3
64.3646	3.72	4	4	4	4	4	4	4	4	4	4	4	4	4	3	3	4	3	4	4	4	4	3	4	4	4	4	4	3	3	4	4	3	4	3	3	4	4	3	3	4	4	3	4	4	4	4	3	3
64.4647	3.7	4	4	4	4	4	4	4	4	4	4	3	4	4	3	3	4	3	4	4	4	4	3	4	4	4	4	4	3	3	4	4	3	4	3	3	4	4	3	3	4	4	3	4	4	4	4	3	3
64.5648	3.7	4	4	4	4	4	4	4	4	4	4	3	4	4	3	3	4	3	4	4	4	4	3	4	4	4	4	4	3	3	4	4	3	4	3	3	4	4	3	3	4	4	3	4	4	4	4	3	3
64.6649	3.7	4	4	4	4	4	4	4	4	4	4	3	4	4	3	3	4	3	4	4	4	4	3	4	4	4	4	4	3	3	4	4	3	4	3	3	4	4	3	3	4	4	3	4	4	4	4	3	3
64.765	3.7	4	4	4	4	4	4	4	4	4	4	3	4	4	3	3	4	3	4	4	4	4	3	4	4	4	4	4	3	3	4	4	3	4	3	3	4	4	3	3	4	4	3	4	4	4	4	3	3
64.8651	3.68	4	4	4	4	4	4	4	4	4	4	3	4	4	3	3	3	3	4	4	4	4	3	4	4	4	4	4	3	3	4	4	3	4	3	3	4	4	3	3	4	4	3	4	4	4	4	3	3
64.9652	3.68	4	4	4	4	4	4	4	4	4	4	3	4	4	3	3	3	3	4	4	4	4	3	4	4	4	4	4	3	3	4	4	3	4	3	3	4	4	3	3	4	4	3	4	4	4	4	3	3
65.0653	3.66	4	4	4	4	3	4	4	4	4	4	3	4	4	3	3	3	3	4	4	4	4	3	4	4	4	4	4	3	3	4	4	3	4	3	3	4	4	3	3	4	4	3	4	4	4	4	3	3
65.1654	3.66	4	4	4	4	3	4	4	4	4	4	3	4	4	3	3	3	3	4	4	4	4	3	4	4	4	4	4	3	3	4	4	3	4	3	3	4	4	3	3	4	4	3	4	4	4	4	3	3
65.2655	3.66	4	4	4	4	3	4	4	4	4	4	3	4	4	3	3	3	3	4	4	4	4	3	4	4	4	4	4	3	3	4	4	3	4	3	3	4	4	3	3	4	4	3	4	4	4	4	3	3
65.3656	3.66	4	4	4	4	3	4	4	4	4	4	3	4	4	3	3	3	3	4	4	4	4	3	4	4	4	4	4	3	3	4	4	3	4	3	3	4	4	3	3	4	4	3	4	4	4	4	3	3
65.4657	3.64	4	4	4	4	3	4	4	4	4	4	3	4	4	3	3	3	3	4	4	4	4	3	4	4	4	4	4	3	3	4	4	3	4	3	3	4	4	3	3	4	4	3	4	3	4	4	3	3
65.5658	3.6	4	4	4	4	3	4	4	4	4	4	3	4	4	3	3	3	3	4	4	4	4	3	4	3	4	4	4	3	3	4	4	3	4	3	3	4	4	3	3	3	4	3	4	3	4	4	3	3
65.6659	3.58	4	4	4	4	3	4	4	4	4	4	3	4	4	3	3	3	3	4	4	4	3	3	4	3	4	4	4	3	3	4	4	3	4	3	3	4	4	3	3	3	4	3	4	3	4	4	3	3
65.766	3.56	4	4	4	4	3	4	4	4	4	4	3	4	4	3	3	3	3	4	4	4	3	3	4	3	4	4	4	3	3	4	4	3	4	3	3	4	4	3	3	3	4	3	4	3	3	4	3	3
65.8661	3.54	4	4	4	4	3	4	4	3	4	4	3	4	4	3	3	3	3	4	4	4	3	3	4	3	4	4	4	3	3	4	4	3	4	3	3	4	4	3	3	3	4	3	4	3	3	4	3	3
65.9662	3.48	4	4	4	3	3	3	4	3	4	4	3	3	4	3	3	3	3	4	4	4	3	3	4	3	4	4	4	3	3	4	4	3	4	3	3	4	4	3	3	3	4	3	4	3	3	4	3	3
66.0663	3.46	4	4	4	3	3	3	4	3	4	4	3	3	4	3	3	3	3	4	4	4	3	3	4	3	4	4	4	3	3	4	3	3	4	3	3	4	4	3	3	3	4	3	4	3	3	4	3	3
66.1664	3.44	4	4	4	3	3	3	4	3	4	4	3	3	4	3	3	3	3	4	4	4	3	3	4	3	4	4	4	3	3	4	3	3	4	2	3	4	4	3	3	3	4	3	4	3	3	4	3	3
66.2665	3.42	4	4	4	3	3	3	4	3	4	4	3	3	4	3	3	3	3	4	4	4	3	3	4	3	3	4	4	3	3	4	3	3	4	2	3	4	4	3	3	3	4	3	4	3	3	4	3	3
66.3666	3.38	4	4	4	3	3	3	4	3	4	4	3	3	4	3	3	3	3	4	4	4	3	3	4	3	3	4	4	3	3	4	2	3	4	2	3	4	4	3	3	3	4	3	4	3	3	3	3	3
66.4667	3.36	4	4	4	3	3	3	4	3	4	4	3	3	4	3	3	3	3	4	4	4	3	3	4	3	3	4	4	3	3	4	2	3	4	2	3	4	4	3	3	3	4	3	4	2	3	3	3	3
66.5668	3.36	4	4	4	3	3	3	4	3	4	4	3	3	4	3	3	3	3	4	4	4	3	3	4	3	3	4	4	3	3	4	2	3	4	2	3	4	4	3	3	3	4	3	4	2	3	3	3	3
66.6669	3.36	4	4	4	3	3	3	4	3	4	4	3	3	4	3	3	3	3	4	4	4	3	3	4	3	3	4	4	3	3	4	2	3	4	2	3	4	4	3	3	3	4	3	4	2	3	3	3	3
66.767	3.34	3	4	4	3	3	3	4	3	4	4	3	3	4	3	3	3	3	4	4	4	3	3	4	3	3	4	4	3	3	4	2	3	4	2	3	4	4	3	3	3	4	3	4	2	3	3	3	3
66.8671	3.32	3	4	4	3	3	3	4	3	4	4	3	3	4	3	3	3	3	4	4	4	3	2	4	3	3	4	4	3	3	4	2	3	4	2	3	4	4	3	3	3	4	3	4	2	3	3	3	3
66.9672	3.3	3	4	4	3	3	3	3	3	4	4	3	3	4	3	3	3	3	4	4	4	3	2	4	3	3	4	4	3	3	4	2	3	4	2	3	4	4	3	3	3	4	3	4	2	3	3	3	3
67.0673	3.3	3	4	4	3	3	3	3	3	4	4	3	3	4	3	3	3	3	4	4	4	3	2	4	3	3	4	4	3	3	4	2	3	4	2	3	4	4	3	3	3	4	3	4	2	3	3	3	3
67.1674	3.26	3	4	4	3	3	3	3	3	4	4	3	3	4	3	3	3	3	4	4	4	3	1	4	3	3	4	4	3	3	4	2	3	4	2	3	4	4	2	3	3	4	3	4	2	3	3	3	3
67.2675	3.24	3	4	4	3	3	3	3	3	4	4	3	3	4	3	3	3	3	4	4	4	3	1	4	3	3	4	4	2	3	4	2	3	4	2	3	4	4	2	3	3	4	3	4	2	3	3	3	3
67.3676	3.22	3	4	4	3	3	3	3	3	4	4	3	3	4	3	3	3	3	4	4	4	3	1	4	3	3	4	4	2	3	4	2	3	3	2	3	4	4	2	3	3	4	3	4	2	3	3	3	3
67.4677	3.2	3	4	4	3	3	3	3	3	4	4	3	3	4	3	3	3	3	4	4	4	3	1	4	3	3	4	4	2	3	4	2	3	3	1	3	4	4	2	3	3	4	3	4	2	3	3	3	3
67.5678	3.14	3	4	4	3	3	2	3	3	4	4	3	3	4	3	3	3	3	4	4	4	3	1	4	3	3	4	4	2	3	4	2	2	3	1	3	3	4	2	3	3	4	3	4	2	3	3	3	3
67.6679	3.12	3	4	4	3	3	2	3	3	4	4	3	3	4	3	3	3	3	4	4	4	3	1	4	3	3	4	4	2	3	4	2	2	3	1	3	3	4	2	3	3	3	3	4	2	3	3	3	3
67.768	3.08	3	4	4	3	3	2	3	3	4	4	3	3	4	3	3	3	3	4	4	4	3	1	4	3	3	4	4	2	3	4	2	2	3	1	3	3	4	2	3	2	3	3	4	2	3	3	3	3
67.8681	3.08	3	4	4	3	3	2	3	3	4	4	3	3	4	3	3	3	3	4	4	4	3	1	4	3	3	4	4	2	3	4	2	2	3	1	3	3	4	2	3	2	3	3	4	2	3	3	3	3
67.9682	3.02	3	4	4	3	3	2	3	3	4	4	3	2	4	3	3	3	3	4	4	4	3	1	4	3	2	4	4	2	3	4	2	2	3	1	3	3	4	2	3	2	3	3	4	2	3	2	3	3
68.0683	2.98	3	4	4	3	3	2	3	3	4	3	3	2	4	3	3	3	3	4	4	4	3	1	4	3	2	4	4	2	3	4	2	2	3	1	3	3	4	2	3	2	3	3	4	2	3	2	2	3
68.1684	2.98	3	4	4	3	3	2	3	3	4	3	3	2	4	3	3	3	3	4	4	4	3	1	4	3	2	4	4	2	3	4	2	2	3	1	3	3	4	2	3	2	3	3	4	2	3	2	2	3
68.2685	2.88	3	4	4	3	3	2	3	3	3	3	3	2	4	3	3	3	3	4	4	4	3	1	3	3	2	4	4	2	3	4	2	2	3	1	3	3	4	2	3	2	2	3	3	2	3	2	2	3
68.3686	2.8	3	3	4	3	3	2	3	3	3	3	2	2	4	3	3	3	3	4	4	4	3	1	3	3	2	4	4	1	3	4	2	2	3	1	3	3	4	2	3	2	2	3	3	2	3	2	2	3
68.4687	2.78	3	3	4	3	3	2	3	3	3	3	1	2	4	3	3	3	3	4	4	4	3	1	3	3	2	4	4	1	3	4	2	2	3	1	3	3	4	2	3	2	2	3	3	2	3	2	2	3
68.5688	2.7	3	2	4	3	3	2	3	3	2	3	1	2	4	3	3	3	3	4	4	4	3	1	3	3	2	4	4	1	3	3	2	2	3	1	3	3	4	2	3	2	2	3	2	2	3	2	2	3
68.6689	2.66	3	2	4	3	3	2	3	3	2	3	1	2	4	3	3	2	3	4	4	4	3	1	3	3	2	4	4	1	3	3	2	2	3	1	3	3	4	2	2	2	2	3	2	2	3	2	2	3
68.769	2.64	3	2	4	3	3	2	3	3	2	3	1	2	4	3	3	2	3	4	4	4	3	1	3	3	2	4	4	1	3	3	2	2	3	1	3	3	4	2	2	2	2	3	2	1	3	2	2	3
68.8691	2.62	3	2	4	3	3	2	3	3	2	3	1	2	4	3	3	2	3	4	4	4	3	1	3	3	2	4	4	1	3	3	2	2	3	1	3	3	4	2	2	2	2	3	1	1	3	2	2	3
68.9692	2.6	3	2	4	3	3	2	3	3	2	3	1	2	4	3	3	2	3	4	4	4	3	1	3	3	2	4	3	1	3	3	2	2	3	1	3	3	4	2	2	2	2	3	1	1	3	2	2	3
69.0693	2.6	3	2	4	3	3	2	3	3	2	3	1	2	4	3	3	2	3	4	4	4	3	1	3	3	2	4	3	1	3	3	2	2	3	1	3	3	4	2	2	2	2	3	1	1	3	2	2	3
69.1694	2.6	3	2	4	3	3	2	3	3	2	3	1	2	4	3	3	2	3	4	4	4	3	1	3	3	2	4	3	1	3	3	2	2	3	1	3	3	4	2	2	2	2	3	1	1	3	2	2	3
69.2695	2.6	3	2	4	3	3	2	3	3	2	3	1	2	4	3	3	2	3	4	4	4	3	1	3	3	2	4	3	1	3	3	2	2	3	1	3	3	4	2	2	2	2	3	1	1	3	2	2	3
69.3696	2.58	3	2	4	3	3	2	3	3	2	3	1	2	4	3	3	2	3	3	4	4	3	1	3	3	2	4	3	1	3	3	2	2	3	1	3	3	4	2	2	2	2	3	1	1	3	2	2	3
69.4697	2.58	3	2	4	3	3	2	3	3	2	3	1	2	4	3	3	2	3	3	4	4	3	1	3	3	2	4	3	1	3	3	2	2	3	1	3	3	4	2	2	2	2	3	1	1	3	2	2	3
69.5698	2.56	3	2	4	3	3	2	3	3	2	3	1	2	4	3	3	2	2	3	4	4	3	1	3	3	2	4	3	1	3	3	2	2	3	1	3	3	4	2	2	2	2	3	1	1	3	2	2	3
69.6699	2.52	3	2	4	3	3	2	3	3	2	2	1	2	4	3	3	2	2	3	4	4	3	1	3	3	2	4	3	1	3	3	2	2	3	1	2	3	4	2	2	2	2	3	1	1	3	2	2	3
69.77	2.46	3	2	4	3	3	2	3	3	2	2	1	2	4	3	3	2	2	3	4	4	3	1	3	3	2	4	3	1	3	3	2	2	3	1	2	3	3	1	2	2	2	2	1	1	3	2	2	3
69.8701	2.46	3	2	4	3	3	2	3	3	2	2	1	2	4	3	3	2	2	3	4	4	3	1	3	3	2	4	3	1	3	3	2	2	3	1	2	3	3	1	2	2	2	2	1	1	3	2	2	3
69.9702	2.38	3	2	4	3	3	1	3	3	2	2	1	2	4	3	3	2	2	3	4	4	3	1	3	3	2	4	3	1	3	2	1	2	3	1	1	3	3	1	2	2	2	2	1	1	3	2	2	3
70.0703	2.3	3	2	4	3	3	1	3	3	2	2	1	2	3	2	3	2	2	3	4	4	3	1	3	2	2	4	3	1	3	2	1	2	3	1	1	3	3	1	2	2	1	2	1	1	3	2	2	3
70.1704	2.28	3	2	4	3	3	1	3	3	2	2	1	2	3	2	3	2	2	3	4	4	3	1	3	2	2	4	3	1	3	2	1	2	3	1	1	3	3	1	2	2	1	2	1	1	3	2	2	3
70.2705	2.26	3	2	4	3	3	1	2	3	2	2	1	2	3	2	3	2	2	3	4	4	3	1	3	2	2	4	3	1	3	2	1	2	3	1	1	3	3	1	2	2	1	2	1	1	3	2	2	3
70.3706	2.2	3	2	3	3	3	1	2	3	2	2	1	2	3	2	3	2	2	3	4	4	3	1	3	2	2	4	2	1	2	2	1	2	3	1	1	3	3	1	2	2	1	2	1	1	3	2	2	3
70.4707	2.18	3	2	3	3	3	1	2	3	2	2	1	2	3	2	3	2	2	2	4	4	3	1	3	2	2	4	2	1	2	2	1	2	3	1	1	3	3	1	2	2	1	2	1	1	3	2	2	3
70.5708	2.16	3	2	3	3	3	1	2	2	2	2	1	2	3	2	3	2	2	2	4	4	3	1	3	2	2	4	2	1	2	2	1	2	3	1	1	3	3	1	2	2	1	2	1	1	3	2	2	3
70.6709	2.1	3	2	3	3	3	1	2	2	2	2	1	2	3	2	2	2	2	2	4	4	3	1	2	2	2	4	2	1	2	2	1	2	3	1	1	3	3	1	2	2	1	2	1	1	3	2	2	3
70.771	2.04	2	2	3	3	3	1	2	2	2	2	1	2	3	2	2	2	2	2	4	4	3	1	2	2	2	3	2	1	2	2	1	2	3	1	1	3	3	1	2	2	1	2	1	1	3	1	2	3
70.8711	2	2	2	3	2	3	1	2	2	2	2	1	2	3	2	2	1	2	2	4	4	3	1	2	2	2	3	2	1	2	2	1	2	3	1	1	3	3	1	2	2	1	2	1	1	3	1	2	3
70.9712	1.96	2	2	3	2	3	1	2	2	2	2	1	2	2	2	2	1	2	2	4	4	2	1	2	2	2	3	2	1	2	2	1	2	3	1	1	3	3	1	2	2	1	2	1	1	3	1	2	3
71.0713	1.86	2	2	3	2	3	1	2	2	2	2	1	2	2	1	2	1	1	2	4	4	2	1	1	1	2	3	2	1	2	2	1	2	2	1	1	3	3	1	2	2	1	2	1	1	3	1	2	3
71.1714	1.82	2	2	3	2	3	1	2	2	2	1	1	2	2	1	2	1	1	2	4	4	2	1	1	1	2	3	2	1	2	1	1	2	2	1	1	3	3	1	2	2	1	2	1	1	3	1	2	3
71.2715	1.78	2	1	3	1	3	1	2	2	2	1	1	2	2	1	2	1	1	2	4	4	2	1	1	1	2	3	2	1	2	1	1	2	2	1	1	3	3	1	2	2	1	2	1	1	3	1	2	3
71.3716	1.68	2	1	3	1	2	1	2	1	2	1	1	2	2	1	2	1	1	2	3	4	2	1	1	1	2	3	2	1	2	1	1	2	2	1	1	3	2	1	2	2	1	2	1	1	3	1	2	2
71.4717	1.64	2	1	3	1	2	1	2	1	2	1	1	2	1	1	2	1	1	2	3	4	2	1	1	1	2	2	2	1	2	1	1	2	2	1	1	3	2	1	2	2	1	2	1	1	3	1	2	2
71.5718	1.6	2	1	2	1	2	1	2	1	2	1	1	2	1	1	2	1	1	2	3	4	2	1	1	1	2	2	1	1	2	1	1	2	2	1	1	3	2	1	2	2	1	2	1	1	3	1	2	2
71.6719	1.58	2	1	2	1	2	1	2	1	2	1	1	2	1	1	2	1	1	2	3	4	2	1	1	1	2	2	1	1	2	1	1	2	2	1	1	3	2	1	2	2	1	1	1	1	3	1	2	2
71.772	1.42	2	1	1	1	2	1	2	1	2	1	1	2	1	1	2	1	1	2	3	4	2	1	1	1	1	1	1	1	2	1	1	1	1	1	1	2	2	1	2	2	1	1	1	1	3	1	1	1
71.8721	1.38	2	1	1	1	2	1	1	1	2	1	1	2	1	1	2	1	1	2	3	4	2	1	1	1	1	1	1	1	1	1	1	1	1	1	1	2	2	1	2	2	1	1	1	1	3	1	1	1
71.9722	1.36	2	1	1	1	2	1	1	1	2	1	1	2	1	1	2	1	1	2	3	4	2	1	1	1	1	1	1	1	1	1	1	1	1	1	1	2	2	1	2	2	1	1	1	1	2	1	1	1
72.0723	1.3	2	1	1	1	2	1	1	1	1	1	1	2	1	1	2	1	1	2	2	3	2	1	1	1	1	1	1	1	1	1	1	1	1	1	1	2	2	1	2	2	1	1	1	1	2	1	1	1
72.1724	1.28	1	1	1	1	2	1	1	1	1	1	1	2	1	1	2	1	1	2	2	3	2	1	1	1	1	1	1	1	1	1	1	1	1	1	1	2	2	1	2	2	1	1	1	1	2	1	1	1
72.2725	1.28	1	1	1	1	2	1	1	1	1	1	1	2	1	1	2	1	1	2	2	3	2	1	1	1	1	1	1	1	1	1	1	1	1	1	1	2	2	1	2	2	1	1	1	1	2	1	1	1
72.3726	1.26	1	1	1	1	2	1	1	1	1	1	1	2	1	1	2	1	1	2	2	2	2	1	1	1	1	1	1	1	1	1	1	1	1	1	1	2	2	1	2	2	1	1	1	1	2	1	1	1
72.4727	1.2	1	1	1	1	2	1	1	1	1	1	1	2	1	1	1	1	1	2	2	2	1	1	1	1	1	1	1	1	1	1	1	1	1	1	1	2	2	1	1	2	1	1	1	1	2	1	1	1
72.5728	1.16	1	1	1	1	1	1	1	1	1	1	1	1	1	1	1	1	1	2	2	2	1	1	1	1	1	1	1	1	1	1	1	1	1	1	1	2	2	1	1	2	1	1	1	1	2	1	1	1
72.6729	1.16	1	1	1	1	1	1	1	1	1	1	1	1	1	1	1	1	1	2	2	2	1	1	1	1	1	1	1	1	1	1	1	1	1	1	1	2	2	1	1	2	1	1	1	1	2	1	1	1
72.773	1.16	1	1	1	1	1	1	1	1	1	1	1	1	1	1	1	1	1	2	2	2	1	1	1	1	1	1	1	1	1	1	1	1	1	1	1	2	2	1	1	2	1	1	1	1	2	1	1	1
72.8731	1.12	1	1	1	1	1	1	1	1	1	1	1	1	1	1	1	1	1	2	1	2	1	1	1	1	1	1	1	1	1	1	1	1	1	1	1	2	2	1	1	1	1	1	1	1	2	1	1	1
72.9732	1.1	1	1	1	1	1	1	1	1	1	1	1	1	1	1	1	1	1	2	1	2	1	1	1	1	1	1	1	1	1	1	1	1	1	1	1	2	2	1	1	1	1	1	1	1	2	1	1	1
73.0733	1.1	1	1	1	1	1	1	1	1	1	1	1	1	1	1	1	1	1	2	1	2	1	1	1	1	1	1	1	1	1	1	1	1	1	1	1	2	2	1	1	1	1	1	1	1	2	1	1	1
73.1734	1.1	1	1	1	1	1	1	1	1	1	1	1	1	1	1	1	1	1	2	1	2	1	1	1	1	1	1	1	1	1	1	1	1	1	1	1	2	2	1	1	1	1	1	1	1	2	1	1	1
73.2735	1.08	1	1	1	1	1	1	1	1	1	1	1	1	1	1	1	1	1	2	1	2	1	1	1	1	1	1	1	1	1	1	1	1	1	1	1	2	2	1	1	1	1	1	1	1	1	1	1	1
73.3736	1.06	1	1	1	1	1	1	1	1	1	1	1	1	1	1	1	1	1	2	1	2	1	1	1	1	1	1	1	1	1	1	1	1	1	1	1	2	1	1	1	1	1	1	1	1	1	1	1	1
73.4737	1.06	1	1	1	1	1	1	1	1	1	1	1	1	1	1	1	1	1	2	1	2	1	1	1	1	1	1	1	1	1	1	1	1	1	1	1	2	1	1	1	1	1	1	1	1	1	1	1	1
73.5738	1.04	1	1	1	1	1	1	1	1	1	1	1	1	1	1	1	1	1	1	1	2	1	1	1	1	1	1	1	1	1	1	1	1	1	1	1	2	1	1	1	1	1	1	1	1	1	1	1	1
73.6739	1.02	1	1	1	1	1	1	1	1	1	1	1	1	1	1	1	1	1	1	1	1	1	1	1	1	1	1	1	1	1	1	1	1	1	1	1	2	1	1	1	1	1	1	1	1	1	1	1	1
73.774	1	1	1	1	1	1	1	1	1	1	1	1	1	1	1	1	1	1	1	1	1	1	1	1	1	1	1	1	1	1	1	1	1	1	1	1	1	1	1	1	1	1	1	1	1	1	1	1	1
73.8741	1	1	1	1	1	1	1	1	1	1	1	1	1	1	1	1	1	1	1	1	1	1	1	1	1	1	1	1	1	1	1	1	1	1	1	1	1	1	1	1	1	1	1	1	1	1	1	1	1
73.9742	1	1	1	1	1	1	1	1	1	1	1	1	1	1	1	1	1	1	1	1	1	1	1	1	1	1	1	1	1	1	1	1	1	1	1	1	1	1	1	1	1	1	1	1	1	1	1	1	1
74.0743	1	1	1	1	1	1	1	1	1	1	1	1	1	1	1	1	1	1	1	1	1	1	1	1	1	1	1	1	1	1	1	1	1	1	1	1	1	1	1	1	1	1	1	1	1	1	1	1	1
74.1744	1	1	1	1	1	1	1	1	1	1	1	1	1	1	1	1	1	1	1	1	1	1	1	1	1	1	1	1	1	1	1	1	1	1	1	1	1	1	1	1	1	1	1	1	1	1	1	1	1
74.2745	1	1	1	1	1	1	1	1	1	1	1	1	1	1	1	1	1	1	1	1	1	1	1	1	1	1	1	1	1	1	1	1	1	1	1	1	1	1	1	1	1	1	1	1	1	1	1	1	1
74.3746	1	1	1	1	1	1	1	1	1	1	1	1	1	1	1	1	1	1	1	1	1	1	1	1	1	1	1	1	1	1	1	1	1	1	1	1	1	1	1	1	1	1	1	1	1	1	1	1	1
74.4747	1	1	1	1	1	1	1	1	1	1	1	1	1	1	1	1	1	1	1	1	1	1	1	1	1	1	1	1	1	1	1	1	1	1	1	1	1	1	1	1	1	1	1	1	1	1	1	1	1
74.5748	1	1	1	1	1	1	1	1	1	1	1	1	1	1	1	1	1	1	1	1	1	1	1	1	1	1	1	1	1	1	1	1	1	1	1	1	1	1	1	1	1	1	1	1	1	1	1	1	1
74.6749	1	1	1	1	1	1	1	1	1	1	1	1	1	1	1	1	1	1	1	1	1	1	1	1	1	1	1	1	1	1	1	1	1	1	1	1	1	1	1	1	1	1	1	1	1	1	1	1	1
74.775	1	1	1	1	1	1	1	1	1	1	1	1	1	1	1	1	1	1	1	1	1	1	1	1	1	1	1	1	1	1	1	1	1	1	1	1	1	1	1	1	1	1	1	1	1	1	1	1	1
74.8751	1	1	1	1	1	1	1	1	1	1	1	1	1	1	1	1	1	1	1	1	1	1	1	1	1	1	1	1	1	1	1	1	1	1	1	1	1	1	1	1	1	1	1	1	1	1	1	1	1
74.9752	1	1	1	1	1	1	1	1	1	1	1	1	1	1	1	1	1	1	1	1	1	1	1	1	1	1	1	1	1	1	1	1	1	1	1	1	1	1	1	1	1	1	1	1	1	1	1	1	1
75.0753	1	1	1	1	1	1	1	1	1	1	1	1	1	1	1	1	1	1	1	1	1	1	1	1	1	1	1	1	1	1	1	1	1	1	1	1	1	1	1	1	1	1	1	1	1	1	1	1	1
75.1754	1	1	1	1	1	1	1	1	1	1	1	1	1	1	1	1	1	1	1	1	1	1	1	1	1	1	1	1	1	1	1	1	1	1	1	1	1	1	1	1	1	1	1	1	1	1	1	1	1
75.2755	1	1	1	1	1	1	1	1	1	1	1	1	1	1	1	1	1	1	1	1	1	1	1	1	1	1	1	1	1	1	1	1	1	1	1	1	1	1	1	1	1	1	1	1	1	1	1	1	1
75.3756	1	1	1	1	1	1	1	1	1	1	1	1	1	1	1	1	1	1	1	1	1	1	1	1	1	1	1	1	1	1	1	1	1	1	1	1	1	1	1	1	1	1	1	1	1	1	1	1	1
75.4757	1	1	1	1	1	1	1	1	1	1	1	1	1	1	1	1	1	1	1	1	1	1	1	1	1	1	1	1	1	1	1	1	1	1	1	1	1	1	1	1	1	1	1	1	1	1	1	1	1
75.5758	1	1	1	1	1	1	1	1	1	1	1	1	1	1	1	1	1	1	1	1	1	1	1	1	1	1	1	1	1	1	1	1	1	1	1	1	1	1	1	1	1	1	1	1	1	1	1	1	1
75.6759	1	1	1	1	1	1	1	1	1	1	1	1	1	1	1	1	1	1	1	1	1	1	1	1	1	1	1	1	1	1	1	1	1	1	1	1	1	1	1	1	1	1	1	1	1	1	1	1	1
75.776	1	1	1	1	1	1	1	1	1	1	1	1	1	1	1	1	1	1	1	1	1	1	1	1	1	1	1	1	1	1	1	1	1	1	1	1	1	1	1	1	1	1	1	1	1	1	1	1	1
75.8761	1	1	1	1	1	1	1	1	1	1	1	1	1	1	1	1	1	1	1	1	1	1	1	1	1	1	1	1	1	1	1	1	1	1	1	1	1	1	1	1	1	1	1	1	1	1	1	1	1
75.9762	1	1	1	1	1	1	1	1	1	1	1	1	1	1	1	1	1	1	1	1	1	1	1	1	1	1	1	1	1	1	1	1	1	1	1	1	1	1	1	1	1	1	1	1	1	1	1	1	1
76.0763	1	1	1	1	1	1	1	1	1	1	1	1	1	1	1	1	1	1	1	1	1	1	1	1	1	1	1	1	1	1	1	1	1	1	1	1	1	1	1	1	1	1	1	1	1	1	1	1	1
76.1764	1	1	1	1	1	1	1	1	1	1	1	1	1	1	1	1	1	1	1	1	1	1	1	1	1	1	1	1	1	1	1	1	1	1	1	1	1	1	1	1	1	1	1	1	1	1	1	1	1
76.2765	1	1	1	1	1	1	1	1	1	1	1	1	1	1	1	1	1	1	1	1	1	1	1	1	1	1	1	1	1	1	1	1	1	1	1	1	1	1	1	1	1	1	1	1	1	1	1	1	1
76.3766	1	1	1	1	1	1	1	1	1	1	1	1	1	1	1	1	1	1	1	1	1	1	1	1	1	1	1	1	1	1	1	1	1	1	1	1	1	1	1	1	1	1	1	1	1	1	1	1	1
76.4767	1	1	1	1	1	1	1	1	1	1	1	1	1	1	1	1	1	1	1	1	1	1	1	1	1	1	1	1	1	1	1	1	1	1	1	1	1	1	1	1	1	1	1	1	1	1	1	1	1
76.5768	1	1	1	1	1	1	1	1	1	1	1	1	1	1	1	1	1	1	1	1	1	1	1	1	1	1	1	1	1	1	1	1	1	1	1	1	1	1	1	1	1	1	1	1	1	1	1	1	1
76.6769	1	1	1	1	1	1	1	1	1	1	1	1	1	1	1	1	1	1	1	1	1	1	1	1	1	1	1	1	1	1	1	1	1	1	1	1	1	1	1	1	1	1	1	1	1	1	1	1	1
76.777	1	1	1	1	1	1	1	1	1	1	1	1	1	1	1	1	1	1	1	1	1	1	1	1	1	1	1	1	1	1	1	1	1	1	1	1	1	1	1	1	1	1	1	1	1	1	1	1	1
76.8771	1	1	1	1	1	1	1	1	1	1	1	1	1	1	1	1	1	1	1	1	1	1	1	1	1	1	1	1	1	1	1	1	1	1	1	1	1	1	1	1	1	1	1	1	1	1	1	1	1
76.9772	1	1	1	1	1	1	1	1	1	1	1	1	1	1	1	1	1	1	1	1	1	1	1	1	1	1	1	1	1	1	1	1	1	1	1	1	1	1	1	1	1	1	1	1	1	1	1	1	1
77.0773	1	1	1	1	1	1	1	1	1	1	1	1	1	1	1	1	1	1	1	1	1	1	1	1	1	1	1	1	1	1	1	1	1	1	1	1	1	1	1	1	1	1	1	1	1	1	1	1	1
77.1774	1	1	1	1	1	1	1	1	1	1	1	1	1	1	1	1	1	1	1	1	1	1	1	1	1	1	1	1	1	1	1	1	1	1	1	1	1	1	1	1	1	1	1	1	1	1	1	1	1
77.2775	1	1	1	1	1	1	1	1	1	1	1	1	1	1	1	1	1	1	1	1	1	1	1	1	1	1	1	1	1	1	1	1	1	1	1	1	1	1	1	1	1	1	1	1	1	1	1	1	1
77.3776	1	1	1	1	1	1	1	1	1	1	1	1	1	1	1	1	1	1	1	1	1	1	1	1	1	1	1	1	1	1	1	1	1	1	1	1	1	1	1	1	1	1	1	1	1	1	1	1	1
77.4777	1	1	1	1	1	1	1	1	1	1	1	1	1	1	1	1	1	1	1	1	1	1	1	1	1	1	1	1	1	1	1	1	1	1	1	1	1	1	1	1	1	1	1	1	1	1	1	1	1
77.5778	1	1	1	1	1	1	1	1	1	1	1	1	1	1	1	1	1	1	1	1	1	1	1	1	1	1	1	1	1	1	1	1	1	1	1	1	1	1	1	1	1	1	1	1	1	1	1	1	1
77.6779	1	1	1	1	1	1	1	1	1	1	1	1	1	1	1	1	1	1	1	1	1	1	1	1	1	1	1	1	1	1	1	1	1	1	1	1	1	1	1	1	1	1	1	1	1	1	1	1	1
77.778	1	1	1	1	1	1	1	1	1	1	1	1	1	1	1	1	1	1	1	1	1	1	1	1	1	1	1	1	1	1	1	1	1	1	1	1	1	1	1	1	1	1	1	1	1	1	1	1	1
77.8781	1	1	1	1	1	1	1	1	1	1	1	1	1	1	1	1	1	1	1	1	1	1	1	1	1	1	1	1	1	1	1	1	1	1	1	1	1	1	1	1	1	1	1	1	1	1	1	1	1
77.9782	1	1	1	1	1	1	1	1	1	1	1	1	1	1	1	1	1	1	1	1	1	1	1	1	1	1	1	1	1	1	1	1	1	1	1	1	1	1	1	1	1	1	1	1	1	1	1	1	1
78.0783	1	1	1	1	1	1	1	1	1	1	1	1	1	1	1	1	1	1	1	1	1	1	1	1	1	1	1	1	1	1	1	1	1	1	1	1	1	1	1	1	1	1	1	1	1	1	1	1	1
78.1784	1	1	1	1	1	1	1	1	1	1	1	1	1	1	1	1	1	1	1	1	1	1	1	1	1	1	1	1	1	1	1	1	1	1	1	1	1	1	1	1	1	1	1	1	1	1	1	1	1
78.2785	1	1	1	1	1	1	1	1	1	1	1	1	1	1	1	1	1	1	1	1	1	1	1	1	1	1	1	1	1	1	1	1	1	1	1	1	1	1	1	1	1	1	1	1	1	1	1	1	1
78.3786	1	1	1	1	1	1	1	1	1	1	1	1	1	1	1	1	1	1	1	1	1	1	1	1	1	1	1	1	1	1	1	1	1	1	1	1	1	1	1	1	1	1	1	1	1	1	1	1	1
78.4787	1	1	1	1	1	1	1	1	1	1	1	1	1	1	1	1	1	1	1	1	1	1	1	1	1	1	1	1	1	1	1	1	1	1	1	1	1	1	1	1	1	1	1	1	1	1	1	1	1
78.5788	1	1	1	1	1	1	1	1	1	1	1	1	1	1	1	1	1	1	1	1	1	1	1	1	1	1	1	1	1	1	1	1	1	1	1	1	1	1	1	1	1	1	1	1	1	1	1	1	1
78.6789	1	1	1	1	1	1	1	1	1	1	1	1	1	1	1	1	1	1	1	1	1	1	1	1	1	1	1	1	1	1	1	1	1	1	1	1	1	1	1	1	1	1	1	1	1	1	1	1	1
78.779	1	1	1	1	1	1	1	1	1	1	1	1	1	1	1	1	1	1	1	1	1	1	1	1	1	1	1	1	1	1	1	1	1	1	1	1	1	1	1	1	1	1	1	1	1	1	1	1	1
78.8791	1	1	1	1	1	1	1	1	1	1	1	1	1	1	1	1	1	1	1	1	1	1	1	1	1	1	1	1	1	1	1	1	1	1	1	1	1	1	1	1	1	1	1	1	1	1	1	1	1
78.9792	1	1	1	1	1	1	1	1	1	1	1	1	1	1	1	1	1	1	1	1	1	1	1	1	1	1	1	1	1	1	1	1	1	1	1	1	1	1	1	1	1	1	1	1	1	1	1	1	1
79.0793	1	1	1	1	1	1	1	1	1	1	1	1	1	1	1	1	1	1	1	1	1	1	1	1	1	1	1	1	1	1	1	1	1	1	1	1	1	1	1	1	1	1	1	1	1	1	1	1	1
79.1794	1	1	1	1	1	1	1	1	1	1	1	1	1	1	1	1	1	1	1	1	1	1	1	1	1	1	1	1	1	1	1	1	1	1	1	1	1	1	1	1	1	1	1	1	1	1	1	1	1
79.2795	1	1	1	1	1	1	1	1	1	1	1	1	1	1	1	1	1	1	1	1	1	1	1	1	1	1	1	1	1	1	1	1	1	1	1	1	1	1	1	1	1	1	1	1	1	1	1	1	1
79.3796	1	1	1	1	1	1	1	1	1	1	1	1	1	1	1	1	1	1	1	1	1	1	1	1	1	1	1	1	1	1	1	1	1	1	1	1	1	1	1	1	1	1	1	1	1	1	1	1	1
79.4797	1	1	1	1	1	1	1	1	1	1	1	1	1	1	1	1	1	1	1	1	1	1	1	1	1	1	1	1	1	1	1	1	1	1	1	1	1	1	1	1	1	1	1	1	1	1	1	1	1
79.5798	1	1	1	1	1	1	1	1	1	1	1	1	1	1	1	1	1	1	1	1	1	1	1	1	1	1	1	1	1	1	1	1	1	1	1	1	1	1	1	1	1	1	1	1	1	1	1	1	1
79.6799	1	1	1	1	1	1	1	1	1	1	1	1	1	1	1	1	1	1	1	1	1	1	1	1	1	1	1	1	1	1	1	1	1	1	1	1	1	1	1	1	1	1	1	1	1	1	1	1	1
79.78	1	1	1	1	1	1	1	1	1	1	1	1	1	1	1	1	1	1	1	1	1	1	1	1	1	1	1	1	1	1	1	1	1	1	1	1	1	1	1	1	1	1	1	1	1	1	1	1	1
79.8801	1	1	1	1	1	1	1	1	1	1	1	1	1	1	1	1	1	1	1	1	1	1	1	1	1	1	1	1	1	1	1	1	1	1	1	1	1	1	1	1	1	1	1	1	1	1	1	1	1
79.9802	1	1	1	1	1	1	1	1	1	1	1	1	1	1	1	1	1	1	1	1	1	1	1	1	1	1	1	1	1	1	1	1	1	1	1	1	1	1	1	1	1	1	1	1	1	1	1	1	1
80.0803	1	1	1	1	1	1	1	1	1	1	1	1	1	1	1	1	1	1	1	1	1	1	1	1	1	1	1	1	1	1	1	1	1	1	1	1	1	1	1	1	1	1	1	1	1	1	1	1	1
80.1804	1	1	1	1	1	1	1	1	1	1	1	1	1	1	1	1	1	1	1	1	1	1	1	1	1	1	1	1	1	1	1	1	1	1	1	1	1	1	1	1	1	1	1	1	1	1	1	1	1
80.2805	1	1	1	1	1	1	1	1	1	1	1	1	1	1	1	1	1	1	1	1	1	1	1	1	1	1	1	1	1	1	1	1	1	1	1	1	1	1	1	1	1	1	1	1	1	1	1	1	1
80.3806	1	1	1	1	1	1	1	1	1	1	1	1	1	1	1	1	1	1	1	1	1	1	1	1	1	1	1	1	1	1	1	1	1	1	1	1	1	1	1	1	1	1	1	1	1	1	1	1	1
80.4807	1	1	1	1	1	1	1	1	1	1	1	1	1	1	1	1	1	1	1	1	1	1	1	1	1	1	1	1	1	1	1	1	1	1	1	1	1	1	1	1	1	1	1	1	1	1	1	1	1
80.5808	1	1	1	1	1	1	1	1	1	1	1	1	1	1	1	1	1	1	1	1	1	1	1	1	1	1	1	1	1	1	1	1	1	1	1	1	1	1	1	1	1	1	1	1	1	1	1	1	1
80.6809	1	1	1	1	1	1	1	1	1	1	1	1	1	1	1	1	1	1	1	1	1	1	1	1	1	1	1	1	1	1	1	1	1	1	1	1	1	1	1	1	1	1	1	1	1	1	1	1	1
80.781	1.04	1	1	1	1	1	1	1	1	1	1	1	1	2	1	1	1	1	1	1	1	1	1	1	1	1	1	1	1	1	1	1	1	1	1	1	1	1	1	1	1	1	1	1	1	1	1	1	1
80.8812	1.06	1	1	1	1	1	1	1	1	1	1	1	1	2	1	1	1	1	1	1	1	1	1	1	1	1	1	1	1	1	1	1	1	1	1	1	1	1	1	1	1	1	1	1	1	1	1	1	1
80.9813	1.08	1	1	1	1	1	1	1	1	1	1	1	1	2	1	1	1	1	1	1	1	1	1	1	1	1	1	1	1	1	2	1	1	1	1	1	1	1	1	1	1	1	1	1	1	1	1	1	1
81.0814	1.1	1	1	1	1	1	1	1	1	1	1	1	1	2	1	1	1	1	1	1	1	2	1	1	1	1	1	1	1	1	2	1	1	1	1	1	1	1	1	1	1	1	1	1	1	1	1	1	1
81.1815	1.1	1	1	1	1	1	1	1	1	1	1	1	1	2	1	1	1	1	1	1	1	2	1	1	1	1	1	1	1	1	2	1	1	1	1	1	1	1	1	1	1	1	1	1	1	1	1	1	1
81.2816	1.14	1	1	1	1	1	1	1	1	1	1	1	1	2	1	1	1	1	1	1	1	2	1	1	1	1	1	1	1	1	2	1	1	1	1	1	1	1	1	1	1	1	1	1	1	1	1	1	2
81.3817	1.18	1	1	1	1	1	1	1	1	1	1	1	1	2	1	1	1	1	1	1	1	2	1	1	1	1	1	1	1	1	2	2	1	1	1	1	1	1	1	1	1	1	1	1	1	2	1	1	2
81.4818	1.2	1	1	1	1	1	2	1	1	1	1	1	1	2	1	1	1	1	1	1	1	2	1	1	1	1	1	1	1	1	2	2	1	1	1	1	1	1	1	1	1	1	1	1	1	2	1	1	2
81.5819	1.26	1	1	1	1	1	2	1	1	1	1	1	1	3	1	1	1	1	1	1	1	2	1	1	1	1	1	1	1	1	2	2	1	1	1	1	1	1	1	1	1	1	1	1	2	2	1	1	3
81.682	1.28	1	1	1	1	1	2	1	1	1	1	1	1	3	1	1	1	1	1	1	1	3	1	1	1	1	1	1	1	1	2	2	1	1	1	1	1	1	1	1	1	1	1	1	2	2	1	1	3
81.7821	1.32	1	1	1	1	1	2	1	1	1	1	1	1	3	1	1	1	1	1	1	1	3	1	1	1	1	1	1	1	1	2	2	1	1	2	1	1	1	1	1	2	1	1	1	2	2	1	1	3
81.8822	1.36	1	1	1	1	1	2	2	1	1	1	1	1	3	1	1	1	1	1	1	1	3	1	1	1	1	1	1	1	1	2	2	1	1	2	1	1	1	1	1	2	1	1	1	3	2	1	1	3
81.9823	1.38	1	1	1	1	1	2	2	1	1	1	1	1	3	1	1	1	1	1	1	1	3	1	1	1	1	1	1	1	1	2	2	1	1	2	1	1	1	1	1	2	1	1	1	3	2	1	1	3
82.0824	1.4	1	1	1	1	1	2	2	1	1	1	1	1	3	1	1	1	1	1	1	1	3	1	1	1	1	1	1	1	1	2	2	1	1	2	1	1	1	1	1	2	1	1	1	3	2	2	1	3
82.1825	1.42	1	1	1	1	1	2	2	1	1	1	1	1	3	1	1	1	1	1	1	1	3	2	1	1	1	1	1	1	1	2	2	1	1	2	1	1	1	1	1	2	1	1	1	3	2	2	1	3
82.2826	1.42	1	1	1	1	1	2	2	1	1	1	1	1	3	1	1	1	1	1	1	1	3	2	1	1	1	1	1	1	1	2	2	1	1	2	1	1	1	1	1	2	1	1	1	3	2	2	1	3
82.3827	1.42	1	1	1	1	1	2	2	1	1	1	1	1	3	1	1	1	1	1	1	1	3	2	1	1	1	1	1	1	1	2	2	1	1	2	1	1	1	1	1	2	1	1	1	3	2	2	1	3
82.4828	1.46	1	1	1	1	1	2	2	1	1	1	1	1	3	1	1	1	1	1	1	1	3	2	2	1	1	1	1	1	1	2	2	2	1	2	1	1	1	1	1	2	1	1	1	3	2	2	1	3
82.5829	1.48	1	1	1	1	1	2	2	1	1	1	1	1	3	1	1	1	1	1	1	1	3	2	2	1	1	1	1	1	1	2	2	3	1	2	1	1	1	1	1	2	1	1	1	3	2	2	1	3
82.683	1.48	1	1	1	1	1	2	2	1	1	1	1	1	3	1	1	1	1	1	1	1	3	2	2	1	1	1	1	1	1	2	2	3	1	2	1	1	1	1	1	2	1	1	1	3	2	2	1	3
82.7831	1.5	1	1	1	1	1	2	2	1	1	1	1	1	3	1	1	1	2	1	1	1	3	2	2	1	1	1	1	1	1	2	2	3	1	2	1	1	1	1	1	2	1	1	1	3	2	2	1	3
82.8832	1.54	1	1	1	1	1	2	2	1	1	1	1	1	3	1	1	1	2	1	1	2	3	2	2	1	1	1	1	1	1	2	2	3	1	2	1	1	1	1	1	2	1	1	1	3	2	3	1	3
82.9833	1.58	1	1	1	1	1	2	2	1	1	1	1	1	3	2	1	1	2	1	1	2	3	2	2	1	1	1	1	1	1	2	2	3	2	2	1	1	1	1	1	2	1	1	1	3	2	3	1	3
83.0834	1.6	1	1	1	1	1	2	2	1	1	1	1	1	3	2	1	1	2	1	1	2	3	2	2	1	1	1	1	1	1	2	2	3	2	2	1	1	1	1	1	2	1	1	1	3	2	3	1	4
83.1835	1.6	1	1	1	1	1	2	2	1	1	1	1	1	3	2	1	1	2	1	1	2	3	2	2	1	1	1	1	1	1	2	2	3	2	2	1	1	1	1	1	2	1	1	1	3	2	3	1	4
83.2836	1.68	2	1	1	1	1	3	2	1	1	1	1	1	3	2	1	1	2	1	1	2	3	2	2	1	1	1	1	1	1	3	2	3	2	2	1	2	1	1	1	2	1	1	1	3	2	3	1	4
83.3837	1.7	2	1	1	1	1	3	2	1	1	1	1	1	3	2	1	1	2	1	1	2	3	2	2	1	1	1	1	1	1	3	2	3	2	3	1	2	1	1	1	2	1	1	1	3	2	3	1	4
83.4838	1.7	2	1	1	1	1	3	2	1	1	1	1	1	3	2	1	1	2	1	1	2	3	2	2	1	1	1	1	1	1	3	2	3	2	3	1	2	1	1	1	2	1	1	1	3	2	3	1	4
83.5839	1.72	2	1	1	1	1	3	2	1	1	1	1	1	3	2	1	2	2	1	1	2	3	2	2	1	1	1	1	1	1	3	2	3	2	3	1	2	1	1	1	2	1	1	1	3	2	3	1	4
83.684	1.74	2	1	1	1	1	3	2	1	1	2	1	1	3	2	1	2	2	1	1	2	3	2	2	1	1	1	1	1	1	3	2	3	2	3	1	2	1	1	1	2	1	1	1	3	2	3	1	4
83.7841	1.76	2	1	1	1	1	3	2	1	1	2	1	1	3	2	1	2	2	1	1	2	3	2	2	1	1	1	1	1	1	3	2	4	2	3	1	2	1	1	1	2	1	1	1	3	2	3	1	4
83.8842	1.78	2	1	1	1	1	3	2	1	1	2	1	1	3	2	1	2	2	2	1	2	3	2	2	1	1	1	1	1	1	3	2	4	2	3	1	2	1	1	1	2	1	1	1	3	2	3	1	4
83.9843	1.8	2	1	1	1	1	3	2	1	1	2	1	1	3	2	1	3	2	2	1	2	3	2	2	1	1	1	1	1	1	3	2	4	2	3	1	2	1	1	1	2	1	1	1	3	2	3	1	4
84.0844	1.82	2	1	1	1	1	3	2	1	1	2	1	1	3	2	1	3	2	2	1	2	3	2	2	1	1	1	1	1	1	3	2	4	2	3	1	3	1	1	1	2	1	1	1	3	2	3	1	4
84.1845	1.84	2	1	1	1	1	3	2	1	1	2	1	1	3	2	1	3	2	2	1	2	3	2	2	1	1	1	1	1	1	3	2	4	2	3	1	3	1	1	1	2	1	1	1	3	2	3	2	4
84.2846	1.84	2	1	1	1	1	3	2	1	1	2	1	1	3	2	1	3	2	2	1	2	3	2	2	1	1	1	1	1	1	3	2	4	2	3	1	3	1	1	1	2	1	1	1	3	2	3	2	4
84.3847	1.86	2	1	1	1	1	3	2	1	1	2	1	1	3	2	1	3	2	2	1	2	3	2	2	1	1	1	1	1	1	3	2	4	2	4	1	3	1	1	1	2	1	1	1	3	2	3	2	4
84.4848	1.86	2	1	1	1	1	3	2	1	1	2	1	1	3	2	1	3	2	2	1	2	3	2	2	1	1	1	1	1	1	3	2	4	2	4	1	3	1	1	1	2	1	1	1	3	2	3	2	4
84.5849	1.86	2	1	1	1	1	3	2	1	1	2	1	1	3	2	1	3	2	2	1	2	3	2	2	1	1	1	1	1	1	3	2	4	2	4	1	3	1	1	1	2	1	1	1	3	2	3	2	4
84.685	1.88	2	1	1	1	1	3	2	1	1	2	1	1	3	2	1	3	2	2	1	2	3	2	2	1	1	1	1	1	1	3	2	4	2	4	1	3	1	1	2	2	1	1	1	3	2	3	2	4
84.7851	1.88	2	1	1	1	1	3	2	1	1	2	1	1	3	2	1	3	2	2	1	2	3	2	2	1	1	1	1	1	1	3	2	4	2	4	1	3	1	1	2	2	1	1	1	3	2	3	2	4
84.8852	1.92	2	1	1	1	1	3	2	1	1	2	2	1	3	2	1	3	2	2	1	2	3	2	2	1	1	1	1	1	1	3	3	4	2	4	1	3	1	1	2	2	1	1	1	3	2	3	2	4
84.9853	1.92	2	1	1	1	1	3	2	1	1	2	2	1	3	2	1	3	2	2	1	2	3	2	2	1	1	1	1	1	1	3	3	4	2	4	1	3	1	1	2	2	1	1	1	3	2	3	2	4
85.0854	1.94	2	1	1	1	1	3	2	1	1	3	2	1	3	2	1	3	2	2	1	2	3	2	2	1	1	1	1	1	1	3	3	4	2	4	1	3	1	1	2	2	1	1	1	3	2	3	2	4
85.1855	1.96	2	1	1	1	1	3	2	1	1	3	2	1	3	2	1	3	2	2	1	2	3	2	2	1	2	1	1	1	1	3	3	4	2	4	1	3	1	1	2	2	1	1	1	3	2	3	2	4
85.2856	2	2	1	1	1	1	3	2	1	1	3	3	1	4	2	1	3	2	2	1	2	3	2	2	1	2	1	1	1	1	3	3	4	2	4	1	3	1	1	2	2	1	1	1	3	2	3	2	4
85.3857	2	2	1	1	1	1	3	2	1	1	3	3	1	4	2	1	3	2	2	1	2	3	2	2	1	2	1	1	1	1	3	3	4	2	4	1	3	1	1	2	2	1	1	1	3	2	3	2	4
85.4858	2	2	1	1	1	1	3	2	1	1	3	3	1	4	2	1	3	2	2	1	2	3	2	2	1	2	1	1	1	1	3	3	4	2	4	1	3	1	1	2	2	1	1	1	3	2	3	2	4
85.5859	2	2	1	1	1	1	3	2	1	1	3	3	1	4	2	1	3	2	2	1	2	3	2	2	1	2	1	1	1	1	3	3	4	2	4	1	3	1	1	2	2	1	1	1	3	2	3	2	4
85.686	2.06	2	2	1	2	1	3	2	1	1	3	3	1	4	2	1	3	2	2	1	2	3	2	2	1	2	1	1	1	1	3	3	4	2	4	1	3	1	1	2	2	1	1	1	3	2	3	3	4
85.7861	2.06	2	2	1	2	1	3	2	1	1	3	3	1	4	2	1	3	2	2	1	2	3	2	2	1	2	1	1	1	1	3	3	4	2	4	1	3	1	1	2	2	1	1	1	3	2	3	3	4
85.8862	2.08	2	2	1	2	1	3	2	1	1	3	3	1	4	3	1	3	2	2	1	2	3	2	2	1	2	1	1	1	1	3	3	4	2	4	1	3	1	1	2	2	1	1	1	3	2	3	3	4
85.9863	2.12	2	2	1	2	1	3	2	1	1	3	3	1	4	3	1	3	2	2	1	2	3	2	2	1	2	1	1	1	1	3	3	4	2	4	1	3	1	1	2	2	2	1	1	3	2	3	3	5
86.0864	2.16	2	2	1	3	1	3	2	1	1	3	3	1	4	3	1	3	2	2	1	2	3	2	2	1	2	1	1	1	1	3	3	4	2	4	1	3	1	1	2	3	2	1	1	3	2	3	3	5
86.1865	2.14	2	2	1	3	1	3	2	1	1	3	3	1	4	3	1	3	2	2	1	2	3	2	2	1	2	1	1	1	1	3	3	4	2	4	1	3	1	1	2	3	2	1	1	3	2	3	3	4
86.2866	2.12	2	2	1	3	1	3	2	1	1	3	3	1	4	3	1	3	2	2	1	2	3	2	2	1	2	1	1	1	1	3	2	4	2	4	1	3	1	1	2	3	2	1	1	3	2	3	3	4
86.3867	2.1	2	2	1	3	1	2	2	1	1	3	3	1	4	3	1	3	2	2	1	2	3	2	2	1	2	1	1	1	1	3	2	4	2	4	1	3	1	1	2	3	2	1	1	3	2	3	3	4
86.4868	2.12	2	2	1	3	1	2	2	2	1	3	3	1	4	3	1	3	2	2	1	2	3	2	2	1	2	1	1	1	1	3	2	4	2	4	1	3	1	1	2	3	2	1	1	3	2	3	3	4
86.5869	2.08	2	2	1	3	1	2	2	2	1	3	3	1	4	3	1	3	2	2	1	2	3	2	2	1	2	1	1	1	1	2	2	4	2	4	1	3	1	1	2	3	2	1	1	3	2	2	3	4
86.687	2.16	2	2	1	4	1	2	2	2	1	3	3	1	4	3	2	3	2	2	1	2	3	2	2	1	3	1	1	1	1	2	2	4	2	4	1	3	1	1	3	3	2	1	1	3	2	2	3	4
86.7871	2.18	2	2	1	4	1	2	2	2	1	3	3	1	4	3	2	3	2	2	1	2	3	2	2	1	3	1	2	1	1	2	2	4	2	4	1	3	1	1	3	3	2	1	1	3	2	2	3	4
86.8872	2.2	2	2	1	4	1	2	2	2	1	3	3	1	4	3	2	3	2	2	1	3	3	2	2	1	3	1	3	1	1	2	2	4	2	4	1	3	1	1	3	3	2	1	1	3	2	1	3	4
86.9873	2.26	2	2	1	4	2	2	2	2	1	3	3	1	4	4	2	3	2	2	1	3	3	2	2	1	4	1	3	1	1	2	2	4	2	4	1	3	1	1	3	3	2	1	1	3	2	1	3	4
87.0874	2.24	2	2	1	4	2	2	2	2	1	3	3	1	4	4	2	3	2	2	1	3	3	2	2	1	4	1	3	1	1	2	2	4	2	4	1	3	1	1	3	3	2	1	1	3	1	1	3	4
87.1875	2.2	2	2	1	4	2	2	2	2	1	3	3	1	4	4	2	3	2	2	1	3	3	2	2	1	4	1	3	1	1	2	2	4	2	4	1	3	1	1	3	3	2	1	1	3	1	1	3	3
87.2876	2.18	2	2	1	4	2	2	1	2	1	3	3	1	4	4	2	3	2	2	1	3	3	2	2	1	4	1	3	1	1	2	2	4	2	4	1	3	1	1	3	3	2	1	1	3	1	1	3	3
87.3877	2.14	2	2	1	4	2	2	1	2	1	3	3	1	4	4	2	3	2	2	1	3	2	2	2	1	4	1	3	1	1	2	2	4	2	3	2	3	1	1	3	3	2	1	1	3	1	1	3	3
87.4878	2.14	2	2	1	4	2	2	1	2	1	3	3	1	4	4	2	3	2	2	1	3	2	2	2	1	4	1	3	1	1	2	2	3	2	3	2	3	1	1	3	3	2	2	1	3	1	1	3	3
87.5879	2.16	2	2	1	4	2	2	1	2	1	3	3	1	4	4	2	3	2	2	1	3	2	2	2	1	4	1	3	1	1	3	2	3	2	3	2	3	1	1	3	3	2	2	1	3	1	1	3	3
87.688	2.18	2	2	1	4	2	2	1	2	1	3	4	1	3	4	2	3	2	2	1	3	2	2	2	1	4	1	3	1	1	3	2	3	2	3	2	3	1	1	3	3	3	2	1	3	1	1	3	3
87.7881	2.18	2	2	2	4	2	2	1	2	1	3	4	1	3	4	2	3	2	2	1	3	2	2	2	1	4	1	3	1	1	3	2	2	2	3	2	3	1	1	3	3	3	2	1	3	1	1	3	3
87.8882	2.16	2	2	2	4	2	1	1	2	2	3	4	1	3	4	2	3	2	2	1	3	2	2	2	1	4	1	3	1	1	3	2	2	2	3	2	3	1	1	3	3	3	2	1	3	1	1	3	3
87.9883	2.16	2	2	2	5	2	1	1	2	2	3	4	1	3	4	2	3	2	2	1	3	2	2	2	1	4	1	3	0	1	3	2	2	2	3	2	3	1	1	3	3	3	2	1	3	1	1	3	3
88.0884	2.1	2	2	1	5	2	1	1	2	2	3	4	1	3	4	2	3	2	2	1	3	2	2	2	1	4	1	3	0	1	3	2	2	1	3	2	3	1	1	3	3	2	1	1	2	1	3	3	3
88.1885	2.02	2	2	1	5	2	1	1	2	2	3	4	1	2	4	2	3	2	2	1	3	1	2	1	1	4	2	3	0	1	3	1	2	1	3	2	3	1	1	3	3	2	0	1	2	1	3	3	3
88.2886	2	2	2	0	5	2	1	1	2	3	3	4	1	2	4	2	3	2	2	1	3	1	2	1	1	4	2	3	0	1	3	1	2	2	3	2	3	1	1	3	3	2	0	1	2	1	3	3	2
88.3887	1.94	2	2	0	5	2	1	1	2	3	2	4	1	2	4	2	3	2	2	1	3	1	2	1	1	4	2	3	0	0	3	0	2	2	3	2	3	1	1	3	3	2	0	1	2	1	3	3	2
88.4888	1.92	2	2	0	5	2	1	1	2	3	2	4	1	2	4	2	3	2	2	1	3	1	2	1	1	4	2	3	0	0	3	0	2	2	3	2	3	1	1	3	3	2	0	1	1	1	3	3	2
88.5889	1.9	2	2	0	5	2	1	1	2	3	2	4	1	2	3	2	3	2	2	1	3	1	2	1	2	4	2	3	0	0	3	0	2	2	3	2	2	1	1	3	3	2	0	1	1	1	3	3	2
88.689	1.8	2	2	0	5	2	1	1	2	3	2	4	1	2	3	2	3	2	2	1	3	1	2	1	2	4	2	3	0	0	3	0	1	2	3	1	1	1	1	3	2	1	0	1	1	1	3	3	2
88.7891	1.76	2	2	0	5	2	1	1	2	3	2	4	1	2	3	2	3	2	2	1	3	1	2	1	2	4	1	3	0	0	3	0	1	2	3	0	1	1	1	3	2	1	0	1	1	1	3	3	2
88.8892	1.68	2	2	0	5	2	1	0	3	3	2	3	1	2	3	2	2	2	2	1	3	1	2	1	2	4	1	3	0	0	2	0	1	2	3	0	1	1	1	3	2	0	0	1	1	1	3	3	2
88.9893	1.68	2	2	0	5	2	1	0	3	3	1	3	1	2	3	2	2	2	2	1	3	1	2	1	2	4	1	3	0	0	2	0	1	2	3	1	1	1	1	3	2	0	0	1	1	1	3	3	2
89.0894	1.64	2	2	0	5	2	1	0	2	3	1	3	1	2	3	2	2	1	2	1	3	1	2	1	2	4	1	3	0	0	2	0	1	2	3	1	1	1	1	3	2	0	0	1	1	1	3	3	2
89.1895	1.62	2	2	0	5	2	1	0	2	3	1	3	1	2	3	2	2	1	2	1	2	1	2	1	2	4	1	3	0	0	2	0	1	2	3	1	1	1	1	3	2	0	0	1	1	1	3	3	2
89.2896	1.56	1	2	0	5	2	1	0	2	3	1	3	1	2	3	2	1	1	2	1	2	1	1	1	2	4	1	2	0	0	2	0	1	2	3	1	2	1	1	3	2	0	0	1	1	1	3	3	2
89.3897	1.56	1	2	0	5	2	1	0	2	3	1	3	1	2	3	2	1	1	2	1	2	1	1	0	2	4	1	2	0	1	2	0	1	2	3	1	2	1	1	3	2	0	0	1	1	1	3	3	2
89.4898	1.54	1	2	0	5	2	1	0	2	3	1	3	1	2	3	2	1	1	2	1	2	1	1	0	2	4	1	2	0	1	2	0	1	2	2	1	2	1	1	3	2	0	0	1	1	1	3	3	2
89.5899	1.54	1	2	0	5	2	2	0	2	3	1	3	1	2	3	2	1	1	2	1	2	1	1	0	2	4	1	1	0	1	2	0	1	2	2	1	2	1	1	3	2	0	0	1	1	1	3	3	2
89.69	1.54	1	2	1	5	2	2	0	2	3	1	3	1	2	3	2	1	1	2	1	2	1	1	0	2	4	0	1	0	1	2	0	1	2	2	0	2	1	1	3	2	0	1	1	1	1	3	3	2
89.7901	1.5	1	2	1	5	2	2	0	2	3	1	3	1	2	3	2	1	1	2	1	2	1	1	0	2	4	0	1	0	0	2	0	1	1	1	0	2	1	1	3	2	0	1	1	1	2	3	3	2
89.8902	1.5	1	2	1	5	2	2	0	2	3	1	3	1	2	3	2	1	1	2	1	2	1	1	0	2	4	0	1	0	0	2	0	1	1	1	0	3	1	1	3	2	0	1	1	1	2	3	2	2
89.9903	1.48	1	2	0	5	2	2	0	2	3	1	3	1	2	3	2	1	1	2	1	2	1	1	0	2	4	0	1	0	0	2	1	1	1	1	0	3	1	1	3	2	0	0	1	1	2	3	2	2
90.0904	1.44	1	2	0	5	2	2	0	2	3	0	3	1	2	3	2	1	1	2	1	2	1	1	0	2	3	0	1	0	0	2	1	1	1	1	0	3	1	1	3	2	0	0	1	1	2	3	2	2
90.1905	1.4	1	2	0	5	2	2	0	2	3	0	3	1	2	3	2	1	1	2	0	2	1	1	0	2	3	0	1	0	0	2	1	1	1	1	0	3	1	1	3	2	0	0	1	1	2	3	1	2
90.2906	1.4	1	2	0	5	2	2	0	1	3	0	3	1	2	3	2	1	1	2	0	2	1	1	0	2	3	0	1	0	0	2	1	1	1	1	0	3	1	1	3	3	0	0	1	1	2	3	1	2
90.3907	1.38	1	2	0	5	2	2	0	0	3	0	3	1	2	3	2	1	1	2	1	2	1	1	0	2	3	0	1	0	0	2	1	1	1	1	0	3	1	1	3	3	0	0	1	1	2	2	1	2
90.4908	1.32	1	2	0	4	2	2	0	0	3	0	3	1	2	3	2	1	1	2	1	2	1	1	0	2	3	0	1	0	0	2	1	1	1	1	0	3	1	1	3	3	0	0	1	1	1	1	1	2
90.5909	1.32	1	3	0	4	2	2	0	0	3	0	3	1	2	3	2	1	1	2	1	2	1	1	0	2	3	0	1	0	0	2	1	1	1	1	0	3	1	1	2	3	0	0	1	1	1	1	1	2
90.691	1.3	1	3	0	4	2	2	0	0	3	0	3	1	2	3	2	1	1	2	1	2	1	1	0	2	3	0	0	1	0	2	1	1	1	1	0	3	1	1	2	3	0	0	1	1	1	0	1	2
90.7911	1.24	1	3	0	4	1	2	0	0	3	0	3	1	2	3	2	1	1	1	0	2	1	1	0	2	3	0	0	1	0	2	1	1	0	1	0	3	1	1	2	3	0	1	1	1	1	0	1	2
90.8912	1.16	1	2	0	4	1	2	0	0	3	0	3	1	2	3	2	1	1	1	0	2	1	1	0	2	3	0	0	0	0	2	1	1	0	1	0	3	0	1	2	3	0	1	1	1	1	0	1	1
90.9913	1.16	1	2	0	4	1	2	0	0	3	0	3	1	2	3	2	1	1	1	0	2	1	1	0	2	3	0	0	0	0	2	1	1	0	1	0	3	0	1	2	3	0	1	1	1	1	0	1	1
91.0914	1.16	1	2	0	4	1	2	1	0	3	0	3	1	2	3	2	2	1	1	0	2	1	1	0	2	3	0	0	0	0	2	1	1	0	1	0	3	0	1	2	3	0	0	1	1	0	0	1	1
91.1915	1.12	1	2	0	4	0	1	1	0	3	0	3	0	2	3	2	2	1	1	0	2	1	1	0	2	3	0	0	0	0	2	1	1	0	1	0	3	0	1	2	3	0	0	1	1	0	0	2	1
91.2916	1.08	1	2	0	3	0	1	1	0	3	0	3	0	2	3	2	1	1	1	0	2	1	1	0	2	4	0	0	0	0	2	1	1	0	1	0	3	0	0	2	3	0	0	1	1	0	0	2	1
91.3917	1.08	1	2	0	3	0	1	1	0	3	0	2	0	2	3	2	1	1	1	0	2	1	1	0	2	4	0	0	0	0	2	1	1	0	1	0	3	0	0	3	3	0	0	1	1	0	0	2	1
91.4918	1.08	1	2	0	3	0	1	1	0	3	0	2	0	2	2	2	1	1	1	0	2	1	1	0	2	4	0	0	1	0	2	1	1	0	1	0	3	0	0	3	3	0	0	1	1	0	0	2	1
91.5919	1.06	1	2	0	2	0	1	0	0	3	0	2	0	2	2	2	1	1	1	0	2	1	1	0	2	4	0	0	1	1	2	1	1	0	1	0	3	0	0	3	3	0	0	1	1	0	0	2	1
91.692	1.04	1	2	0	2	0	1	0	1	3	0	2	0	2	2	2	1	1	1	0	2	1	1	0	2	4	0	0	0	1	2	0	1	0	1	0	3	0	0	3	3	0	0	1	1	0	0	2	1
91.7921	1	1	2	0	2	0	1	0	1	3	0	2	0	2	2	2	1	1	1	0	2	1	1	0	2	3	0	0	0	1	1	0	1	0	1	0	3	0	0	3	3	0	0	1	1	0	0	2	1
91.8922	0.94	1	2	0	2	0	1	0	1	3	0	2	0	2	2	2	1	1	1	0	1	1	1	0	2	3	0	0	0	0	1	0	1	0	1	0	3	0	0	3	3	0	0	0	1	0	0	2	1
91.9923	0.9	1	2	0	2	0	0	0	1	3	0	2	0	1	2	2	1	1	1	0	1	1	1	0	2	3	0	0	0	0	1	0	1	0	1	0	3	0	0	3	3	0	0	0	1	0	0	2	1
92.0924	0.86	1	2	0	2	0	0	0	1	3	0	1	0	1	2	1	1	1	0	0	1	1	1	0	2	3	0	0	0	0	2	0	1	0	1	0	3	0	0	3	3	0	0	0	1	0	0	2	1
92.1925	0.84	0	2	1	2	0	0	0	1	3	0	1	0	1	2	1	1	1	0	0	1	1	1	0	2	3	0	0	0	0	2	0	1	0	1	0	3	0	0	3	2	0	0	0	1	0	0	2	1
92.2926	0.82	0	2	1	2	0	0	0	1	3	0	1	0	1	2	1	1	1	0	0	1	1	1	1	1	3	0	0	0	0	2	0	1	0	1	0	2	0	0	3	2	0	0	0	1	0	0	2	1
92.3927	0.82	0	2	1	2	0	0	0	1	3	0	1	0	1	2	1	1	1	0	0	1	1	1	1	2	2	0	0	0	0	2	0	1	0	1	0	2	0	0	3	2	0	0	0	1	0	0	2	1
92.4928	0.78	0	2	0	2	0	0	0	1	3	0	1	0	1	2	1	1	1	0	0	1	1	1	1	2	2	0	1	0	0	2	0	1	0	0	0	1	0	0	3	2	0	0	0	1	0	0	2	1
92.5929	0.76	0	2	0	2	0	0	0	0	3	0	1	0	1	2	1	1	1	0	0	1	1	1	1	2	2	0	1	0	0	2	0	1	0	0	0	1	0	0	3	2	0	0	0	1	1	0	2	1
92.693	0.72	0	2	0	1	0	0	0	0	3	0	1	0	1	2	1	1	1	0	0	1	1	1	0	2	2	0	1	0	0	2	0	1	0	0	0	1	0	0	3	2	0	0	0	1	1	0	2	1
92.7931	0.74	1	2	0	1	0	0	0	0	3	0	1	0	1	1	1	1	1	0	0	1	1	2	0	2	2	0	1	0	0	2	0	1	0	0	0	1	0	0	3	2	0	0	0	1	1	0	2	1
92.8932	0.7	1	2	0	1	0	0	0	0	2	0	1	0	1	1	1	1	1	0	0	1	1	2	0	2	2	0	1	0	0	2	0	1	0	0	0	0	0	0	3	2	0	0	0	1	1	0	2	1
92.9933	0.72	1	2	0	1	0	0	0	0	1	0	1	0	1	1	1	1	1	0	1	1	1	2	0	2	2	0	1	0	0	2	0	1	0	0	1	0	0	0	3	2	0	0	0	1	1	0	2	1
93.0934	0.76	1	2	0	1	0	0	0	0	1	0	1	0	1	1	1	1	1	0	1	1	1	2	0	2	2	0	1	0	0	2	0	1	0	0	1	0	0	1	4	2	0	0	0	1	1	0	2	1
93.1935	0.76	1	2	0	1	0	0	0	0	1	0	1	0	1	1	1	1	2	0	1	1	1	2	0	2	2	0	1	0	0	2	0	1	0	0	1	0	0	1	4	2	0	0	0	1	0	0	2	1
93.2936	0.66	0	2	0	1	0	0	0	0	1	0	1	0	1	1	1	1	2	0	0	1	1	2	0	1	2	0	1	0	0	2	0	1	0	0	1	0	0	0	3	2	0	0	0	1	0	0	2	1
93.3937	0.64	0	2	0	1	0	0	0	0	1	0	1	0	1	1	1	0	2	0	0	1	1	1	0	1	2	0	1	0	0	2	0	1	0	0	1	0	0	0	3	2	0	0	0	2	0	0	2	1
93.4938	0.6	0	2	0	1	0	0	0	0	1	0	1	0	1	1	1	0	2	0	0	1	1	1	0	1	2	0	0	0	0	2	0	1	0	0	0	0	0	0	3	2	0	0	0	2	0	0	2	1
93.5939	0.58	0	2	0	1	0	0	0	0	1	0	1	0	1	1	1	0	2	0	0	1	1	1	0	1	2	0	0	0	0	1	0	1	0	0	0	0	0	0	3	2	0	0	0	2	0	0	2	1
93.694	0.54	0	2	0	1	0	0	0	0	1	0	0	0	1	1	1	0	2	0	0	1	1	1	0	1	2	0	0	0	0	1	0	1	0	0	0	0	0	0	3	2	0	0	0	2	0	0	2	1
93.7941	0.52	0	2	0	1	0	0	0	0	1	0	0	0	1	1	1	0	1	0	0	1	1	1	0	1	2	0	0	0	0	1	0	1	0	0	0	0	0	0	3	2	0	0	0	2	0	0	2	1
93.8942	0.5	0	1	0	1	0	0	0	0	1	0	0	0	1	1	1	0	1	0	0	2	1	1	0	1	2	0	0	0	0	1	0	1	0	0	0	0	0	0	3	2	0	0	0	2	0	0	2	0
93.9943	0.5	0	1	0	1	0	0	0	0	1	0	0	0	1	1	1	0	1	0	0	2	1	1	0	0	2	0	0	0	0	1	0	1	0	0	0	0	0	0	3	2	0	0	0	2	0	0	2	0
94.0944	0.5	0	1	0	1	0	0	1	0	1	0	0	0	1	1	1	0	1	0	0	2	1	0	0	0	2	0	0	0	0	1	0	1	0	0	0	0	0	0	3	2	0	0	0	2	0	0	2	0
94.1945	0.46	0	1	0	1	0	0	1	0	1	0	0	0	1	1	0	0	1	0	0	1	1	0	0	0	2	0	0	0	0	1	0	1	0	0	0	0	0	0	3	2	0	0	0	2	0	0	2	0
94.2946	0.46	0	1	0	1	0	0	1	0	1	0	0	0	1	1	0	0	0	0	0	1	1	0	0	0	2	1	0	0	0	1	0	1	0	0	0	0	0	0	3	2	0	0	0	2	0	0	2	0
94.3947	0.48	0	1	0	1	0	0	1	0	1	0	0	1	1	1	1	0	0	0	0	1	1	0	0	0	2	1	0	0	0	1	0	1	0	0	0	0	0	0	3	1	0	0	0	2	0	0	2	0
94.4948	0.46	0	0	0	1	0	0	1	0	1	0	0	1	1	1	1	0	0	0	0	1	1	0	0	0	2	0	0	0	0	1	0	1	1	0	0	0	0	0	3	1	0	0	0	2	0	0	2	0
94.5949	0.44	0	0	0	1	0	0	0	0	1	0	0	1	1	1	1	0	0	0	0	1	1	0	0	0	2	0	0	0	0	1	0	1	1	0	0	0	0	0	3	1	0	0	0	2	0	0	2	0
94.695	0.48	1	0	0	1	0	0	0	0	1	0	0	0	1	1	1	0	0	0	0	1	2	0	0	0	2	0	0	0	1	1	0	1	1	0	0	0	0	0	3	1	0	0	0	2	0	0	2	0
94.7951	0.48	1	0	0	1	0	0	0	0	1	0	0	0	1	1	1	0	0	0	0	1	2	0	0	0	2	0	0	0	1	1	0	1	1	0	0	0	0	0	3	1	0	0	0	2	0	0	2	0
94.8952	0.5	2	0	0	1	0	0	0	0	1	0	0	0	1	1	1	0	0	0	0	1	2	0	0	0	2	0	0	0	0	1	0	1	2	0	0	0	0	0	3	1	0	0	0	2	0	0	2	0
94.9953	0.52	2	0	0	1	0	0	0	0	1	0	0	0	1	1	1	0	0	0	0	1	2	0	0	0	2	0	0	0	0	1	0	1	2	0	0	0	0	0	3	1	0	0	0	3	0	0	2	0
95.0954	0.52	2	0	0	1	0	0	0	0	1	0	0	0	1	1	1	0	0	0	0	1	3	0	0	0	2	0	0	0	0	1	0	1	2	0	0	0	0	0	3	1	0	0	0	3	0	0	1	0
95.1955	0.5	2	0	0	1	0	0	0	0	1	0	0	0	1	1	1	0	0	0	0	1	3	0	0	0	2	0	0	0	0	1	0	1	1	0	0	0	0	0	3	1	0	0	0	3	0	0	1	0
95.2956	0.54	1	0	0	1	0	0	0	0	1	0	0	0	2	1	2	0	0	0	0	2	3	0	0	0	2	0	0	0	0	1	0	1	1	0	0	0	0	0	3	1	0	0	0	3	0	0	1	0
95.3957	0.52	0	0	0	1	0	0	0	0	2	0	0	0	2	1	1	0	0	0	1	2	3	0	0	0	1	1	0	0	0	1	0	1	1	0	0	0	0	0	3	0	0	0	0	3	0	0	1	0
95.4958	0.52	0	0	0	1	0	0	0	0	2	0	0	0	2	2	1	0	0	0	1	2	3	0	0	0	1	1	0	0	0	0	0	1	0	0	0	0	0	0	3	0	0	0	0	3	0	0	1	0
95.5959	0.52	0	0	0	1	0	0	0	0	2	1	0	0	2	2	1	0	0	0	0	2	3	0	0	0	1	0	1	0	0	0	0	1	0	0	0	0	0	0	3	0	0	0	0	3	0	0	1	0
95.696	0.54	0	0	0	1	0	0	0	1	2	1	0	0	2	2	1	0	0	0	0	2	3	0	0	0	1	0	1	0	0	0	0	1	0	0	0	0	0	0	3	0	0	0	0	3	0	0	1	0
95.7961	0.58	0	0	1	1	0	0	0	1	2	1	0	0	2	1	1	0	0	0	0	2	3	0	0	0	1	0	1	0	0	0	0	1	0	0	0	0	1	0	3	0	0	1	0	3	0	0	1	0
95.8962	0.56	0	0	1	1	0	0	0	1	2	1	0	0	2	1	1	0	0	0	0	2	3	0	0	0	1	0	1	0	0	0	0	0	0	0	0	0	1	0	2	0	0	1	1	3	0	0	1	0
95.9963	0.52	0	0	1	1	0	0	0	1	1	1	0	0	2	1	1	0	0	0	0	2	3	0	0	0	1	0	1	0	0	0	0	0	0	0	0	0	0	0	2	0	0	1	1	3	0	0	1	0
96.0964	0.5	0	0	0	1	0	0	0	1	1	1	0	0	2	1	1	0	0	0	0	2	3	0	0	0	1	0	1	0	0	0	0	0	0	0	0	0	1	0	2	0	1	0	0	3	0	0	1	0
96.1965	0.5	0	0	0	1	0	0	0	1	1	2	0	0	2	1	1	0	0	0	1	1	3	0	0	0	1	0	1	0	0	0	0	0	0	0	0	0	1	0	2	0	1	0	0	3	0	0	0	0
96.2966	0.48	0	0	0	1	0	0	0	0	1	2	0	0	2	1	2	0	0	0	1	1	3	0	0	0	0	0	1	0	0	0	0	0	0	0	0	0	1	0	2	0	1	0	0	3	0	0	0	0
96.3967	0.46	0	0	0	1	0	0	0	0	1	2	0	0	2	1	2	0	0	1	0	1	3	0	0	0	0	0	0	0	0	0	1	0	0	0	0	0	0	0	2	0	1	0	0	3	0	0	0	0
96.4968	0.46	0	0	0	1	1	0	0	0	1	1	0	0	2	1	1	0	0	1	0	1	3	0	0	0	0	0	0	0	0	0	1	0	0	0	0	0	0	1	2	0	1	0	0	3	0	0	0	0
96.5969	0.52	0	0	0	1	1	0	0	0	1	1	0	0	2	1	1	0	0	1	0	1	3	1	0	0	0	0	0	1	0	0	1	0	0	0	0	0	1	1	2	0	1	0	0	3	0	0	0	0
96.697	0.44	0	0	0	1	0	0	0	0	1	1	0	0	2	1	1	0	0	0	0	1	3	1	0	0	0	0	0	1	0	0	1	0	0	0	0	0	1	0	2	0	0	0	0	3	0	0	0	0
96.7971	0.38	0	0	0	0	0	0	0	0	1	1	0	0	2	1	1	0	0	0	0	1	3	1	0	1	0	0	0	0	0	0	1	0	0	0	0	0	0	0	2	0	0	0	0	3	0	0	0	0
96.8972	0.34	0	0	0	0	0	0	0	0	1	1	0	1	2	1	1	0	0	0	0	1	2	1	0	1	0	0	0	0	0	0	1	0	0	0	0	0	0	0	1	0	0	0	0	2	0	0	0	0
96.9973	0.34	0	0	0	0	0	0	0	0	1	1	0	1	1	1	1	0	0	0	0	1	2	1	1	1	0	0	0	0	0	0	1	0	0	0	0	0	0	0	1	0	0	0	0	2	0	0	0	0
97.0974	0.32	0	0	0	0	0	0	0	0	1	0	0	0	1	1	1	1	0	0	0	1	2	1	1	1	0	0	0	0	0	0	1	0	0	0	0	0	0	0	1	0	0	0	0	2	0	0	0	0
97.1975	0.34	0	0	0	0	1	0	0	0	1	0	0	0	1	1	1	1	0	0	0	1	2	1	1	1	0	0	0	0	0	0	1	0	0	0	0	0	0	0	1	0	0	0	0	2	0	0	0	0
97.2976	0.3	0	0	0	0	1	0	0	0	1	0	0	0	1	1	1	1	0	0	0	0	2	1	0	1	0	0	0	0	0	0	1	0	0	0	0	0	0	0	1	0	0	0	1	1	0	0	0	0
97.3977	0.36	0	0	0	0	2	0	0	0	2	0	0	0	1	1	1	1	0	1	0	0	2	1	0	1	0	0	0	0	0	0	0	1	0	0	0	0	0	0	0	0	0	0	1	1	0	0	0	0
97.4978	0.34	0	0	0	0	1	0	0	0	2	0	0	0	1	1	1	1	1	1	0	0	2	0	0	1	0	0	0	0	0	0	0	1	0	0	0	0	0	1	0	0	0	0	0	1	0	0	0	0
97.5979	0.32	0	0	0	0	1	0	0	0	2	0	0	0	1	1	1	1	1	0	0	0	2	0	0	1	0	0	0	0	0	0	0	1	0	0	0	0	0	1	0	0	0	0	0	1	0	0	0	0
97.698	0.3	0	0	0	0	0	0	1	0	2	0	0	0	1	1	0	1	1	0	0	0	2	0	0	1	0	0	0	0	0	0	0	1	0	0	0	0	0	0	0	0	0	0	0	1	1	0	0	0
97.7981	0.32	0	0	0	0	0	0	1	0	2	0	0	0	1	1	0	1	1	0	0	0	2	0	0	1	0	0	0	0	0	0	0	1	0	0	0	0	0	0	0	1	0	0	0	1	1	0	0	0
97.8982	0.32	0	0	0	0	0	0	1	0	2	0	0	0	1	1	0	1	1	0	0	0	2	0	0	0	0	0	0	0	0	0	0	1	0	0	0	0	0	1	0	1	0	0	0	1	1	0	0	0
97.9983	0.34	0	0	0	0	0	0	1	0	2	0	0	0	1	1	0	1	1	0	0	0	2	0	0	0	0	0	0	0	0	0	0	1	0	0	0	0	0	1	0	1	0	0	0	1	1	0	1	0
98.0984	0.34	0	2	0	0	0	0	0	0	2	0	0	0	1	1	0	1	1	0	0	0	2	0	0	0	0	0	0	0	0	0	0	1	0	0	0	0	0	0	0	1	0	0	0	1	1	0	1	0
98.1985	0.26	0	2	0	0	0	0	0	0	2	0	0	0	1	1	0	1	0	0	0	0	1	0	0	0	0	0	0	0	0	0	0	1	0	0	0	0	0	0	0	1	0	0	0	1	0	0	1	0
98.2986	0.26	0	2	0	0	0	0	0	0	2	0	0	0	1	1	0	1	0	0	0	0	1	0	0	0	0	0	0	0	0	0	0	1	0	0	0	0	0	0	0	1	0	0	0	1	0	0	1	0
98.3987	0.28	0	2	0	0	0	0	0	0	2	0	0	1	1	1	0	1	0	0	0	0	1	0	0	0	0	0	0	0	0	0	0	1	0	0	0	0	0	0	0	1	0	0	0	1	0	0	1	0
98.4988	0.3	0	2	0	0	0	0	0	0	2	0	0	1	1	1	0	1	0	0	0	0	1	0	0	1	0	0	0	0	0	0	0	1	0	0	0	0	0	0	0	1	0	0	0	1	0	0	1	0
98.5989	0.34	0	2	0	0	0	0	0	0	2	0	0	0	1	1	0	1	0	0	0	0	1	0	0	1	0	0	0	1	1	0	0	1	0	0	0	0	1	0	0	1	0	0	0	1	0	0	1	0
98.699	0.32	0	2	0	0	0	0	0	0	1	0	0	0	1	1	0	1	0	0	0	0	1	0	0	1	0	0	0	1	1	0	0	1	0	0	0	0	1	0	0	1	0	0	0	1	0	0	1	0
98.7991	0.32	0	2	0	0	0	0	0	0	1	0	0	0	1	1	0	1	0	0	0	0	0	0	0	1	0	1	0	0	0	0	0	1	0	0	0	0	1	0	0	1	1	0	1	1	0	0	1	0
98.8992	0.28	0	2	0	0	0	0	0	0	1	0	0	0	1	1	0	0	1	0	0	0	0	0	0	1	0	1	0	0	0	0	0	1	0	1	0	0	0	0	0	1	1	0	1	0	0	0	1	0
98.9993	0.22	0	1	0	0	0	1	0	0	1	0	0	0	1	0	0	0	1	0	0	0	0	0	0	1	0	0	0	0	0	0	0	1	0	1	0	0	0	0	0	1	1	0	0	0	0	0	1	0
99.0994	0.2	0	0	0	0	0	1	0	0	1	0	0	0	1	0	0	0	1	0	0	0	0	0	0	1	0	0	0	0	0	0	0	1	0	1	0	0	0	0	0	1	1	0	0	0	0	0	1	0
99.1995	0.18	0	0	0	0	0	1	0	0	1	0	0	0	1	0	0	0	1	0	0	0	0	0	0	0	0	0	0	0	0	0	0	1	0	1	0	0	0	0	0	1	1	0	0	0	0	0	1	0
99.2996	0.18	0	0	0	0	0	1	0	0	1	0	0	0	1	0	0	0	1	0	0	0	0	0	0	0	0	0	0	0	0	0	0	1	0	1	0	0	0	0	0	1	1	0	0	0	0	0	1	0
99.3997	0.16	0	0	0	0	0	1	0	0	1	0	0	0	1	0	0	0	0	0	0	0	0	0	0	0	0	0	0	0	0	0	0	1	0	1	0	0	0	0	0	1	1	0	0	0	0	0	1	0
99.4998	0.14	0	0	0	0	0	1	0	0	1	0	0	0	1	0	0	0	0	0	0	0	0	0	0	0	0	0	0	0	0	0	0	1	0	1	0	0	0	0	0	1	0	0	0	0	0	0	1	0
99.5999	0.16	0	0	0	0	0	1	0	0	1	0	0	0	1	0	0	0	0	0	0	0	0	0	0	0	0	0	0	0	0	0	0	1	0	1	0	0	0	0	0	1	0	0	0	0	0	0	1	0
99.7	0.2	0	0	0	0	0	1	0	0	1	0	0	0	1	0	0	0	0	0	0	0	0	1	1	0	0	0	0	0	0	0	0	1	0	1	0	0	0	0	0	1	0	0	0	0	0	0	1	0
99.8001	0.22	0	0	0	0	0	1	0	0	1	0	0	0	1	0	0	0	0	0	0	0	0	1	1	0	0	0	0	0	0	0	0	1	0	1	1	0	0	0	0	1	0	0	0	0	0	0	1	0
99.9002	0.2	0	0	0	0	0	1	0	0	0	0	0	0	1	0	0	0	0	0	0	0	0	1	1	0	0	0	0	0	0	0	0	1	0	1	1	0	0	0	0	1	0	0	0	0	0	0	1	0
100	0.18	0	0	0	0	0	1	0	0	0	0	0	0	1	0	0	0	0	0	0	0	0	1	0	0	0	0	0	0	0	0	0	1	0	1	1	0	0	0	0	1	0	0	0	0	0	0	1	0
100.1	0.18	0	0	0	0	0	1	0	0	0	0	0	0	1	0	0	0	0	0	0	0	0	1	0	0	0	0	0	0	0	0	0	1	0	1	1	0	0	0	0	1	0	0	0	0	0	0	1	0
100.201	0.16	0	0	0	0	0	1	0	0	0	0	0	0	1	0	0	0	0	1	0	0	0	0	0	0	0	0	0	0	0	0	0	1	0	1	0	0	0	0	0	1	0	0	0	0	0	0	1	0
100.301	0.14	0	0	0	0	0	1	0	0	0	0	0	0	0	0	0	0	0	1	0	0	0	0	0	0	0	0	0	0	0	0	0	1	0	1	0	0	0	0	0	1	0	0	0	0	0	0	1	0
100.401	0.16	0	0	0	0	0	1	0	0	0	0	0	0	0	0	0	0	0	1	0	0	0	0	0	0	0	0	0	0	0	0	0	1	0	1	0	0	0	0	0	1	0	0	1	0	0	0	1	0
100.501	0.16	0	0	0	0	0	1	0	0	0	0	0	1	0	0	0	0	0	0	0	0	0	0	0	0	0	0	0	0	0	0	0	1	0	1	0	0	0	0	0	1	0	0	1	0	0	0	1	0
100.601	0.12	0	0	0	0	0	1	0	0	0	0	0	1	0	0	0	0	0	0	0	0	0	0	0	0	0	0	0	0	0	0	0	1	0	1	0	0	0	0	0	1	0	0	0	0	0	0	1	0
100.701	0.1	0	0	0	0	0	1	0	0	0	0	0	0	0	0	0	0	0	0	0	0	0	0	0	0	0	0	0	0	0	0	0	1	0	1	0	0	0	0	0	1	0	0	0	0	0	0	1	0
100.801	0.06	0	0	0	0	0	0	0	0	0	0	0	0	0	0	0	0	0	0	0	0	0	0	0	0	0	0	0	0	0	0	0	1	0	1	0	0	0	0	0	0	0	0	0	0	0	0	1	0
100.901	0.06	0	0	0	0	0	0	0	0	0	0	0	0	0	0	0	0	0	0	0	0	0	0	0	0	0	0	0	0	0	0	0	1	0	1	0	0	0	0	0	0	0	0	0	0	0	0	1	0
101.001	0.04	0	0	0	0	0	0	0	0	0	0	0	0	0	0	0	0	0	0	0	0	0	0	0	0	0	0	0	0	0	0	0	1	0	1	0	0	0	0	0	0	0	0	0	0	0	0	0	0
101.101	0.04	0	0	0	0	0	0	0	0	0	0	0	0	0	0	0	0	0	0	0	0	0	0	0	0	0	0	0	0	0	0	0	1	0	1	0	0	0	0	0	0	0	0	0	0	0	0	0	0
101.202	0.04	0	0	0	0	0	0	0	0	0	0	0	0	0	0	0	0	0	0	0	0	0	0	0	0	0	0	0	0	0	0	0	1	0	1	0	0	0	0	0	0	0	0	0	0	0	0	0	0
101.302	0.04	0	0	0	0	0	0	0	0	0	0	0	0	0	0	0	0	0	0	0	0	0	0	0	0	0	0	0	0	0	0	0	1	0	1	0	0	0	0	0	0	0	0	0	0	0	0	0	0
101.402	0.04	0	0	0	0	0	0	0	0	0	0	0	0	0	0	0	0	0	0	0	0	0	0	0	0	0	0	0	0	0	0	0	1	0	1	0	0	0	0	0	0	0	0	0	0	0	0	0	0
101.502	0.04	0	0	0	0	0	0	0	0	0	0	0	0	0	0	0	0	0	0	0	0	0	0	0	0	0	0	0	0	0	0	0	1	0	1	0	0	0	0	0	0	0	0	0	0	0	0	0	0
101.602	0.02	0	0	0	0	0	0	0	0	0	0	0	0	0	0	0	0	0	0	0	0	0	0	0	0	0	0	0	0	0	0	0	1	0	0	0	0	0	0	0	0	0	0	0	0	0	0	0	0
101.702	0.02	0	0	0	0	0	0	0	0	0	0	0	0	0	0	0	0	0	0	0	0	0	0	0	0	0	0	0	0	0	0	0	1	0	0	0	0	0	0	0	0	0	0	0	0	0	0	0	0
101.802	0.02	0	0	0	0	0	0	0	0	0	0	0	0	0	0	0	0	0	0	0	0	0	0	0	0	0	0	0	0	0	0	0	1	0	0	0	0	0	0	0	0	0	0	0	0	0	0	0	0
101.902	0.02	0	0	0	0	0	0	0	0	0	0	0	0	0	0	0	0	0	0	0	0	0	0	0	0	0	0	0	0	0	0	0	1	0	0	0	0	0	0	0	0	0	0	0	0	0	0	0	0
0	12	12	12	12	12	12	12	12	12	12	12	12	12	12	12	12	12	12	12	12	12	12	12	12	12	12	12	12	12	12	12	12	12	12	12	12	12	12	12	12	12	12	12	12	12	12	12	12	12
0.100228	14.44	15	14	15	14	15	14	15	15	14	16	15	14	15	15	15	14	13	16	14	15	14	16	14	14	14	14	14	14	15	14	15	14	13	15	14	15	15	14	14	15	14	15	15	14	15	13	15	15
0.200457	12.74	12	12	12	13	14	12	12	14	12	14	11	13	12	12	13	13	13	14	13	13	13	13	12	13	13	13	12	13	14	13	13	14	12	14	13	13	13	12	13	12	12	13	13	11	13	13	13	12
0.300685	10.86	12	10	10	11	12	10	10	11	10	13	10	11	12	11	11	11	11	12	11	11	9	12	9	11	11	12	10	10	11	11	11	11	10	11	10	14	11	11	11	12	10	10	10	10	13	11	9	9
0.400914	10.64	12	10	10	11	10	9	10	12	9	12	10	10	11	11	12	11	11	11	10	12	9	12	10	11	11	12	9	9	11	11	11	10	10	11	10	13	11	11	10	10	10	10	9	11	11	12	10	10
0.501142	10.3	12	10	10	11	12	9	10	12	9	10	9	8	11	9	10	10	9	11	8	13	8	11	9	11	11	12	9	9	10	11	10	10	10	11	10	14	12	11	9	10	9	10	9	10	11	12	10	10
0.601371	9.9	12	9	11	10	10	9	10	12	9	9	9	8	11	10	11	11	9	11	8	13	8	11	8	10	10	12	8	9	10	9	9	9	9	11	10	13	10	10	10	10	9	8	10	9	10	11	10	9
0.701599	9.56	13	9	9	10	10	10	10	11	7	9	10	7	10	11	9	8	11	11	8	12	8	11	10	10	10	11	8	9	10	8	8	8	8	9	12	12	10	8	9	9	9	7	10	9	10	12	9	10
0.801828	9.64	12	9	10	9	10	9	10	11	8	11	11	9	9	10	10	8	11	11	8	12	8	10	9	11	9	11	8	9	10	9	9	8	11	8	11	10	9	9	10	8	9	7	10	10	13	10	8	11
0.902056	9.92	10	10	9	9	11	10	10	9	11	14	12	11	8	10	11	9	12	11	8	10	8	9	9	11	9	12	8	8	10	10	10	10	10	11	11	9	8	11	10	9	9	9	10	11	12	9	8	11
1.00228	10.68	12	12	10	10	11	10	11	9	13	14	12	11	9	10	12	10	13	11	9	12	8	9	9	10	10	13	9	8	11	10	11	11	10	12	11	10	8	12	12	10	12	12	10	11	12	9	8	13
1.10251	10.66	12	12	10	10	11	10	11	9	13	14	12	11	9	10	12	10	13	11	9	12	8	9	9	10	10	12	9	8	11	10	11	11	10	12	11	10	8	12	12	10	12	12	10	11	12	9	8	13
1.20274	11.12	13	12	11	11	11	11	10	11	13	15	12	12	10	11	14	9	12	11	9	11	8	10	10	10	10	12	10	8	11	11	12	13	12	12	10	10	9	12	11	10	12	13	10	11	13	10	10	15
1.30297	11.64	13	13	12	12	11	11	11	10	13	15	13	14	10	12	15	10	13	12	10	12	11	10	10	10	10	13	11	10	11	11	12	13	13	12	10	10	9	12	11	11	13	13	10	11	13	11	12	14
1.4032	12.34	14	13	12	12	12	12	11	12	13	15	15	14	11	12	15	12	14	12	10	13	12	11	11	12	12	13	11	10	11	11	14	14	14	14	10	11	9	12	11	12	13	13	10	12	14	14	13	14
1.50343	12.62	14	13	13	13	12	12	11	12	13	14	15	13	13	12	15	12	14	12	11	12	12	11	11	13	12	12	11	11	12	11	14	14	15	14	12	12	9	12	12	13	14	14	13	11	15	13	13	14
1.60366	12.78	15	13	12	14	13	12	12	12	13	14	14	13	13	13	15	12	14	12	11	12	13	12	11	12	13	13	11	11	13	11	15	14	14	13	12	13	9	12	12	14	14	14	13	11	14	13	13	14
1.70388	13.3	14	15	13	13	13	12	12	12	13	15	14	13	13	14	14	14	14	12	12	13	14	12	13	12	13	13	14	12	13	14	16	15	15	13	14	13	9	13	12	14	14	14	12	12	14	14	13	14
1.80411	13.72	14	14	14	13	13	12	14	13	14	15	14	13	13	14	14	14	14	12	13	14	15	12	14	12	16	13	14	12	14	13	15	16	15	13	14	13	12	13	13	14	15	15	15	13	14	15	13	15
1.90434	13.98	14	13	14	13	14	13	13	13	14	14	14	14	13	14	14	16	15	12	12	14	15	12	14	12	16	14	15	13	14	13	15	16	15	13	14	15	12	14	14	16	16	15	15	14	14	15	13	16
2.00457	14.28	13	14	14	14	14	14	13	14	15	14	14	15	13	15	14	16	14	11	14	14	14	14	16	13	15	15	15	14	15	13	15	15	14	13	14	15	13	14	15	16	16	15	15	14	15	15	15	16
2.1048	14.52	14	14	14	14	14	15	13	14	16	14	16	15	13	15	15	16	14	12	14	13	14	15	16	13	15	14	15	16	15	13	15	15	14	13	14	15	14	14	15	15	17	16	15	15	16	16	15	16
2.20503	14.76	14	14	15	14	15	16	13	14	16	14	15	15	14	16	15	16	14	13	15	13	16	15	16	14	14	14	15	16	14	14	15	15	13	13	16	15	14	14	16	15	17	15	15	15	16	16	16	16
2.30526	14.92	14	14	14	15	16	16	13	14	17	15	15	15	15	15	15	16	14	14	16	14	15	15	16	14	14	14	15	15	14	14	15	15	14	14	16	15	14	15	16	15	16	15	16	15	16	16	16	16
2.40548	14.98	14	15	14	16	16	16	13	16	18	15	15	15	14	15	15	16	14	14	15	14	15	15	16	14	14	14	17	15	14	14	15	15	14	14	15	16	14	15	16	15	16	15	15	15	16	16	15	16
2.50571	15	15	15	15	16	16	16	13	16	17	15	15	14	14	15	15	16	14	14	15	13	15	16	16	14	14	14	16	15	15	14	15	14	14	15	15	16	15	15	16	15	16	15	14	15	16	16	15	16
2.60594	15.48	15	15	15	16	16	16	15	17	17	16	16	14	14	16	15	17	16	15	17	14	16	15	16	14	14	14	17	16	16	15	15	14	15	16	15	15	15	14	16	17	15	15	14	17	17	16	15	18
2.70617	16.38	15	16	16	17	17	17	18	18	17	16	17	15	16	17	17	18	18	16	18	16	18	15	18	15	16	14	17	18	17	15	16	15	16	17	15	16	17	16	16	18	15	15	14	17	16	15	16	19
2.8064	17.02	18	17	18	18	18	17	18	17	18	16	17	15	16	17	17	18	17	18	18	16	18	16	20	17	17	15	17	18	17	16	17	15	19	18	16	17	17	16	17	18	16	16	15	17	16	16	19	19
2.90663	17.58	17	18	18	19	18	17	18	18	18	19	17	15	18	17	18	19	19	18	19	18	19	16	19	18	18	17	17	18	16	17	17	16	19	19	17	16	17	18	18	19	18	16	15	17	18	16	19	18
3.00685	17.82	18	19	18	19	19	18	18	19	17	19	17	15	19	17	18	19	18	18	19	18	19	18	20	18	18	19	17	18	17	19	17	17	19	18	16	17	17	17	16	19	18	17	16	17	19	16	19	17
3.10708	18.2	18	19	18	19	19	18	18	20	19	20	17	18	18	17	18	18	18	18	19	18	19	19	20	18	17	20	17	18	18	19	16	17	19	18	17	19	17	17	16	18	18	19	17	19	20	17	19	18
3.20731	18.42	18	19	18	19	19	17	18	20	19	20	19	19	18	17	18	18	18	18	19	18	19	20	19	19	17	20	17	18	17	20	18	17	19	19	17	18	17	18	17	18	19	19	17	19	20	18	21	18
3.30754	18.46	18	19	18	20	19	17	18	20	19	19	19	19	19	18	19	18	18	17	19	18	19	20	19	19	18	19	17	18	17	21	19	17	18	18	18	18	18	18	17	18	19	19	17	19	19	18	21	18
3.40777	18.56	18	19	19	20	19	17	18	20	20	18	19	19	19	20	19	19	17	17	18	19	19	20	19	19	18	19	17	18	17	21	19	17	18	18	17	18	18	18	17	18	19	19	18	20	19	18	21	19
3.508	18.5	19	19	19	21	19	17	18	20	20	18	18	19	19	21	19	19	16	17	18	18	19	20	19	18	18	18	19	18	16	21	19	17	18	18	17	19	18	18	17	18	19	18	18	20	19	17	21	18
3.60823	18.58	19	20	19	21	19	17	18	21	19	18	19	18	19	21	20	19	17	17	18	18	19	20	19	18	18	18	18	18	16	21	19	18	19	18	17	18	18	18	17	18	19	18	18	20	19	17	21	18
3.70845	18.66	19	21	19	21	19	17	18	21	19	20	19	17	19	21	20	19	16	17	18	18	19	20	17	20	18	17	18	18	17	21	19	18	19	20	18	18	17	18	18	18	19	18	18	19	18	17	21	18
3.80868	18.48	19	21	20	21	18	17	18	20	19	20	19	17	19	19	20	19	16	17	18	18	17	20	17	20	18	16	18	18	17	21	19	18	19	20	18	17	17	18	18	18	18	18	18	19	18	16	21	19
3.90891	18.36	19	20	19	21	18	17	17	20	19	20	18	17	19	19	20	19	16	17	18	18	18	20	17	20	18	17	18	18	17	20	17	18	19	19	18	17	17	18	18	18	17	18	18	19	18	16	21	20
4.00914	18.42	19	20	19	22	18	17	18	20	19	20	18	17	18	19	20	18	17	18	18	18	18	20	17	20	18	17	18	18	17	19	17	18	19	19	18	17	17	18	18	18	17	19	18	19	18	17	21	20
4.10937	18.34	18	20	19	22	19	17	18	20	19	20	18	18	18	18	20	19	17	19	17	18	18	21	17	20	18	17	18	17	17	19	17	18	19	19	17	17	17	18	17	18	17	19	18	19	18	17	19	20
4.2096	18.26	18	20	19	21	18	19	18	20	19	20	18	18	17	18	18	18	18	19	17	18	18	20	17	20	17	17	18	17	16	19	17	18	18	19	17	17	17	17	18	18	17	20	18	19	18	18	19	21
4.30983	18.4	18	20	20	21	18	19	19	20	19	20	18	18	17	18	18	18	18	19	18	18	18	21	17	20	17	17	17	17	16	19	17	17	18	19	17	17	19	18	19	18	17	20	19	19	18	18	19	21
4.41005	18.44	18	19	20	21	18	19	19	20	19	20	18	18	17	17	18	18	18	19	18	18	18	21	18	20	17	17	18	18	16	19	17	17	18	19	17	17	19	18	19	18	17	20	18	19	18	19	19	21
4.51028	18.54	19	20	20	21	18	19	19	20	19	20	19	18	18	17	18	18	18	19	18	18	18	21	18	20	17	17	18	18	16	19	17	17	18	19	17	17	19	18	19	18	17	20	19	19	18	19	19	21
4.61051	18.58	19	19	20	21	18	19	19	20	19	20	19	18	18	16	18	18	18	19	19	18	19	21	18	20	17	17	18	18	15	19	17	17	18	19	18	18	19	18	19	18	18	20	19	19	17	19	20	21
4.71074	18.64	19	19	20	20	19	19	19	20	19	20	19	18	18	16	18	18	18	19	19	18	19	21	18	19	18	17	19	19	15	19	18	16	18	19	19	18	19	18	18	19	18	20	19	19	17	19	20	21
4.81097	18.54	19	19	19	20	19	19	18	19	18	19	19	18	18	16	19	18	18	19	19	18	18	21	18	18	18	17	19	19	15	19	18	17	18	18	19	18	19	18	18	19	18	20	19	19	18	19	20	21
4.9112	18.66	19	19	19	20	19	19	18	19	18	19	19	18	18	16	19	19	18	18	19	19	18	21	19	18	18	17	19	20	17	19	19	17	17	18	19	18	19	18	19	19	19	20	19	19	18	19	20	20
5.01142	18.64	19	19	19	20	19	19	18	18	18	19	19	18	18	16	19	19	18	19	19	19	19	21	19	18	18	17	19	20	17	19	19	17	17	18	19	18	19	18	19	19	19	19	19	18	18	19	20	20
5.11165	18.72	18	19	19	20	19	19	18	18	18	19	19	18	18	16	19	19	18	19	19	19	19	21	19	18	18	17	19	20	17	19	19	18	17	18	19	18	19	18	19	20	20	20	19	18	18	19	20	20
5.21188	18.68	18	20	20	20	19	19	18	18	18	19	19	18	18	16	20	19	18	18	19	19	19	21	19	18	18	17	19	20	17	19	19	17	17	18	19	17	20	18	18	20	19	20	19	18	18	18	20	20
5.31211	18.62	18	20	20	19	19	18	18	19	18	19	19	18	18	16	20	19	18	18	18	19	19	21	19	18	18	17	19	20	17	19	19	17	17	18	19	17	20	18	17	20	19	20	19	18	17	18	20	20
5.41234	18.6	18	20	20	19	19	18	18	18	18	19	19	18	18	16	20	19	18	18	18	20	19	21	19	18	18	17	19	20	17	19	18	17	17	19	19	17	20	18	17	20	19	20	19	18	17	18	20	19
5.51257	18.62	18	20	20	19	18	18	18	18	18	20	19	18	18	16	20	19	17	18	18	20	19	20	20	18	18	17	19	20	17	19	18	17	17	20	19	17	20	18	18	20	19	19	19	18	18	18	21	18
5.6128	18.6	18	20	19	19	18	18	17	18	18	20	19	18	18	16	20	19	17	18	18	20	19	20	20	18	18	17	18	20	17	19	18	17	17	20	19	17	20	18	18	20	20	19	19	18	19	18	21	18
5.71302	18.66	19	20	19	19	18	18	17	18	18	20	19	18	18	16	20	19	17	18	19	20	19	20	20	18	19	17	18	20	17	19	19	17	18	19	19	17	20	18	18	20	20	19	19	18	19	17	21	18
5.81325	18.64	20	20	19	19	18	18	18	18	18	20	19	18	18	16	19	20	17	18	19	20	19	19	20	18	19	17	17	20	17	19	19	17	18	19	19	17	19	18	18	20	20	19	19	18	19	17	21	19
5.91348	18.7	20	20	19	19	18	17	18	18	18	20	19	18	18	17	19	20	17	18	19	20	19	19	20	18	19	17	18	20	17	19	19	17	18	19	18	17	19	19	18	21	20	19	19	18	19	17	21	19
6.01371	18.64	20	19	19	19	18	17	18	19	18	19	19	18	18	17	19	19	17	18	19	20	18	18	20	19	19	16	18	20	17	19	19	18	18	19	18	18	19	19	18	21	20	19	19	18	19	17	20	19
6.11394	18.56	20	18	19	19	18	17	19	19	18	20	19	18	18	17	19	19	17	18	18	20	17	18	20	19	18	16	18	20	17	19	19	18	18	19	18	18	19	19	18	22	19	19	18	18	19	17	19	18
6.21417	18.6	20	19	19	20	18	17	19	19	18	20	18	18	18	17	19	19	17	18	18	19	17	18	20	19	18	16	17	21	18	18	19	18	18	19	18	18	19	19	18	22	19	19	18	18	19	18	20	18
6.3144	18.66	20	19	19	20	18	17	19	19	19	20	17	18	18	17	19	19	17	18	18	19	17	18	21	19	19	16	17	21	19	17	20	17	19	19	18	18	19	19	18	22	19	19	18	18	19	19	19	18
6.41462	18.68	20	19	19	20	18	17	19	19	19	20	17	18	18	17	19	18	18	20	18	19	17	18	21	19	19	16	17	21	19	17	20	17	19	19	18	18	19	19	19	21	18	19	18	18	19	19	19	18
6.51485	18.62	19	19	19	20	18	17	19	19	19	20	17	17	18	17	20	18	18	20	18	19	17	18	22	19	19	16	17	20	19	16	20	17	19	19	18	18	19	18	19	21	18	19	18	18	19	19	19	18
6.61508	18.5	19	19	19	19	18	16	19	19	19	20	17	17	18	17	20	18	18	20	18	19	17	18	22	19	20	16	17	20	19	16	20	18	19	19	17	18	19	18	19	20	18	19	18	18	18	19	18	18
6.71531	18.42	19	19	19	19	19	16	19	19	20	19	17	17	18	17	20	18	18	20	18	18	17	18	21	19	20	17	17	20	18	16	19	18	19	18	17	18	19	18	19	20	18	19	18	17	18	19	18	18
6.81554	18.34	19	19	19	19	19	15	19	19	20	19	17	17	17	17	20	19	18	20	18	18	17	17	21	19	20	17	17	21	18	16	19	18	19	18	17	18	18	18	18	20	18	18	18	17	18	19	18	18
6.91577	18.18	19	19	19	19	18	15	19	18	19	19	17	18	17	17	20	18	18	19	18	18	17	17	21	19	20	17	17	19	18	16	19	18	19	18	17	18	18	18	18	19	18	18	18	17	18	18	18	18
7.01599	18.08	19	19	19	18	18	15	19	18	20	19	17	19	17	17	20	18	18	19	17	18	17	17	21	19	20	17	17	19	18	16	19	18	19	17	17	18	18	18	18	19	17	17	18	16	18	18	18	18
7.11622	18.06	19	19	19	18	18	15	19	18	20	19	17	19	17	17	21	18	18	19	16	19	17	17	21	19	20	17	17	19	18	15	19	19	19	17	17	18	18	18	18	19	17	17	18	16	17	18	18	18
7.21645	17.94	18	19	18	18	18	15	19	18	20	19	18	18	17	17	21	18	18	19	16	19	17	16	21	17	19	17	16	19	18	15	18	19	19	17	17	19	18	18	18	19	17	17	18	16	17	18	18	19
7.31668	17.9	18	19	18	18	19	15	19	18	20	19	18	18	16	17	20	18	18	19	16	19	17	16	21	17	19	16	16	19	18	15	18	19	19	17	17	19	18	18	18	19	17	17	18	16	17	18	18	19
7.41691	17.88	18	18	18	18	19	15	19	18	20	19	18	18	16	17	20	18	18	18	16	19	17	16	21	17	19	16	16	21	18	15	18	19	19	17	17	19	17	18	18	19	17	17	17	16	18	18	18	19
7.51714	17.86	18	18	18	18	19	15	19	18	20	19	17	18	16	17	20	18	18	18	16	19	17	16	21	17	19	16	16	21	18	15	18	19	19	17	17	19	17	18	18	19	17	17	17	16	18	18	18	19
7.61737	17.84	18	18	18	18	19	15	19	17	20	19	18	18	16	17	20	18	18	18	16	19	17	16	21	17	19	16	16	21	18	15	18	19	19	16	17	19	17	18	18	18	17	17	18	16	18	18	18	19
7.71759	17.86	18	18	18	18	19	16	19	17	20	19	18	18	16	17	20	18	18	18	16	19	17	16	21	17	19	16	16	21	18	15	18	19	19	16	18	19	17	19	18	18	17	17	18	16	18	17	18	19
7.81782	17.88	18	18	18	17	20	16	19	17	20	19	18	18	16	17	19	18	18	18	16	19	17	16	21	17	19	17	16	21	18	15	18	19	19	16	18	19	17	19	18	18	17	17	18	16	18	17	18	20
7.91805	17.98	18	18	19	18	20	16	19	17	20	19	19	18	16	18	19	18	18	18	16	19	17	17	21	17	19	17	16	21	17	16	18	19	19	16	18	19	17	19	18	18	17	17	18	16	18	17	18	20
8.01828	18	18	18	19	18	20	17	19	17	20	19	19	18	16	18	19	18	18	18	16	19	17	17	21	16	19	17	16	21	17	16	18	19	19	16	19	19	17	19	18	18	17	17	18	17	18	17	17	20
8.11851	17.92	18	18	18	18	21	17	19	17	19	19	19	18	16	18	19	18	18	18	16	19	17	17	21	16	19	17	16	21	17	16	17	19	18	16	19	19	17	19	18	18	17	17	18	17	18	17	17	20
8.21874	17.98	18	18	18	18	21	17	19	17	19	19	19	18	16	19	19	18	18	18	16	19	17	17	21	16	20	17	16	21	17	16	17	19	18	16	19	19	18	19	18	18	17	17	18	17	18	17	17	20
8.31897	17.96	18	18	18	18	21	17	19	17	19	19	19	18	16	19	19	18	18	17	16	19	17	17	20	16	20	18	16	21	17	16	17	19	18	16	19	19	18	19	18	18	17	17	18	17	18	17	17	20
8.41919	18	18	18	18	18	21	17	20	17	19	18	19	18	16	19	19	18	18	17	16	19	17	17	20	16	20	18	16	22	17	16	17	19	18	16	19	19	18	19	18	18	17	18	18	17	18	17	17	20
8.51942	18	18	18	18	18	21	17	20	17	19	18	19	18	16	18	19	18	18	17	16	19	17	17	20	16	20	18	16	22	17	18	17	18	18	16	19	19	18	19	18	18	17	18	18	17	18	17	17	20
8.61965	17.96	18	18	18	18	21	17	20	17	19	18	19	18	16	18	18	18	18	16	16	19	17	17	20	16	20	18	16	22	17	18	17	18	18	16	19	19	18	19	18	18	17	18	18	17	18	17	17	20
8.71988	18.04	18	18	18	18	21	17	20	17	19	18	19	18	17	18	18	18	18	17	16	19	17	18	20	16	20	18	16	22	17	18	17	18	18	16	19	19	18	19	18	18	17	18	18	18	18	17	17	20
8.82011	18.04	18	20	18	18	21	17	17	17	19	18	19	17	17	18	18	18	17	17	16	19	17	18	20	16	20	18	16	22	18	18	17	18	18	16	19	19	18	20	18	18	17	18	18	18	18	17	17	20
8.92034	18.04	18	20	18	18	21	17	18	17	19	18	19	17	17	18	18	18	17	17	16	18	17	18	20	16	20	18	16	22	18	18	17	18	18	16	19	19	19	20	17	18	17	18	18	18	18	17	17	20
9.02056	18.06	18	20	18	17	21	17	18	18	19	18	19	17	17	18	18	18	17	17	16	18	18	18	20	16	20	18	16	22	18	18	17	18	19	16	19	19	19	20	17	18	17	18	18	18	18	17	17	19
9.12079	18.1	18	20	17	17	21	17	18	18	18	18	19	17	17	18	18	18	17	17	17	18	18	18	20	17	20	18	16	22	18	18	17	18	19	16	19	19	19	20	17	18	17	19	19	18	18	17	17	19
9.22102	18.14	18	20	18	17	21	17	18	18	18	18	19	17	17	18	18	18	17	17	16	18	18	18	20	17	20	18	16	22	18	18	17	18	19	16	19	19	19	20	17	18	17	19	20	19	18	17	17	19
9.32125	18.12	18	20	18	17	21	17	18	18	18	18	18	17	16	18	18	18	17	17	16	18	18	18	20	17	20	18	16	22	18	18	16	18	19	16	19	19	19	21	17	18	17	18	20	19	18	17	18	20
9.42148	18.14	19	20	18	17	20	17	18	17	18	18	18	17	17	18	18	18	17	17	16	18	17	18	20	17	20	18	16	22	18	18	16	18	19	16	19	20	19	21	17	18	17	18	20	19	18	17	18	20
9.52171	18.22	19	20	18	17	20	17	18	17	18	18	18	17	18	18	18	18	17	17	16	18	17	18	20	17	20	18	16	22	18	19	16	18	20	16	19	20	19	21	17	18	17	19	20	19	18	17	18	20
9.62194	18.32	19	19	18	18	20	17	18	18	19	18	18	17	18	18	18	18	18	17	16	19	17	18	20	17	20	18	17	21	18	19	16	18	20	16	19	20	19	21	17	18	17	20	20	19	18	17	18	20
9.72216	18.34	19	19	18	18	20	17	18	18	19	18	18	17	18	18	18	19	18	17	16	19	17	18	20	17	20	18	17	21	18	19	16	18	20	16	19	20	19	21	17	18	17	20	20	19	18	17	18	20
9.82239	18.34	19	19	18	18	20	17	18	18	19	18	18	18	18	18	18	19	18	17	16	19	17	18	20	17	20	18	17	19	18	19	16	18	20	16	19	20	19	21	17	18	18	20	20	19	18	17	18	20
9.92262	18.36	20	19	18	18	20	17	18	18	19	17	18	18	18	18	19	19	18	17	16	19	17	18	20	17	20	18	17	19	18	19	16	18	20	16	20	20	19	20	17	18	18	20	20	19	18	17	18	20
10.0228	18.42	20	19	18	18	20	18	18	18	20	17	18	18	18	18	19	19	17	17	16	19	18	18	21	17	20	18	18	19	18	19	16	18	20	16	20	20	19	20	17	18	18	19	20	19	18	17	18	20
10.1231	18.48	20	19	16	18	20	18	18	18	20	17	18	18	18	18	19	19	17	16	16	19	18	18	21	17	20	17	18	20	19	19	16	18	20	16	21	21	20	20	17	18	19	19	20	20	18	17	18	20
10.2233	18.54	20	19	16	18	20	19	18	18	20	17	18	18	18	18	19	20	17	17	16	19	18	18	21	18	20	18	18	20	19	19	16	18	20	16	21	20	20	20	17	17	19	19	20	20	18	17	18	20
10.3235	18.66	20	19	16	18	20	19	18	18	20	17	18	18	18	18	19	21	18	17	16	19	18	19	20	18	20	18	18	20	19	20	16	18	20	16	21	20	20	20	18	17	19	19	19	21	18	18	18	20
10.4238	18.76	21	19	17	18	19	19	18	18	20	17	18	19	19	19	20	21	18	17	16	19	18	19	20	18	21	18	18	20	19	20	16	17	21	16	20	20	20	21	18	17	19	19	19	21	18	18	18	20
10.524	18.96	21	20	17	20	19	19	18	18	20	17	18	19	19	18	20	21	19	17	16	20	18	20	20	19	21	18	18	22	20	20	17	17	21	17	20	20	20	21	18	18	19	19	18	21	17	18	18	20
10.6242	19.28	21	21	17	21	19	19	19	18	20	17	19	18	20	19	21	21	19	17	17	20	18	20	20	20	21	18	19	22	20	19	19	17	21	18	21	20	21	21	18	18	19	20	18	22	17	18	18	21
10.7244	19.38	21	21	17	21	19	19	19	19	19	18	19	18	20	19	21	21	19	17	17	20	18	20	20	21	22	18	19	22	20	19	19	17	21	18	21	20	21	21	18	18	19	20	18	22	18	19	18	21
10.8247	19.46	21	21	17	21	19	19	19	19	19	19	20	18	20	19	21	21	19	17	17	20	19	21	19	21	22	20	19	22	19	19	19	17	21	18	21	20	21	21	18	18	19	20	18	22	18	19	17	22
10.9249	19.66	21	21	17	22	21	20	19	19	20	19	20	18	20	19	21	21	19	18	17	20	19	21	19	21	22	20	19	22	18	20	19	17	21	18	21	20	22	21	18	18	19	21	19	22	18	18	18	22
11.0251	19.9	21	21	18	22	21	20	19	20	20	20	20	18	20	20	22	21	20	18	18	20	20	21	19	21	22	21	18	22	19	20	19	17	21	18	21	20	22	21	18	18	19	21	20	22	19	18	18	22
11.1254	20.06	21	22	18	22	21	20	19	20	20	19	21	18	21	20	22	21	21	18	18	21	20	19	19	21	22	21	18	22	19	21	19	16	21	19	23	21	22	22	18	18	20	21	20	22	19	18	18	23
11.2256	20.32	21	22	18	22	21	20	19	20	20	19	21	20	21	20	22	21	21	18	20	21	20	19	19	21	22	20	20	23	19	21	19	16	22	19	23	21	22	22	18	19	21	21	20	23	20	19	18	23
11.3258	20.42	20	23	19	21	22	21	18	20	20	19	21	20	21	20	22	21	22	18	20	21	19	19	19	22	22	20	20	23	19	21	19	16	22	19	23	21	22	22	20	19	22	21	20	23	20	19	18	23
11.426	20.6	20	22	20	21	22	21	19	20	22	19	21	20	21	21	22	22	22	20	20	22	19	19	19	22	22	20	20	23	19	21	19	17	21	20	23	21	21	22	20	20	22	21	20	23	20	19	18	24
11.5263	20.88	21	22	20	22	23	21	19	21	22	20	21	22	21	21	22	22	22	20	20	23	19	19	19	22	22	20	20	23	20	21	19	18	21	20	23	23	22	22	20	21	22	21	20	23	21	19	18	24
11.6265	21.08	21	22	20	22	23	22	20	21	22	22	21	22	21	22	23	22	21	20	20	23	19	19	21	22	23	21	21	23	20	21	19	18	21	20	23	23	23	22	20	21	22	21	19	23	21	19	18	24
11.7267	21.24	21	22	20	22	23	22	20	21	21	22	21	22	21	23	23	22	21	20	19	23	19	21	21	22	23	21	21	23	20	21	19	18	21	19	23	23	23	22	21	22	22	22	22	22	21	19	19	24
11.827	21.26	22	22	20	22	23	22	20	21	21	22	21	22	21	23	23	22	21	20	20	23	19	21	20	22	23	21	21	23	20	21	19	18	21	19	23	23	23	22	21	22	22	22	22	22	21	19	19	24
11.9272	21.3	22	23	20	22	24	23	20	21	21	22	21	22	21	23	23	22	21	20	20	23	19	21	20	22	23	21	21	23	20	22	19	18	21	19	23	22	23	22	21	22	22	22	22	21	21	20	19	23
12.0274	21.38	22	23	20	22	24	23	20	21	21	22	21	22	21	23	23	22	21	20	20	23	19	21	20	22	23	21	21	23	21	21	19	18	21	20	23	22	23	23	21	22	22	22	22	21	21	20	21	23
12.1276	21.36	23	23	20	22	24	23	20	21	21	22	21	22	21	23	23	21	21	21	19	23	20	21	20	22	23	21	20	23	21	21	19	19	20	20	23	22	23	23	21	21	21	22	22	21	21	20	21	23
12.2279	21.28	23	23	20	22	24	23	21	21	21	22	21	22	21	23	23	21	20	21	19	23	19	21	20	22	22	21	20	22	21	21	19	19	20	20	23	22	23	22	21	21	21	21	22	22	21	20	21	23
12.3281	21.32	23	23	21	22	24	23	21	21	21	22	21	22	21	23	23	21	21	21	19	23	19	21	20	22	22	21	20	22	21	21	19	19	20	21	23	21	22	22	21	21	21	21	22	23	21	20	21	23
12.4283	21.38	24	23	21	22	24	23	21	21	21	22	21	22	21	24	23	22	21	21	19	23	19	21	20	22	22	21	20	22	22	21	19	19	19	21	23	20	22	22	22	21	21	21	21	23	21	20	21	23
12.5286	21.42	24	23	21	22	24	23	21	22	21	22	21	22	21	24	23	22	21	22	19	23	18	21	20	22	22	21	20	22	22	21	19	19	19	21	23	20	22	21	22	23	21	21	21	23	21	20	21	23
12.6288	21.44	24	23	21	22	23	23	21	22	21	22	22	22	21	24	23	22	21	22	19	23	18	21	20	22	22	21	20	22	22	21	19	19	19	21	23	21	22	21	22	23	20	21	21	23	21	20	21	23
12.729	21.42	24	23	21	22	23	23	21	22	21	22	22	22	21	24	23	22	21	22	19	23	18	21	20	22	23	21	20	22	22	21	19	19	19	21	22	21	22	21	21	23	20	21	21	23	20	20	21	24
12.8292	21.4	24	23	21	22	22	23	21	22	22	22	22	22	21	24	23	21	21	22	19	23	18	21	21	21	23	20	20	22	22	21	20	19	19	21	22	21	22	21	21	23	20	21	21	23	21	19	21	24
12.9295	21.4	24	23	21	22	22	23	21	21	22	22	22	21	21	24	23	20	21	22	20	23	18	21	21	21	23	20	20	22	22	22	20	19	19	21	23	21	22	21	21	23	19	22	21	23	21	19	21	24
13.0297	21.36	24	23	21	22	22	23	21	21	22	22	22	21	21	24	23	20	21	22	21	22	18	21	21	21	22	20	20	22	22	22	20	19	19	21	23	21	22	21	21	23	19	22	21	23	21	19	21	24
13.1299	21.42	24	23	21	22	22	23	21	21	22	22	22	21	20	24	23	20	22	22	21	22	18	21	21	21	22	20	20	22	22	22	20	19	20	21	24	21	22	21	21	23	19	22	21	23	21	19	21	24
13.2302	21.34	23	22	21	21	22	23	21	21	22	22	22	21	21	24	23	20	22	22	22	22	18	21	21	21	22	20	21	22	22	21	20	19	20	21	24	21	21	21	21	22	19	22	21	22	21	19	21	23
13.3304	21.24	23	22	21	21	22	22	20	21	22	22	22	21	21	23	22	20	22	22	22	23	18	21	21	21	22	20	21	22	22	21	20	19	20	21	23	21	21	21	21	22	19	22	21	22	21	19	20	23
13.4306	21.24	23	22	21	20	22	22	20	21	22	22	22	21	21	23	22	20	22	22	22	23	19	21	21	21	22	21	21	22	22	21	20	20	20	21	23	20	21	21	21	22	19	22	21	22	20	19	20	23
13.5308	21.18	23	22	21	20	22	22	20	21	22	22	22	21	21	23	22	20	22	22	21	23	19	21	20	21	23	21	21	22	21	21	21	20	19	21	23	20	21	21	21	22	19	21	21	22	20	19	20	23
13.6311	21.2	23	22	21	20	22	22	20	21	22	22	22	21	21	22	23	20	22	22	21	23	19	21	20	21	23	21	21	22	22	21	21	20	19	21	23	20	21	21	21	22	19	21	20	22	20	19	21	23
13.7313	21.14	22	22	21	20	22	22	20	22	22	22	22	20	21	22	23	20	22	22	21	23	19	22	20	21	23	21	21	22	22	21	21	20	19	21	22	20	20	20	21	22	18	21	20	22	20	20	21	23
13.8315	21.12	22	22	21	20	22	22	20	22	23	22	22	20	21	22	23	20	22	22	21	23	19	22	20	21	23	21	21	22	22	21	21	20	20	21	22	20	20	20	20	22	18	21	20	22	20	20	20	22
13.9318	21.14	22	21	21	20	22	22	20	22	23	22	22	20	21	22	23	20	22	22	21	23	19	22	20	21	22	22	21	22	22	21	21	20	20	21	22	20	21	20	20	22	18	21	20	22	20	20	20	22
14.032	21.04	22	21	21	20	21	22	20	22	23	22	21	19	21	22	22	20	22	22	21	23	19	22	20	21	21	22	21	22	22	21	21	20	20	21	22	20	21	20	21	21	18	21	20	22	20	20	20	22
14.1322	21	22	22	21	20	20	22	20	22	23	22	20	19	21	22	22	20	23	22	21	23	19	22	20	21	21	22	21	22	22	21	21	20	20	21	22	19	21	20	21	21	19	21	20	20	21	21	20	22
14.2324	21.08	21	22	21	20	20	22	20	22	23	22	21	19	21	21	23	21	23	22	21	23	19	22	20	22	21	22	22	22	22	21	21	20	20	21	22	20	22	19	21	21	19	21	21	20	21	21	20	21
14.3327	21.1	21	22	21	20	21	22	20	22	24	21	21	19	21	21	23	21	23	22	21	23	19	21	20	22	21	22	22	22	22	21	21	20	20	20	22	20	22	19	21	21	19	21	21	20	22	21	20	22
14.4329	21.32	21	22	22	21	21	22	19	22	23	21	21	19	21	21	24	21	24	22	21	23	20	21	20	22	21	23	22	22	22	21	22	20	20	20	22	22	22	20	21	22	19	21	22	20	22	21	20	23
14.5331	21.38	21	22	22	21	21	22	19	22	23	21	21	19	21	21	24	22	24	22	21	23	20	21	20	22	21	22	23	22	23	21	22	20	21	20	22	22	22	20	21	22	19	21	22	20	22	21	20	23
14.6334	21.56	24	22	22	21	22	23	19	22	23	21	22	20	21	21	24	22	24	22	21	22	20	21	20	22	21	23	23	22	23	22	22	21	21	19	23	22	22	20	21	22	19	20	22	20	22	21	20	23
14.7336	21.58	24	22	22	21	22	21	19	22	23	21	22	20	21	21	24	22	24	21	21	21	20	21	20	23	21	23	23	23	23	22	22	21	21	19	23	22	22	20	21	22	19	20	22	20	23	22	21	23
14.8338	21.62	24	22	23	21	22	21	19	22	23	22	23	20	21	21	24	22	24	21	22	21	20	20	20	23	21	23	23	23	23	22	22	21	21	19	23	22	21	20	21	22	19	20	22	20	23	22	21	23
14.934	21.74	24	22	22	21	22	21	19	22	23	22	24	20	21	23	24	22	24	21	22	21	21	20	20	24	21	23	23	23	23	22	22	21	21	19	23	22	21	20	21	22	20	20	22	20	23	23	21	23
15.0343	21.82	24	22	22	21	22	21	19	23	23	22	24	21	21	23	24	22	25	21	22	21	22	20	20	24	21	23	23	23	23	22	22	21	21	20	23	22	21	20	21	22	19	20	22	20	23	23	22	23
15.1345	21.9	24	22	22	22	22	21	20	23	22	22	24	21	21	23	24	21	25	21	21	21	22	20	20	24	21	23	23	25	23	22	23	22	21	20	23	22	21	20	22	22	19	20	22	20	23	23	22	23
15.2347	22.04	24	22	22	22	22	22	20	23	22	22	24	21	21	23	24	21	25	21	21	21	22	20	20	25	21	23	23	25	23	23	23	22	21	20	23	22	22	20	22	22	19	21	22	20	23	23	22	24
15.335	22.02	24	22	22	23	22	22	20	23	22	22	24	21	21	23	24	21	24	21	21	21	22	20	20	25	21	23	23	25	23	23	23	22	21	20	23	22	22	20	22	22	19	21	22	20	23	23	22	24
15.4352	22.1	24	22	22	23	22	22	20	23	22	22	23	21	21	23	24	21	24	21	22	21	23	21	21	26	21	23	23	25	23	23	23	22	21	20	23	22	22	20	22	22	19	21	22	20	23	23	22	24
15.5354	22.08	24	22	22	23	22	22	20	24	22	22	23	21	20	23	24	21	24	21	21	21	23	21	21	26	21	23	23	25	23	23	23	22	21	19	23	22	22	21	21	22	19	22	22	20	23	23	22	24
15.6356	22.14	24	23	22	23	22	22	20	24	22	23	23	21	21	23	23	20	24	22	21	21	23	21	21	27	21	23	23	25	23	23	23	22	21	19	24	22	22	21	21	22	20	22	22	19	23	22	22	24
15.7359	22.12	24	23	22	23	22	22	20	24	22	22	23	21	21	23	23	20	24	22	21	21	23	22	21	27	21	23	22	25	23	23	23	22	21	19	24	22	22	21	21	21	20	22	22	19	23	22	22	24
15.8361	22.16	24	23	22	23	21	23	20	24	22	22	23	20	21	23	23	20	24	22	21	21	23	22	21	26	21	23	22	25	23	23	23	22	22	19	24	22	22	21	22	22	21	22	22	19	23	22	22	24
15.9363	22.08	24	23	22	22	21	23	20	24	22	22	24	20	21	23	23	20	24	21	21	21	23	22	21	26	21	23	22	25	23	22	22	21	22	19	24	22	22	21	22	22	21	22	22	19	23	22	22	24
16.0366	22.12	24	23	22	22	21	23	20	24	22	22	24	20	21	23	23	21	24	21	21	21	23	22	21	26	21	23	22	26	23	22	22	21	22	19	24	22	22	21	22	22	21	22	22	19	23	22	22	24
16.1368	22.16	24	23	22	21	21	23	20	24	22	22	24	20	21	23	23	21	24	21	21	21	22	22	21	26	21	23	22	26	24	22	22	22	22	20	24	21	23	21	22	22	21	22	23	19	22	22	23	24
16.237	22.06	24	23	22	21	21	23	20	24	22	23	24	20	21	22	23	21	24	21	21	21	22	21	21	26	20	23	22	26	24	22	21	22	22	20	24	21	23	20	22	23	21	22	23	19	22	22	22	23
16.3372	22.08	24	23	23	21	21	23	21	24	22	23	24	20	22	22	23	21	24	21	21	21	22	21	21	26	20	21	22	26	24	22	21	22	22	20	24	21	24	19	22	24	21	22	23	19	22	21	22	23
16.4375	22.12	24	23	23	21	21	24	21	24	22	23	24	20	22	22	23	21	24	21	22	21	22	22	20	26	20	21	22	26	24	22	21	22	22	20	24	21	24	19	22	23	22	22	23	19	22	21	22	23
16.5377	22.1	24	23	23	21	21	24	20	24	22	23	25	20	23	22	23	21	23	21	22	21	23	22	20	26	20	21	22	26	24	22	21	22	21	20	24	21	24	19	21	23	22	22	23	19	22	21	22	23
16.6379	22.12	24	23	23	22	21	24	20	23	22	22	25	20	23	23	22	21	23	21	22	21	23	22	20	26	20	22	22	26	24	22	21	22	21	20	24	21	24	20	20	23	22	22	23	19	22	22	22	23
16.7382	22.28	24	23	23	22	21	24	20	22	22	22	25	20	22	23	22	21	23	22	22	21	24	23	20	27	20	22	22	26	24	22	21	22	21	20	24	21	24	22	21	23	21	23	23	19	23	22	22	24
16.8384	22.3	24	24	23	22	21	24	20	22	22	22	25	20	22	23	22	20	23	22	22	21	24	23	21	27	21	22	22	26	24	22	21	22	21	20	24	21	24	22	21	23	21	23	23	19	23	22	22	24
16.9386	22.3	24	23	23	22	21	24	20	22	22	22	25	20	22	23	22	20	23	22	22	21	24	23	21	27	22	22	22	26	24	22	21	22	21	20	24	21	24	22	21	23	21	23	23	19	23	22	22	23
17.0388	22.36	25	23	23	22	21	24	20	22	22	22	25	20	21	23	22	20	23	23	22	21	24	23	21	27	22	23	22	26	25	22	21	22	22	20	24	21	24	22	21	23	21	23	22	19	23	21	22	23
17.1391	22.44	25	23	23	22	21	24	21	23	20	23	25	20	21	23	22	20	23	23	22	21	24	23	21	27	22	23	21	26	25	22	23	21	22	21	24	21	24	23	21	23	21	23	22	19	23	21	22	23
17.2393	22.48	25	23	23	22	22	24	21	23	21	23	25	20	21	23	22	20	23	23	22	21	25	23	21	27	22	23	22	26	25	22	23	22	22	20	24	20	24	22	21	23	21	23	22	20	22	21	22	23
17.3395	22.44	25	23	23	22	22	24	21	22	21	23	25	20	21	23	22	21	22	23	22	21	25	23	20	27	22	23	22	26	25	21	23	22	22	20	24	20	24	22	21	23	21	23	22	20	22	21	22	23
17.4398	22.5	25	23	23	22	22	24	21	22	21	23	24	20	21	23	22	21	22	23	22	21	25	23	21	27	22	24	22	26	26	21	24	22	21	21	24	20	24	22	21	23	21	23	22	20	22	21	22	23
17.54	22.54	25	23	23	22	23	24	21	22	21	23	24	20	21	23	22	21	22	23	22	23	24	23	22	27	22	24	22	26	26	21	23	22	21	21	24	20	24	22	22	24	21	23	21	20	22	21	21	23
17.6402	22.6	25	23	22	22	23	24	22	22	21	23	24	21	21	23	22	21	22	23	22	23	24	23	22	26	22	24	22	26	26	21	23	22	22	21	24	21	24	22	22	24	21	24	22	20	22	21	21	23
17.7404	22.64	25	23	22	22	23	24	22	22	21	23	24	21	21	23	21	22	22	23	22	23	24	23	22	25	22	24	22	26	26	21	23	22	22	21	24	23	25	22	22	24	21	24	22	20	22	21	21	23
17.8407	22.68	25	23	22	22	23	24	22	22	21	23	24	21	21	23	21	22	22	23	22	23	24	23	22	25	22	24	23	25	26	21	24	22	22	22	25	23	25	22	22	24	21	24	22	19	22	21	21	23
17.9409	22.62	24	23	22	22	23	23	22	23	21	23	24	21	21	23	21	22	22	22	22	22	24	23	22	24	22	24	23	25	26	21	24	23	22	22	25	23	24	22	22	24	21	24	22	19	22	21	21	23
18.0411	22.68	24	23	22	23	23	23	22	23	21	23	24	21	21	23	21	21	23	22	22	22	24	23	23	24	22	24	23	25	26	21	24	23	23	22	25	23	24	22	22	24	21	25	22	20	21	21	21	23
18.1414	22.72	24	23	22	23	23	23	22	23	21	23	24	23	21	23	21	21	24	22	22	22	24	23	23	24	22	24	24	25	24	22	24	22	23	22	25	23	24	22	22	24	21	25	22	20	21	21	21	23
18.2416	22.8	24	23	22	23	23	23	23	23	21	23	24	23	21	23	22	21	23	22	22	22	24	23	23	24	23	24	25	25	24	22	24	22	24	22	25	23	24	22	22	24	21	25	22	20	21	21	21	23
18.3418	22.9	24	24	22	22	23	24	23	23	21	23	24	23	21	23	22	22	23	22	22	22	24	23	23	24	22	24	25	25	24	22	24	23	24	23	25	23	24	22	22	24	23	25	22	20	21	21	21	23
18.442	22.98	24	24	22	22	24	25	23	23	21	23	24	23	22	23	23	21	23	22	22	22	24	23	22	24	23	24	25	24	24	23	24	23	24	23	25	23	24	22	22	24	23	25	22	21	21	21	21	23
18.5423	22.94	24	24	22	22	24	25	23	24	21	23	24	23	22	23	23	21	23	22	22	22	24	23	22	24	23	24	25	24	24	23	24	23	24	23	25	23	24	21	22	24	23	25	22	21	20	21	20	23
18.6425	22.96	24	24	21	22	24	25	23	24	21	23	24	24	23	23	23	21	23	23	22	22	24	23	22	24	23	24	25	24	24	23	24	23	24	23	24	23	24	21	22	24	22	25	22	21	19	22	21	23
18.7427	23	25	24	22	22	24	25	23	24	21	23	24	24	23	23	23	21	24	23	22	22	24	23	22	24	23	23	25	24	23	23	24	23	24	23	24	23	24	21	22	24	22	25	22	21	19	22	21	24
18.843	23.12	25	24	22	22	24	25	23	24	21	23	24	24	24	23	23	21	24	23	22	22	24	23	22	24	23	23	25	25	22	22	24	24	24	23	24	23	25	20	22	25	22	25	22	21	19	24	21	24
18.9432	23.18	25	24	22	23	24	25	23	24	21	24	24	24	24	23	23	20	25	23	22	22	24	23	22	24	23	23	25	25	22	22	24	24	24	23	24	23	25	20	23	25	22	25	22	21	20	24	22	24
19.0434	23.16	24	24	22	23	24	25	23	24	22	24	24	25	24	22	23	21	25	23	22	22	24	23	22	24	23	23	25	24	22	21	24	23	24	23	25	23	25	20	23	24	23	25	22	21	20	24	22	24
19.1436	23.36	24	24	23	23	24	25	24	24	22	24	24	25	25	22	24	21	25	23	22	22	24	24	22	24	23	23	25	24	22	21	24	24	25	23	25	24	25	20	24	24	23	25	22	21	21	24	22	24
19.2439	23.36	24	24	23	24	24	25	24	25	22	24	23	24	25	22	24	21	25	24	22	22	24	24	22	24	23	23	24	24	23	21	24	25	25	23	25	24	25	20	23	24	23	25	21	21	21	24	22	24
19.3441	23.52	24	24	23	23	24	26	24	25	22	24	24	24	25	22	24	21	25	24	23	22	25	26	21	24	24	23	24	24	23	22	24	25	25	23	25	24	25	20	23	24	24	25	21	22	21	24	22	24
19.4443	23.64	24	24	23	23	24	25	24	25	22	24	23	24	25	24	24	21	25	24	23	22	26	26	21	24	24	22	24	24	23	22	25	25	25	23	25	24	25	22	24	24	24	26	21	22	21	24	23	24
19.5446	23.7	24	24	22	23	26	25	25	25	22	24	23	24	25	25	24	21	25	25	22	23	26	26	21	24	24	22	24	25	22	22	25	25	24	23	25	24	25	22	24	23	24	26	21	22	21	24	23	25
19.6448	23.72	24	24	20	23	26	25	25	25	22	25	23	24	25	25	24	21	25	25	22	23	26	26	21	23	24	22	24	25	22	22	25	25	25	23	25	25	25	22	24	24	24	26	21	22	21	24	23	25
19.745	23.74	24	24	20	23	26	24	25	24	22	25	24	24	26	25	24	21	25	25	23	22	26	26	21	22	24	22	24	25	22	22	25	25	25	23	25	25	25	23	24	24	24	26	21	22	21	24	23	25
19.8452	23.82	24	24	20	22	26	25	25	24	23	24	24	24	26	25	25	21	25	25	23	22	27	25	22	22	24	22	24	25	23	22	25	25	25	24	25	25	26	23	24	24	24	25	21	22	21	24	23	25
19.9455	23.92	24	24	20	22	26	25	25	24	23	24	24	24	26	25	25	21	25	25	24	22	27	24	22	22	24	22	24	25	23	22	25	26	25	24	25	25	26	24	24	24	24	25	21	23	21	25	23	25
20.0457	23.92	24	24	21	22	26	25	25	24	23	24	24	24	26	25	25	22	24	25	24	22	27	24	22	22	24	22	24	25	23	22	25	26	25	24	25	25	26	24	24	24	24	25	21	23	22	24	23	24
20.1459	24.02	25	25	21	23	26	25	26	24	23	24	24	24	26	25	25	22	25	25	24	22	27	24	22	21	24	22	24	25	23	22	25	26	25	24	25	25	27	25	24	24	24	25	21	22	22	24	23	24
20.2462	24.04	25	25	21	24	27	25	26	24	22	24	23	25	26	25	25	22	25	25	24	22	27	24	22	21	24	23	24	25	23	22	25	24	25	25	25	25	27	25	24	24	24	25	21	22	22	24	22	25
20.3464	24.06	25	25	21	24	27	25	26	24	22	24	23	27	26	25	26	22	25	25	24	22	26	24	24	21	24	22	24	25	23	22	23	24	25	24	25	25	28	25	24	24	24	26	21	22	22	24	22	25
20.4466	24.3	25	25	21	24	28	26	26	24	23	25	23	27	26	25	26	22	25	25	24	22	25	24	25	21	25	23	24	25	24	22	23	25	25	24	26	26	28	25	24	24	24	26	21	22	22	24	22	25
20.5468	24.44	25	25	21	24	28	26	26	23	24	25	23	27	27	25	26	23	25	25	26	22	25	23	25	21	25	23	24	25	24	24	23	25	25	24	26	26	28	25	24	24	24	26	20	23	22	25	22	26
20.6471	24.52	27	25	22	24	27	26	26	25	24	25	23	27	27	25	26	23	25	25	26	22	25	23	25	21	25	23	24	25	24	24	24	25	24	24	26	26	28	25	24	24	24	25	20	23	22	25	22	27
20.7473	24.58	28	25	23	24	27	26	26	25	23	25	23	27	27	25	26	24	25	26	26	22	25	23	25	21	25	23	22	25	24	24	25	25	24	24	26	26	28	25	24	23	25	25	21	23	22	25	22	27
20.8475	24.7	28	26	23	24	27	25	25	24	24	24	23	27	27	25	27	24	25	27	26	23	24	24	25	21	27	23	24	25	24	25	25	25	24	23	25	26	28	25	24	23	25	25	22	23	22	25	22	27
20.9478	24.7	28	24	24	24	27	25	25	24	25	24	23	27	27	25	27	24	24	27	26	23	24	23	25	21	27	23	24	26	24	25	25	25	24	23	25	26	28	25	24	23	25	25	23	23	22	25	22	27
21.048	24.7	28	24	24	24	26	25	25	24	25	24	23	27	26	25	27	24	24	27	26	23	24	23	25	22	27	23	24	27	23	25	25	24	23	24	25	26	28	25	25	24	24	25	24	23	22	25	22	27
21.1482	24.82	28	24	24	24	26	25	25	24	25	24	24	27	26	25	27	24	24	27	26	24	24	23	25	23	27	24	24	26	23	26	25	24	22	24	25	28	28	25	25	24	23	23	24	23	23	26	24	27
21.2484	25	28	25	24	24	26	25	25	24	25	24	24	26	26	25	27	24	24	27	26	25	24	25	25	23	28	24	24	26	23	26	25	23	22	24	25	28	28	25	26	24	24	23	25	24	24	26	25	27
21.3487	25.04	28	24	24	24	26	24	25	24	25	25	24	26	26	25	27	24	24	27	26	25	24	25	25	24	28	24	24	26	23	26	25	23	22	24	26	28	28	25	26	23	24	23	25	24	25	27	25	26
21.4489	24.98	28	24	24	24	25	25	24	24	25	25	23	26	26	25	27	24	24	27	26	25	24	25	26	24	28	24	24	26	23	26	25	23	22	25	25	27	28	25	26	23	24	23	25	24	25	27	24	26
21.5491	25	28	25	25	24	25	25	24	24	25	24	23	26	26	25	27	24	24	28	26	26	24	25	26	24	28	23	24	26	22	26	26	22	22	25	25	27	28	26	26	23	24	23	25	24	24	27	24	26
21.6494	24.96	28	26	25	23	25	25	24	24	25	24	23	26	26	25	27	23	24	28	26	26	24	25	26	24	28	23	24	27	22	26	26	22	22	25	25	27	28	26	26	24	24	23	25	24	24	26	24	25
21.7496	24.96	28	26	25	23	25	25	24	24	26	24	23	26	26	25	27	23	24	28	26	25	24	25	26	24	28	23	24	27	22	26	26	22	24	25	25	27	28	26	25	23	24	23	25	25	24	26	23	25
21.8498	24.86	28	26	25	22	25	25	24	23	26	24	23	25	26	26	27	23	24	28	26	25	24	25	26	24	27	23	24	27	22	26	26	22	24	25	25	26	28	26	25	23	24	23	25	25	23	26	23	25
21.95	24.9	28	26	25	22	25	25	24	23	26	24	23	25	26	26	27	23	24	27	26	25	24	26	26	24	27	23	24	27	22	26	27	22	24	25	26	26	28	26	25	23	24	23	25	25	23	26	23	25
22.0503	24.84	28	26	24	22	25	25	24	23	26	24	23	24	26	25	27	23	24	27	26	25	24	26	26	24	26	23	24	27	22	26	27	22	24	25	26	26	29	26	25	23	24	23	25	25	23	26	23	25
22.1505	24.8	28	26	24	22	25	25	24	23	26	24	23	23	26	25	27	24	24	27	26	25	24	26	26	24	26	23	24	27	21	26	27	23	24	24	26	26	29	26	25	23	24	23	24	25	24	26	23	25
22.2507	24.86	28	26	24	22	25	26	24	23	26	24	23	23	26	26	27	23	24	27	27	25	24	26	26	24	26	23	24	27	22	26	28	23	24	24	26	25	29	26	25	23	24	24	24	25	24	26	23	25
22.351	24.88	28	26	24	22	26	25	25	23	26	24	23	23	26	26	27	23	23	27	27	25	24	26	26	24	26	23	24	27	22	26	28	22	24	24	26	25	29	26	25	23	24	24	24	25	24	26	23	25
22.4512	25.02	28	26	24	23	26	25	26	23	26	24	23	23	26	26	27	24	23	27	27	25	24	26	26	24	27	24	24	27	21	26	28	22	24	24	26	25	30	26	25	23	24	24	24	25	24	26	24	26
22.5514	25.04	28	26	23	24	26	25	26	23	26	24	24	23	26	27	26	24	23	28	27	24	24	27	26	24	27	24	24	27	21	27	28	22	24	24	26	25	30	26	24	23	24	24	24	25	24	26	24	25
22.6516	25.08	28	26	23	24	26	25	26	23	26	24	24	22	25	27	26	23	23	28	27	24	24	27	26	24	28	24	24	27	22	27	28	22	24	25	27	25	30	26	24	23	24	24	26	24	24	25	24	26
22.7519	25.04	27	26	23	24	26	25	26	23	26	26	24	22	25	27	26	23	23	28	27	24	24	27	26	24	28	24	24	27	22	27	27	22	24	25	27	25	30	26	23	23	24	24	26	24	24	25	24	26
22.8521	25.08	27	26	23	26	26	25	26	23	26	26	25	22	25	27	26	23	23	28	27	24	24	27	26	23	28	24	23	27	23	27	27	22	25	25	26	25	30	26	23	23	24	24	27	24	24	24	24	26
22.9523	25.08	27	25	23	26	26	25	26	22	27	26	25	23	25	27	26	23	23	28	27	24	24	27	26	23	28	24	23	27	24	27	27	22	25	25	26	25	30	26	23	23	24	24	27	24	24	23	24	26
23.0526	25.14	26	25	23	26	27	26	26	22	26	26	25	23	26	27	26	23	24	28	27	24	24	27	26	23	28	25	23	27	24	27	27	22	25	25	26	24	30	26	23	23	24	24	27	24	24	24	24	26
23.1528	25.16	26	24	23	26	26	26	27	22	27	26	25	23	27	27	26	23	24	27	27	25	24	27	26	24	28	25	24	27	24	26	26	22	25	25	26	24	30	26	23	23	24	24	27	24	24	24	24	26
23.253	25.24	26	24	23	26	26	26	27	22	27	27	25	23	29	27	27	23	24	26	27	25	25	26	26	24	28	25	24	27	24	26	26	23	25	25	26	25	30	26	23	23	24	24	27	23	24	24	24	26
23.3532	25.24	26	24	23	26	26	25	26	22	27	27	25	23	29	27	27	23	25	26	27	25	24	26	25	25	28	25	24	27	24	26	26	24	25	25	26	25	30	25	25	23	24	24	27	23	24	24	24	26
23.4535	25.18	26	24	23	26	26	25	26	22	27	27	25	23	28	27	27	23	25	26	26	24	24	26	25	25	28	25	23	27	24	26	26	24	25	25	26	25	30	25	25	23	24	24	27	23	24	24	24	26
23.5537	25.2	26	24	23	26	26	24	24	22	27	28	26	23	28	27	26	23	26	26	26	25	24	26	24	25	28	25	23	26	24	28	26	24	25	26	27	24	30	25	25	23	24	24	27	23	24	24	24	26
23.6539	25.28	27	25	24	26	26	24	24	23	27	28	27	23	28	26	26	23	26	26	26	25	23	27	24	25	28	25	23	26	24	28	26	24	25	25	27	24	30	25	25	23	24	25	27	23	24	24	24	26
23.7542	25.46	27	25	25	26	27	24	24	23	27	28	27	24	27	26	27	23	26	26	26	25	23	27	24	25	29	25	23	27	24	28	26	24	25	25	27	23	30	26	25	24	25	25	27	23	24	25	24	26
23.8544	25.5	27	25	25	26	27	24	24	23	27	28	27	24	28	25	27	24	26	26	27	25	23	27	25	25	29	25	23	27	24	28	26	24	25	25	27	23	30	26	24	24	25	25	27	22	24	25	24	26
23.9546	25.6	27	27	25	25	27	24	24	23	27	28	27	24	28	25	28	24	26	26	27	25	24	27	25	26	28	25	22	27	24	28	27	24	25	25	27	23	30	25	24	26	25	26	27	22	24	25	24	26
24.0548	25.62	27	27	25	25	27	24	24	23	26	28	27	24	28	25	28	24	26	26	26	25	24	27	25	26	29	25	22	26	24	28	27	24	25	25	27	24	30	25	25	25	25	25	27	23	24	26	24	26
24.1551	25.52	26	27	25	25	27	24	24	23	26	28	26	24	28	25	28	24	27	26	26	25	24	27	24	26	29	25	22	25	24	28	27	24	25	24	27	24	29	25	25	25	25	25	27	23	24	26	24	26
24.2553	25.62	27	27	25	25	27	24	24	24	26	29	26	24	27	25	28	24	27	26	26	26	24	27	25	26	29	25	23	25	24	28	27	24	25	24	27	24	29	25	25	25	25	25	27	23	24	26	24	26
24.3555	25.54	26	27	25	25	27	25	24	24	26	29	26	24	27	25	28	24	27	26	26	25	24	27	25	26	29	25	23	25	24	28	27	24	25	24	27	24	28	25	25	25	24	25	27	23	24	26	24	26
24.4558	25.58	26	28	25	25	27	25	24	24	26	28	26	24	27	25	28	24	27	27	26	25	25	27	25	26	29	25	23	25	23	28	27	24	25	24	28	24	29	25	25	25	23	25	27	23	24	26	24	26
24.556	25.54	25	28	26	25	27	25	24	24	26	28	26	24	27	25	28	25	27	27	26	25	25	27	25	27	29	24	23	25	23	28	27	24	25	24	28	24	28	25	25	25	23	25	27	23	24	25	24	26
24.6562	25.5	25	28	26	25	27	25	24	24	26	27	25	24	27	25	27	25	27	27	27	25	25	27	25	28	29	24	23	25	23	28	27	23	25	24	28	24	28	25	26	25	23	25	27	23	24	25	24	25
24.7564	25.38	24	28	26	25	27	25	24	25	27	27	25	24	27	25	27	25	27	26	26	25	25	27	25	28	29	24	23	25	23	28	26	23	25	23	28	24	28	25	26	25	23	25	27	22	23	25	24	25
24.8567	25.24	24	28	25	25	26	25	23	24	26	27	25	24	26	24	27	25	27	26	26	25	25	26	25	28	29	25	22	25	23	28	26	23	25	23	28	24	28	26	26	25	23	25	27	22	23	25	24	25
24.9569	25.32	25	28	25	25	27	25	23	25	26	27	25	24	26	24	27	25	27	26	26	26	25	26	26	27	29	25	21	25	23	28	26	23	25	23	28	24	28	26	26	25	23	26	27	22	22	25	25	25
25.0571	25.2	25	28	26	24	27	25	23	24	26	27	25	24	26	24	27	25	27	26	26	26	25	26	26	27	29	25	21	24	23	28	25	23	25	23	28	24	28	24	26	25	23	26	27	22	22	25	25	24
25.1574	25.16	26	28	26	23	27	25	23	24	25	27	25	24	26	24	27	25	27	26	26	26	25	26	26	27	29	25	22	23	23	29	25	23	25	23	27	24	28	24	27	25	23	26	27	22	21	25	25	24
25.2576	25.14	26	28	26	23	27	25	23	24	25	27	25	24	26	24	27	25	27	26	25	26	25	26	26	27	29	26	22	24	23	29	25	22	25	23	27	24	28	24	27	25	23	26	27	22	21	25	24	24
25.3578	25.08	25	28	27	24	26	26	23	24	25	27	24	24	26	24	26	25	27	26	26	26	25	26	26	27	29	25	22	24	23	29	25	22	25	23	27	23	27	24	27	25	22	26	26	23	21	25	24	25
25.458	25.24	25	28	28	24	26	26	24	23	25	27	25	24	26	24	26	25	27	26	26	26	26	27	26	27	30	25	22	24	23	29	26	22	25	23	27	23	27	25	26	25	23	27	26	23	21	24	25	25
25.5583	25.14	25	28	28	24	26	26	24	23	25	27	26	24	26	24	26	25	27	26	26	26	26	26	25	27	29	25	23	24	23	29	26	23	25	23	26	23	27	25	26	25	23	27	26	23	20	23	24	25
25.6585	25.02	24	27	28	24	26	26	23	23	25	27	26	24	26	25	26	25	26	27	26	26	26	26	25	27	29	25	23	25	23	28	26	22	24	22	26	24	26	25	26	24	24	27	26	23	20	23	24	25
25.7587	25.08	24	27	28	24	25	26	23	23	25	27	26	25	26	26	26	26	26	25	26	26	26	25	25	27	29	25	23	25	23	29	24	22	25	22	26	24	26	26	26	24	24	27	28	23	21	23	24	25
25.859	25.02	24	27	28	23	25	26	23	23	25	27	26	25	25	27	25	26	26	25	25	26	27	25	25	27	29	25	22	25	23	29	24	22	26	23	26	24	26	26	26	25	24	27	27	23	21	23	25	24
25.9592	24.96	24	27	27	23	24	26	23	23	25	27	26	25	25	26	25	26	26	25	26	25	27	25	25	28	29	24	22	25	23	29	24	22	27	24	26	24	26	26	26	25	24	27	27	23	21	23	24	24
26.0594	24.88	24	27	27	23	23	26	23	23	25	28	26	24	25	26	25	26	26	25	26	26	27	24	25	28	29	23	22	25	24	29	24	22	26	24	25	24	26	26	26	25	24	26	26	23	20	24	24	24
26.1596	24.66	25	27	27	23	23	25	22	23	25	28	26	24	25	26	25	25	26	25	26	26	26	24	24	28	29	23	22	25	24	28	24	22	26	24	25	24	24	25	26	25	24	26	26	22	20	24	24	23
26.2599	24.4	25	27	27	23	23	25	21	22	25	26	24	22	25	25	26	26	25	25	26	26	27	24	25	28	25	23	22	25	24	28	23	22	26	24	25	24	24	24	26	25	24	26	26	22	20	24	24	22
26.3601	24.12	26	26	27	22	22	25	20	21	25	26	24	22	24	25	25	25	25	25	26	26	27	24	25	28	23	23	22	25	24	28	23	22	25	24	24	24	23	23	26	25	24	26	26	22	20	24	24	21
26.4603	23.96	26	26	27	19	21	24	20	21	25	26	24	22	24	25	25	25	25	25	26	26	27	24	25	28	23	24	22	25	23	28	22	21	25	23	24	24	23	23	26	26	23	26	26	22	20	24	24	21
26.5606	23.84	26	26	27	19	22	24	20	21	25	26	24	22	25	25	25	25	25	25	27	25	27	24	24	28	23	23	22	25	21	27	22	21	25	23	24	23	23	23	26	26	23	26	25	22	20	24	24	20
26.6608	23.6	26	26	26	19	22	24	19	21	24	26	24	22	25	24	26	25	25	25	27	24	27	24	24	27	23	23	21	24	21	27	22	21	24	23	24	23	23	22	26	26	22	26	25	22	20	24	23	20
26.761	23.26	26	24	25	19	22	24	19	20	24	26	24	22	25	24	26	25	25	25	27	24	27	23	24	27	23	21	21	24	21	26	22	21	24	23	23	23	22	21	24	25	22	26	24	21	20	23	24	20
26.8612	23.2	26	25	24	19	20	24	19	21	24	25	24	22	24	24	26	25	25	25	26	24	27	23	24	27	23	21	21	25	21	26	22	21	24	22	23	23	22	21	24	25	22	26	23	22	21	23	24	20
26.9615	22.92	26	25	24	19	21	23	19	21	23	24	24	22	24	24	25	25	25	24	25	23	26	22	24	26	23	21	21	25	21	26	22	20	24	22	23	23	20	21	24	25	22	25	23	22	21	23	23	20
27.0617	22.6	26	25	24	19	21	23	19	21	23	22	23	22	24	24	25	25	25	23	25	23	26	21	25	26	23	21	21	24	20	26	21	20	24	21	23	21	20	21	24	24	22	24	23	21	20	23	22	20
27.1619	22.38	25	25	24	19	21	23	19	21	22	22	22	22	23	24	25	25	25	23	25	23	25	21	25	24	23	21	20	23	20	24	21	20	25	21	24	21	21	20	23	24	22	24	23	21	20	23	22	19
27.2622	22.12	25	24	24	19	21	23	19	21	21	22	22	22	23	24	25	25	25	23	25	23	24	21	25	23	23	21	19	23	20	23	21	20	23	20	24	20	21	20	22	24	22	23	23	21	20	23	22	19
27.3624	21.92	24	23	24	18	21	23	19	21	21	22	21	22	23	23	25	25	24	23	25	23	23	20	25	23	22	21	19	23	20	23	21	20	23	20	24	20	21	20	22	24	22	22	23	21	20	23	22	19
27.4626	21.6	24	23	23	18	21	23	19	21	21	22	21	22	22	22	24	24	22	23	24	23	22	20	25	23	22	20	19	23	20	23	21	18	23	20	24	20	21	20	22	23	21	22	21	21	20	23	22	19
27.5628	21.34	23	23	23	17	21	23	19	21	21	22	21	22	21	22	24	24	21	23	23	23	21	20	25	22	22	21	19	23	20	22	21	18	23	20	23	19	20	20	20	23	21	22	21	21	20	23	21	19
27.6631	21.08	23	22	22	17	21	24	18	21	21	22	21	21	21	22	23	24	20	22	23	23	21	19	23	22	21	21	19	24	20	22	21	17	22	20	24	19	20	20	20	23	21	22	22	20	20	22	21	19
27.7633	20.92	23	22	22	17	21	23	18	21	21	22	21	21	21	21	23	24	20	22	23	23	21	19	21	22	21	21	19	24	20	22	21	17	22	19	23	19	20	20	20	22	21	22	22	20	19	22	21	19
27.8635	20.72	22	22	22	17	21	22	18	20	20	21	21	20	21	21	21	24	20	21	23	22	21	19	21	22	21	20	20	24	20	22	21	18	22	19	23	19	20	20	20	22	21	22	22	20	19	21	21	19
27.9638	20.52	22	22	22	17	21	22	18	20	20	20	21	20	21	20	21	23	20	21	22	21	21	19	21	22	21	20	20	23	20	22	21	18	21	19	23	19	18	20	20	22	21	22	22	20	19	20	21	19
28.064	20.26	21	21	21	17	21	21	18	20	19	21	20	20	20	20	21	23	20	20	22	21	21	19	21	21	21	20	19	22	20	22	21	17	21	18	23	19	18	20	20	22	21	21	21	20	19	20	21	19
28.1642	20.16	21	21	21	17	21	21	18	20	19	20	19	20	20	20	21	22	20	20	23	21	21	19	21	19	21	20	19	22	20	22	21	17	21	19	22	19	19	20	20	22	21	21	20	20	18	20	21	19
28.2644	20.02	21	21	21	17	20	20	18	20	19	20	19	20	20	20	21	22	20	20	22	21	21	19	21	19	21	20	19	22	19	22	21	17	20	19	22	19	19	21	20	22	20	20	20	20	18	20	21	19
28.3647	20	21	21	21	17	21	20	18	20	19	20	19	20	20	20	21	21	20	20	22	21	21	19	21	19	21	20	19	22	19	21	22	17	20	19	22	19	19	21	20	22	21	20	20	20	18	19	21	18
28.4649	19.86	21	20	21	17	20	21	18	20	19	20	19	20	20	20	21	21	19	20	22	21	21	19	20	19	21	20	19	22	19	21	22	17	20	18	22	18	19	20	19	22	21	20	20	20	18	19	21	18
28.5651	19.72	21	20	21	17	20	21	18	20	20	20	19	20	18	20	20	21	18	20	22	21	21	19	20	19	20	20	19	22	18	21	22	17	21	18	22	18	19	20	19	22	20	20	20	19	18	18	21	18
28.6654	19.68	21	20	21	17	20	21	18	19	20	20	20	20	18	20	20	21	18	19	22	21	21	19	20	19	20	20	18	22	18	21	22	17	21	18	22	18	19	20	19	22	20	20	20	19	18	18	21	18
28.7656	19.6	22	19	21	17	20	21	17	19	20	20	20	20	18	20	20	21	17	19	21	21	21	19	19	18	20	20	18	22	18	22	22	17	21	18	22	18	19	20	19	21	20	20	20	19	19	18	21	18
28.8658	19.46	22	18	21	17	20	21	18	18	20	20	19	20	18	20	20	19	17	19	20	21	20	19	19	18	20	20	18	22	17	22	21	17	21	18	22	18	19	20	19	21	20	20	21	19	19	18	21	18
28.966	19.46	22	18	21	17	20	21	18	18	20	20	19	20	18	20	20	19	18	19	20	21	20	19	20	18	19	20	18	22	17	22	20	17	21	18	22	18	19	20	19	20	21	20	20	19	19	18	21	19
29.0663	19.42	22	18	21	17	20	21	18	18	20	20	19	20	18	20	20	19	18	19	20	21	20	19	20	18	19	20	18	22	17	22	20	17	20	18	21	18	19	20	19	20	21	20	20	19	19	18	21	19
29.1665	19.38	22	18	21	17	19	21	18	18	20	20	19	19	18	20	20	19	18	19	20	21	20	19	20	19	19	20	18	22	17	21	20	17	20	18	21	18	19	20	19	20	21	20	20	19	19	18	21	19
29.2667	19.38	22	18	21	17	19	21	18	18	20	19	19	19	18	20	19	19	18	20	20	21	21	19	20	19	19	20	18	22	17	21	20	17	20	18	21	18	18	20	19	20	21	21	20	19	19	18	20	19
29.367	19.3	21	18	21	17	19	21	18	18	20	19	19	18	18	20	18	18	18	20	20	21	21	19	20	19	19	20	18	22	17	21	20	18	20	18	21	18	18	20	19	20	21	21	20	18	19	18	20	19
29.4672	19.2	21	18	21	17	19	21	18	17	19	19	19	18	18	20	18	18	18	20	20	19	21	19	19	19	20	20	18	22	17	22	20	18	20	18	21	18	17	20	19	20	21	21	20	18	19	18	20	19
29.5674	19.06	21	18	21	17	19	21	18	17	19	19	19	18	18	20	18	18	18	20	20	19	21	19	19	19	19	19	18	22	17	21	20	18	20	18	20	18	17	19	19	19	21	21	20	18	18	18	20	19
29.6676	19.04	21	18	21	17	18	21	18	17	20	19	19	18	18	21	18	18	18	20	20	19	21	19	19	19	19	19	18	22	17	21	20	18	20	17	20	18	17	19	19	19	21	21	20	18	18	18	20	19
29.7679	19	21	18	21	17	17	21	18	16	20	19	19	18	18	21	18	18	18	20	20	19	21	19	19	19	19	19	18	22	17	21	19	18	20	18	20	18	17	19	19	18	21	21	20	18	18	19	20	19
29.8681	18.94	21	18	21	17	17	21	18	16	20	19	18	18	18	21	19	18	18	19	20	19	21	19	19	19	19	19	18	22	17	21	19	18	20	18	20	18	17	19	18	18	21	21	20	18	17	19	20	19
29.9683	18.82	21	18	21	16	17	21	19	15	20	19	18	18	18	21	19	18	18	19	20	19	21	19	19	18	19	19	18	22	17	21	19	18	20	18	20	18	17	19	18	18	21	20	20	18	17	18	19	19
30.0685	18.84	21	18	21	16	17	21	19	15	20	19	18	18	18	21	19	18	18	19	20	19	21	19	19	18	19	18	18	22	17	21	19	19	20	18	20	19	17	19	18	18	21	20	20	18	17	18	19	19
30.1688	18.76	21	18	21	15	17	21	19	15	20	19	18	18	18	21	19	18	18	19	20	19	21	19	19	17	19	18	18	22	17	21	19	19	20	18	20	18	17	19	18	18	21	20	20	18	17	18	18	19
30.269	18.7	21	18	21	15	17	20	18	15	20	19	18	19	18	21	19	18	18	19	20	19	21	19	19	17	19	18	18	22	17	21	19	18	20	18	20	18	17	18	17	18	21	20	20	18	17	19	18	19
30.3692	18.7	21	18	20	15	17	20	18	15	20	19	18	19	18	21	19	17	18	19	20	19	21	19	19	17	19	18	18	22	17	21	19	18	20	18	20	18	17	18	18	18	21	20	20	18	17	19	19	18
30.4695	18.66	21	18	20	15	17	19	18	15	20	19	18	18	18	21	19	17	18	19	20	19	21	19	19	17	19	18	18	22	17	21	19	18	20	18	20	18	17	17	18	18	21	20	20	19	17	19	19	18
30.5697	18.7	21	18	20	15	17	19	18	15	20	19	18	18	18	21	19	17	19	19	20	19	21	19	19	17	19	18	18	22	17	21	19	18	20	18	20	19	17	17	18	18	21	20	20	19	17	19	19	18
30.6699	18.64	20	18	20	15	17	19	18	15	20	19	18	18	18	21	19	17	19	19	20	19	21	19	19	17	19	18	18	22	17	20	19	18	20	18	20	19	17	17	17	18	21	20	20	19	17	19	19	18
30.7701	18.6	20	18	20	15	17	19	18	15	20	19	18	18	18	20	19	17	19	18	20	19	21	19	19	17	19	18	18	22	17	20	19	18	20	17	20	19	17	18	17	18	21	20	20	19	17	19	19	19
30.8704	18.5	20	18	20	15	17	19	18	15	20	19	17	18	18	20	19	17	19	18	20	18	20	19	19	17	19	17	18	22	17	20	19	18	20	17	20	19	17	18	17	18	20	20	20	19	17	19	19	19
30.9706	18.44	20	18	20	15	17	19	18	15	20	19	17	18	18	20	19	17	19	18	20	18	20	19	19	17	19	17	18	22	17	19	19	18	19	17	20	19	17	18	17	18	20	20	20	19	18	19	18	18
31.0708	18.34	19	18	20	16	17	19	18	16	20	19	17	17	18	20	19	17	19	17	20	18	20	19	19	17	18	17	18	21	16	19	19	18	19	17	20	19	17	18	17	18	20	20	19	19	18	19	18	18
31.1711	18.28	19	18	20	16	17	19	18	16	20	19	17	17	18	20	19	17	19	17	20	18	19	19	19	17	18	17	17	21	16	18	19	18	19	17	20	19	17	18	17	18	20	20	19	19	18	19	18	18
31.2713	18.2	19	18	20	16	17	19	18	16	19	19	17	17	18	20	19	17	18	17	20	18	19	19	19	17	18	17	17	21	16	18	19	18	19	17	20	19	17	18	17	18	20	20	18	19	17	19	18	18
31.3715	18.12	19	18	20	16	17	19	17	16	19	19	17	17	18	20	19	17	18	17	20	18	19	19	19	17	18	17	17	21	16	18	19	18	18	17	20	19	17	18	17	18	20	19	18	19	17	19	17	18
31.4717	18.08	19	17	20	16	17	19	17	16	19	19	17	17	18	20	19	17	18	17	20	18	19	19	19	17	18	17	17	20	16	18	19	18	18	17	20	19	17	18	17	18	20	19	18	19	17	19	17	18
31.572	18.06	19	17	20	16	17	19	17	16	19	19	17	17	18	20	19	17	18	17	19	18	19	19	19	17	18	17	17	20	16	18	19	18	18	17	20	19	17	18	18	18	19	19	18	19	17	19	17	18
31.6722	18.02	19	17	20	16	17	19	17	16	19	19	17	17	18	20	19	17	18	17	19	18	19	19	19	17	18	17	17	19	16	18	19	18	18	17	20	19	17	18	18	18	19	19	18	19	17	19	17	18
31.7724	17.98	19	17	20	16	17	19	17	16	19	19	17	17	18	20	19	17	18	17	19	18	19	19	19	17	18	17	17	19	16	18	18	18	18	17	19	19	17	18	18	18	19	19	18	19	17	19	17	18
31.8727	17.9	19	17	20	16	17	19	17	16	19	19	17	17	18	19	19	17	18	17	19	18	19	19	19	17	18	17	16	19	16	18	18	18	18	17	19	19	17	18	18	17	19	19	18	19	17	19	17	18
31.9729	17.82	19	17	19	16	17	19	17	16	19	19	17	17	18	19	18	17	18	17	19	18	18	19	19	17	18	17	16	19	16	18	18	18	17	17	19	19	17	18	18	17	19	19	18	19	17	19	17	18
32.0731	17.74	19	17	18	16	17	19	17	16	18	19	17	17	18	19	18	17	18	17	19	18	17	18	18	17	18	17	16	19	16	18	18	18	17	17	19	19	17	18	18	17	19	19	18	19	17	19	17	18
32.1733	17.76	19	17	18	16	17	19	17	16	18	19	17	17	18	19	18	17	18	18	19	18	17	18	18	17	18	17	16	20	16	18	18	18	17	17	19	19	17	18	18	16	19	19	18	19	17	19	17	18
32.2736	17.7	18	17	18	16	17	19	17	16	18	19	17	17	17	19	18	17	18	18	19	18	17	18	18	17	18	17	16	20	16	18	18	18	17	17	19	19	17	18	18	16	19	19	17	19	17	19	17	18
32.3738	17.68	18	17	18	16	17	19	17	16	19	19	17	17	17	19	18	17	18	18	19	18	17	17	19	17	18	17	16	20	16	18	18	18	17	17	19	19	16	18	18	16	19	19	17	19	17	18	17	18
32.474	17.68	18	17	18	16	17	19	17	16	19	19	18	18	17	18	18	17	18	18	18	17	17	17	19	17	18	17	16	20	16	18	18	18	17	17	19	19	16	18	18	16	19	19	17	19	17	19	17	18
32.5743	17.68	18	17	18	16	17	19	17	16	19	19	18	18	17	18	18	17	18	18	18	17	17	17	19	17	18	17	16	20	16	18	18	18	17	17	19	19	16	18	18	16	19	19	17	19	17	19	17	18
32.6745	17.68	18	17	18	16	17	19	17	16	19	19	18	18	17	18	18	17	18	18	18	17	17	17	19	18	18	17	16	20	16	18	18	18	17	17	18	19	16	18	18	16	19	19	17	19	17	19	17	18
32.7747	17.7	18	17	18	16	17	19	17	16	19	19	18	18	17	18	18	17	18	18	18	17	17	17	19	18	18	18	16	20	16	18	18	17	17	17	18	19	16	18	18	17	19	19	18	18	17	19	17	18
32.8749	17.58	17	17	18	16	17	19	17	16	19	19	18	18	17	18	18	17	18	18	17	17	17	15	17	18	18	18	16	20	16	18	18	17	17	17	18	19	16	18	18	17	19	19	18	18	17	19	17	18
32.9752	17.64	17	17	18	16	17	19	18	16	19	19	18	18	17	18	18	17	19	18	17	18	18	15	17	18	18	18	16	20	16	18	18	17	17	17	18	18	16	18	18	17	19	19	18	18	17	19	17	18
33.0754	17.64	17	17	18	16	17	19	18	16	20	19	18	18	17	18	18	17	19	18	17	18	18	15	17	18	18	17	16	20	16	18	18	17	17	17	18	18	17	18	18	17	19	19	18	18	17	19	17	18
33.1756	17.62	17	17	18	16	17	19	18	16	20	19	18	18	16	18	18	17	19	18	17	18	18	15	17	18	18	17	16	20	16	18	18	17	17	17	18	18	17	18	18	17	19	19	18	18	17	19	17	18
33.2759	17.58	17	17	18	16	17	19	18	16	20	19	18	18	16	18	18	17	19	18	17	18	18	15	17	18	18	17	16	20	16	18	18	17	17	16	18	18	17	18	18	17	18	19	18	18	17	19	17	18
33.3761	17.56	17	17	18	16	17	19	18	16	20	20	18	18	16	18	17	17	19	18	17	18	19	15	17	18	18	17	16	20	16	18	18	17	17	16	17	18	17	17	18	17	18	19	18	18	17	19	17	18
33.4763	17.56	17	17	19	16	17	19	18	16	20	20	18	18	16	18	18	17	19	18	17	18	19	15	17	18	18	17	16	20	16	18	18	17	17	16	17	17	17	17	18	17	18	18	18	18	17	19	17	18
33.5765	17.54	17	17	19	16	17	19	18	16	20	20	18	18	16	18	18	16	19	18	17	18	19	16	17	18	18	17	15	20	16	18	18	17	17	16	17	19	17	17	18	17	18	18	18	18	16	19	17	18
33.6768	17.52	18	17	19	16	17	19	18	16	20	19	18	18	16	18	18	16	19	18	17	18	19	16	17	18	18	17	15	20	16	18	18	17	16	16	17	19	17	17	18	17	18	18	18	18	15	19	17	18
33.777	17.44	18	17	19	16	17	18	18	16	20	19	18	18	16	18	18	16	19	18	17	18	19	16	16	18	18	17	15	20	16	18	18	17	16	16	17	19	17	17	18	17	18	17	17	18	15	19	17	18
33.8772	17.36	18	17	17	16	17	18	18	16	20	19	18	18	16	18	18	16	19	18	16	18	18	16	16	18	18	17	15	20	16	19	18	17	15	16	18	18	17	17	18	17	18	17	17	18	15	19	17	18
33.9775	17.32	18	17	17	16	17	18	18	16	20	18	18	18	16	18	18	16	18	18	16	18	18	15	16	18	18	17	15	20	16	19	18	17	15	16	18	18	17	17	18	17	18	18	17	18	15	19	17	18
34.0777	17.3	18	17	17	16	17	18	18	16	20	18	18	18	16	18	18	17	18	18	16	18	18	15	16	18	18	17	15	20	16	19	18	17	15	16	18	18	17	16	18	17	18	18	17	18	14	19	17	18
34.1779	17.3	18	17	17	16	17	18	18	16	20	18	18	18	16	18	17	17	18	18	16	18	18	15	16	18	18	17	15	20	16	19	18	17	15	16	18	18	17	17	18	17	18	18	17	18	14	19	17	18
34.2781	17.28	19	17	17	16	16	18	18	16	20	18	18	18	16	18	17	17	18	18	16	18	18	15	16	18	18	17	15	19	15	19	18	17	15	16	18	18	17	17	18	17	18	18	17	18	14	19	18	18
34.3784	17.3	19	17	17	17	16	18	18	16	20	18	18	18	16	18	17	17	18	18	16	18	18	15	16	18	18	17	15	19	15	19	18	17	15	16	18	18	17	17	18	17	18	18	17	18	14	19	18	18
34.4786	17.32	19	17	17	17	17	18	18	16	20	18	18	18	16	18	17	17	18	18	16	18	18	15	16	19	18	17	15	19	15	19	18	17	15	16	18	18	17	17	18	17	18	18	17	18	14	19	18	17
34.5788	17.26	19	16	17	17	17	18	18	16	20	18	18	18	16	18	17	17	18	18	17	18	18	15	15	19	19	17	15	19	15	19	18	17	15	16	18	18	17	17	18	17	18	18	16	17	14	19	18	16
34.6791	17.2	19	17	17	16	17	18	18	16	19	18	18	18	16	17	17	17	18	18	17	18	18	15	15	19	19	17	15	19	15	19	18	17	15	16	18	18	17	17	18	17	18	18	16	17	14	19	17	16
34.7793	17.1	19	16	17	16	17	18	17	16	19	18	18	18	16	18	17	17	18	18	17	18	18	14	15	19	19	17	14	19	15	19	18	17	15	15	18	18	16	17	18	17	18	18	16	17	14	19	17	16
34.8795	17.04	19	16	17	15	17	18	17	16	19	18	17	18	16	18	17	17	18	18	17	18	18	14	15	19	19	17	14	19	15	19	18	18	15	15	17	17	16	17	18	17	18	18	16	17	14	19	17	16
34.9797	17.08	19	16	17	15	18	18	17	17	19	18	17	18	16	18	17	17	18	18	17	18	18	14	15	19	19	17	14	19	15	19	18	18	15	15	17	17	16	17	18	17	19	18	16	17	14	19	17	16
35.08	16.92	19	16	17	15	17	18	16	17	19	18	16	18	16	18	17	17	18	18	16	18	18	14	15	19	19	17	14	18	14	19	18	17	15	15	17	16	16	17	18	17	19	18	15	18	14	19	17	16
35.1802	16.86	19	16	17	15	17	18	16	17	19	18	16	18	16	18	17	17	18	18	16	18	18	14	14	19	19	17	14	18	15	19	17	17	15	14	17	16	16	17	18	17	19	18	15	18	14	19	17	15
35.2804	16.82	19	16	17	15	17	18	16	17	18	18	16	18	16	18	17	17	18	18	15	18	18	14	14	19	19	17	14	18	15	19	17	17	15	15	17	16	16	17	18	17	18	18	15	18	14	19	17	15
35.3807	16.74	19	17	17	15	17	18	16	17	18	18	16	17	16	17	17	17	18	18	15	18	18	14	14	19	19	17	14	18	15	19	17	17	15	15	17	16	16	17	18	17	17	18	15	18	14	18	17	15
35.4809	16.68	19	17	17	15	17	18	16	17	18	17	16	17	16	17	17	17	18	18	15	18	18	14	14	19	19	17	14	18	15	19	17	17	15	15	17	16	16	17	18	17	17	18	15	18	14	17	17	15
35.5811	16.7	19	17	17	15	17	18	16	17	18	17	16	17	16	17	18	17	18	18	15	18	18	14	14	19	19	17	14	18	15	19	17	17	15	15	17	16	16	17	18	17	17	18	15	18	14	17	17	15
35.6813	16.7	19	17	17	15	17	19	16	17	18	17	16	17	15	17	18	17	18	18	15	18	17	14	14	20	19	18	13	18	15	19	17	17	15	15	17	16	16	17	18	16	16	18	16	18	14	17	17	15
35.7816	16.62	19	17	17	15	17	19	16	17	17	17	16	18	15	17	18	17	19	18	15	17	16	14	14	20	18	18	13	18	15	19	17	17	15	15	17	16	15	17	18	16	16	17	16	18	14	17	17	15
35.8818	16.56	19	17	17	15	16	19	16	17	17	17	16	18	15	17	18	17	19	18	15	17	16	14	13	20	17	18	13	18	15	19	18	17	15	15	17	16	15	17	17	16	17	17	16	18	14	17	16	15
35.982	16.54	19	17	17	15	16	19	16	17	17	17	16	18	15	17	17	17	19	18	15	17	16	14	13	20	17	18	13	18	15	19	18	17	15	15	17	16	15	17	17	16	17	17	16	18	14	17	16	15
36.0823	16.48	19	16	17	15	16	19	16	17	17	17	16	18	15	17	17	17	19	18	15	16	16	14	13	20	17	17	13	18	15	19	18	17	15	15	17	16	15	17	17	16	17	17	16	18	14	17	16	15
36.1825	16.44	19	16	18	15	16	20	16	17	17	17	16	17	15	17	17	17	18	18	16	16	16	14	13	20	17	17	13	18	13	19	18	17	15	15	17	16	15	17	16	16	17	17	16	18	14	17	16	15
36.2827	16.38	19	16	18	15	16	20	16	16	17	17	16	17	15	17	17	17	17	18	16	16	16	14	13	20	17	17	13	18	13	19	18	17	15	15	17	16	15	17	16	16	17	17	16	18	14	16	16	15
36.3829	16.3	19	16	18	15	16	20	16	16	17	17	15	17	15	17	17	17	17	18	16	15	16	14	12	20	17	17	13	18	13	19	18	17	15	15	17	16	15	17	16	16	17	17	16	17	14	16	16	15
36.4832	16.2	19	16	18	15	17	20	16	16	17	17	15	17	15	17	16	17	17	18	15	15	16	14	12	20	17	17	13	17	13	19	18	17	15	14	17	16	16	16	16	15	17	17	16	17	15	15	16	15
36.5834	16.12	18	16	18	15	16	20	16	16	17	17	15	17	16	17	16	17	17	18	14	16	16	14	12	20	17	17	12	17	13	19	17	17	15	14	17	16	16	16	16	15	17	17	16	17	15	15	15	15
36.6836	16.04	18	16	18	16	16	19	16	16	17	17	15	17	16	17	16	17	17	18	14	16	16	14	12	20	16	17	12	17	14	20	17	16	16	14	16	15	16	16	16	15	17	17	15	16	15	14	15	15
36.7839	15.98	18	16	18	15	16	19	16	16	16	17	15	17	15	16	16	17	17	18	14	16	16	14	12	20	16	17	12	17	14	20	17	16	16	15	16	15	16	16	17	15	17	17	15	16	15	14	15	15
36.8841	15.98	18	16	18	15	16	19	16	16	16	17	14	17	15	15	16	17	17	19	14	16	16	14	12	20	17	17	12	17	14	20	17	17	16	15	16	15	15	16	17	15	17	17	15	16	15	14	15	15
36.9843	15.88	18	16	18	15	16	19	16	16	16	17	14	17	15	15	16	17	16	18	14	16	16	14	12	19	17	17	12	17	14	19	17	17	16	15	16	15	15	16	17	15	17	17	14	16	15	14	15	15
37.0845	15.82	18	16	18	15	16	19	16	16	16	16	14	17	15	15	16	17	16	18	14	16	16	14	12	19	17	17	12	17	14	19	17	17	15	14	17	15	15	16	16	15	17	17	14	16	15	14	15	15
37.1848	15.8	18	16	18	15	16	19	16	17	15	16	14	17	15	15	16	17	16	18	14	15	16	14	12	19	17	17	12	18	14	19	17	17	15	15	17	15	15	16	16	15	17	17	14	15	15	14	15	15
37.285	15.82	17	16	18	15	16	19	16	17	16	17	14	17	15	15	16	17	16	18	14	15	17	14	12	19	17	17	12	18	13	18	17	17	15	15	17	16	15	16	16	15	17	18	14	15	15	14	15	15
37.3852	15.78	17	16	18	15	16	19	16	17	16	17	14	17	15	15	16	17	16	17	14	15	16	14	12	19	17	17	12	18	13	18	17	17	15	15	17	16	15	16	16	15	17	18	14	15	15	14	15	15
37.4855	15.66	16	16	18	15	16	19	15	17	16	17	14	17	14	15	16	17	16	17	14	15	16	14	12	19	17	16	12	18	13	17	17	16	15	15	17	16	15	16	16	15	17	18	14	15	15	14	15	15
37.5857	15.66	16	16	18	15	16	19	14	17	16	17	14	17	14	15	16	17	16	17	14	15	16	14	12	19	17	16	12	18	14	17	17	16	15	15	17	16	15	16	16	15	17	17	13	16	15	15	15	15
37.6859	15.68	16	16	18	15	16	19	14	17	16	17	14	17	14	15	15	17	16	17	14	15	16	14	14	19	17	16	12	18	14	17	17	16	15	15	17	16	15	16	16	15	17	17	13	16	15	15	15	15
37.7861	15.66	16	16	18	15	16	19	15	17	16	17	14	17	14	15	15	17	16	17	14	15	16	14	14	19	17	16	12	18	14	17	16	16	15	15	17	16	15	15	16	15	17	17	13	16	15	15	15	15
37.8864	15.6	16	16	18	15	15	19	15	17	16	17	15	17	14	15	14	17	16	17	14	15	16	14	14	19	17	15	12	18	14	17	16	16	15	15	17	16	14	15	16	15	16	17	13	16	15	15	15	15
37.9866	15.6	16	16	18	15	15	19	15	17	16	17	15	17	14	15	14	19	16	17	14	15	15	14	14	19	17	15	13	18	14	17	16	16	15	15	17	15	14	15	16	15	16	17	13	16	15	14	15	15
38.0868	15.56	17	16	18	15	15	19	15	17	16	16	15	17	14	16	14	18	16	17	14	15	15	14	14	18	17	15	13	18	14	17	16	16	15	15	17	15	14	13	16	16	16	17	13	16	15	14	15	15
38.1871	15.5	17	16	18	15	15	19	15	17	16	16	15	17	14	16	15	18	16	17	14	15	15	13	14	18	17	15	13	18	14	17	16	16	15	15	17	14	14	12	16	16	16	17	13	15	15	14	15	15
38.2873	15.38	16	16	18	15	15	19	15	17	16	16	15	17	14	16	14	17	16	17	14	15	15	13	12	18	17	15	13	17	14	17	16	16	15	15	17	14	14	12	16	16	16	17	13	15	15	14	15	15
38.3875	15.2	16	15	17	15	15	19	15	16	16	16	15	17	13	16	14	17	16	17	14	14	14	13	12	18	17	14	13	17	14	17	16	16	15	15	16	14	14	12	16	16	16	17	13	15	14	14	15	15
38.4877	14.98	16	15	17	15	15	19	15	16	16	17	15	15	13	16	14	17	15	17	14	14	13	13	12	18	17	14	13	17	14	16	16	16	15	15	16	13	14	13	15	15	14	17	12	15	13	14	15	15
38.588	14.88	16	15	17	15	15	19	15	16	16	17	15	15	13	16	14	17	15	17	14	14	13	13	12	18	17	14	13	17	14	15	17	16	15	15	16	13	12	12	15	15	14	17	11	15	12	14	15	15
38.6882	14.66	16	15	17	15	15	19	15	16	16	17	15	14	13	16	13	16	15	17	14	14	13	13	12	18	16	14	13	17	14	14	17	14	15	15	15	13	12	12	14	15	14	17	11	15	12	14	14	15
38.7884	14.48	16	14	17	15	15	19	15	16	15	17	14	14	13	15	13	16	15	17	14	14	13	13	12	18	16	14	13	17	13	14	16	14	15	15	15	13	12	12	14	14	14	16	11	15	12	14	14	15
38.8887	14.3	16	14	17	14	15	19	14	15	15	17	13	14	13	15	13	15	15	17	15	14	13	13	12	18	16	13	13	15	13	14	16	14	14	15	15	13	12	12	14	14	14	16	11	15	12	14	14	14
38.9889	14.18	16	14	17	14	14	19	14	15	14	17	13	14	13	15	13	15	15	17	15	14	13	13	13	18	15	13	13	15	13	14	16	14	13	15	15	13	11	12	14	13	14	16	11	14	12	14	14	14
39.0891	14.1	15	14	17	14	14	19	14	14	14	18	12	14	13	14	13	15	14	17	15	14	13	13	13	18	15	13	13	15	13	14	16	14	13	15	15	13	11	12	14	13	14	16	11	14	12	14	14	14
39.1893	13.98	15	14	17	14	14	19	13	14	14	17	12	14	13	15	12	15	14	17	15	14	13	13	13	17	14	13	12	15	13	14	16	14	13	15	15	13	11	12	14	13	13	16	11	14	12	14	14	14
39.2896	13.84	15	13	17	14	14	18	13	14	13	17	12	14	13	15	12	15	14	16	15	14	13	13	13	17	13	13	12	15	13	14	16	14	12	15	16	13	11	12	14	13	13	15	11	14	11	14	14	14
39.3898	13.66	14	13	17	13	14	18	13	14	13	17	12	14	13	15	12	15	13	16	15	14	13	12	13	17	13	12	12	15	13	13	16	14	12	15	16	12	11	12	13	13	13	15	11	14	11	14	13	14
39.49	13.6	14	13	17	13	14	18	13	14	13	17	12	14	13	15	12	15	13	16	15	13	12	12	13	17	12	12	12	15	13	13	16	14	12	15	16	12	11	12	13	13	13	14	11	14	11	14	13	14
39.5903	13.38	14	13	17	12	14	18	13	14	13	15	12	14	13	15	12	14	13	16	15	13	11	12	13	17	12	11	12	15	13	13	15	14	12	14	16	11	12	12	13	12	13	14	11	14	11	14	13	13
39.6905	13.34	14	13	17	12	14	18	13	14	13	15	12	14	13	15	12	13	13	16	15	13	11	12	13	16	12	11	12	15	13	13	15	14	13	13	16	11	12	12	13	12	13	14	11	14	11	14	13	13
39.7907	13.2	14	13	17	12	14	18	13	14	13	15	12	14	13	15	12	13	12	16	15	12	11	12	13	16	12	11	12	15	13	13	13	14	13	13	15	11	11	12	13	12	13	14	11	14	11	14	13	13
39.8909	13.04	14	13	17	12	14	18	13	14	13	15	12	14	13	14	12	13	11	16	15	11	11	12	13	15	12	11	12	15	13	13	13	14	13	13	15	11	11	12	11	11	13	14	11	14	11	13	13	14
39.9912	12.84	14	13	16	11	13	18	12	13	11	15	12	14	13	14	12	13	11	16	15	11	11	12	13	15	12	11	12	15	13	13	13	14	13	13	15	11	11	12	11	11	13	14	11	14	11	12	13	13
40.0914	12.78	14	13	16	11	13	18	12	12	11	15	11	14	13	14	12	13	11	16	15	11	11	11	13	15	12	11	12	15	13	13	13	14	13	13	15	11	11	12	11	11	13	14	11	14	11	12	13	13
40.1916	12.64	13	13	16	11	13	18	12	12	11	15	12	15	12	14	12	13	11	16	13	11	11	11	13	14	12	11	12	14	13	13	13	12	13	13	15	11	11	12	11	11	13	14	11	14	11	12	13	12
40.2919	12.6	13	13	15	11	13	19	12	12	11	15	12	15	12	14	12	13	11	16	13	11	11	11	13	14	12	12	12	14	12	13	13	12	14	13	15	11	11	12	11	11	12	13	11	13	11	12	13	12
40.3921	12.54	13	13	15	11	13	19	12	12	11	15	12	14	12	14	12	13	11	16	13	11	11	11	13	14	12	12	12	14	12	12	12	12	14	13	15	11	11	12	11	11	12	13	11	13	11	11	12	13
40.4923	12.38	11	13	15	11	13	19	12	12	11	15	12	14	12	14	12	13	11	14	13	11	11	11	13	14	12	12	12	14	12	12	12	12	13	13	15	11	11	11	11	11	11	13	11	12	11	11	12	13
40.5925	12.32	11	13	13	11	13	19	12	12	11	15	12	13	12	14	12	13	11	15	12	11	11	11	13	14	12	12	12	14	12	12	12	12	13	13	15	11	11	11	11	11	11	13	11	12	11	11	12	13
40.6928	12.22	12	13	13	10	13	19	12	11	11	15	12	13	12	14	12	13	11	15	12	11	11	11	13	14	12	12	11	13	12	12	12	12	13	13	14	11	11	11	10	11	11	13	11	12	11	11	12	13
40.793	12.14	12	13	13	10	13	19	12	11	11	15	12	13	12	13	12	13	11	14	12	11	11	12	13	13	12	12	11	13	11	12	12	12	13	13	13	11	11	11	10	11	11	13	11	12	11	11	12	13
40.8932	12.02	12	13	14	10	12	19	12	11	11	14	12	13	12	13	12	13	11	13	12	11	11	12	13	13	12	12	10	13	11	12	11	12	13	13	13	11	11	11	10	11	11	12	11	12	11	11	12	13
40.9935	11.92	12	13	14	10	12	19	12	11	11	13	12	13	12	12	12	13	11	13	12	11	11	12	13	13	12	12	10	13	11	11	10	11	13	12	13	11	11	12	10	11	11	12	11	12	11	11	12	13
41.0937	11.88	12	13	14	10	12	18	12	11	11	13	12	13	12	12	12	13	11	13	12	11	11	12	12	13	12	12	10	13	11	11	10	11	13	12	13	11	11	12	10	11	11	12	11	12	11	11	12	13
41.1939	11.84	12	13	13	10	12	18	12	11	11	13	12	13	12	12	12	13	11	13	12	11	11	12	12	13	13	12	10	13	11	11	10	11	13	12	13	11	11	12	10	11	11	12	11	11	11	11	12	13
41.2941	11.74	12	12	13	10	12	18	11	11	11	12	12	13	12	11	12	13	11	13	12	11	12	12	12	13	13	12	10	13	11	11	10	11	13	12	13	11	11	12	10	11	11	11	11	11	11	11	11	13
41.3944	11.56	12	12	13	9	12	15	11	11	11	12	12	13	12	11	12	13	11	13	12	11	12	12	12	12	12	12	10	13	10	11	10	11	12	12	13	11	11	12	10	11	11	11	11	11	11	11	10	13
41.4946	11.52	12	12	13	9	12	15	11	11	11	12	12	13	12	11	11	13	11	13	12	11	12	12	12	12	12	12	11	13	10	11	10	11	12	12	12	11	11	12	10	11	11	11	11	10	11	11	10	13
41.5948	11.48	12	12	13	9	12	15	10	11	11	12	12	13	12	11	11	13	11	13	12	11	12	12	12	11	12	11	11	13	10	11	10	11	12	12	12	11	11	12	11	11	11	11	11	10	11	11	10	13
41.6951	11.44	12	12	13	9	12	15	10	11	11	12	13	13	12	11	11	12	10	13	12	11	12	12	12	11	12	11	11	13	10	11	10	11	12	11	12	11	11	12	11	11	11	11	11	10	11	11	10	13
41.7953	11.28	11	10	12	9	11	14	10	11	11	12	13	13	12	11	11	12	10	13	12	11	11	12	12	11	11	11	11	13	10	12	10	11	12	11	12	10	11	12	11	11	11	11	11	10	11	11	10	13
41.8955	11.18	11	10	12	9	11	13	10	11	11	12	12	13	11	10	11	12	10	13	12	11	11	12	12	11	11	11	11	13	10	12	10	11	11	11	12	10	11	12	11	11	11	12	11	10	10	11	10	13
41.9957	11.14	11	10	12	9	11	13	10	11	11	12	12	13	11	10	11	12	10	12	12	11	11	11	12	11	11	11	11	12	10	12	10	11	11	11	12	10	11	12	11	12	11	12	11	10	10	11	10	13
42.096	11.1	11	10	12	9	11	13	10	11	11	12	12	13	11	10	11	12	10	12	12	11	11	11	12	10	11	11	11	12	10	12	9	11	11	11	12	10	12	12	11	12	11	12	11	10	10	11	10	12
42.1962	11.08	11	10	12	9	11	13	10	11	11	12	12	12	11	10	11	12	10	12	11	11	11	11	12	10	11	11	11	12	10	12	9	11	11	11	12	9	12	12	11	12	11	12	12	10	10	11	10	12
42.2964	11	11	10	12	9	10	13	10	11	11	12	12	12	11	10	11	12	9	12	11	11	11	11	12	10	11	11	11	12	10	12	9	11	11	11	12	9	12	12	11	12	11	12	11	10	10	11	10	12
42.3967	10.94	11	10	12	9	10	13	11	11	10	12	12	12	11	10	10	12	9	12	11	11	11	11	12	10	11	11	11	12	10	12	9	11	11	11	12	9	12	12	11	11	11	12	11	10	9	11	10	12
42.4969	10.76	11	9	12	9	10	12	11	10	10	12	12	12	11	10	10	11	9	12	11	11	11	11	11	10	11	11	11	12	10	12	9	11	11	11	12	8	12	12	11	11	11	12	10	10	9	11	9	12
42.5971	10.72	11	9	12	9	9	12	11	10	10	12	12	12	11	10	10	11	9	12	11	11	11	11	11	10	11	11	11	13	11	12	9	11	11	10	12	7	12	11	11	11	11	12	10	10	9	11	9	12
42.6973	10.6	11	9	12	9	9	12	11	10	10	12	12	12	11	10	10	11	9	12	10	11	11	11	11	9	11	11	11	13	11	12	9	11	11	9	12	7	12	10	11	11	11	12	10	10	8	11	9	12
42.7976	10.58	11	9	12	10	9	12	11	10	10	12	12	12	11	10	10	11	9	12	10	11	11	11	11	9	11	11	11	12	11	12	9	11	11	9	12	7	12	10	11	11	11	11	10	10	8	11	9	12
42.8978	10.58	11	9	12	10	9	12	11	10	10	12	12	12	10	10	10	11	9	12	10	11	11	11	11	9	11	11	11	12	11	12	9	11	11	9	12	7	12	10	11	11	11	12	10	10	8	11	9	12
42.998	10.54	11	9	12	10	9	12	11	10	10	12	12	12	10	10	10	11	9	12	10	11	11	11	11	9	11	10	11	12	11	12	9	11	11	9	12	7	11	10	11	11	11	12	10	10	8	11	9	12
43.0983	10.46	11	9	11	10	9	12	11	10	10	12	12	12	10	10	9	11	9	12	10	11	11	11	11	9	11	10	11	12	10	12	9	11	11	9	12	7	11	10	11	11	11	12	10	10	8	10	9	12
43.1985	10.36	11	9	11	10	9	12	11	8	10	12	12	12	10	10	9	11	9	12	10	11	11	10	11	9	11	10	11	11	10	11	9	11	11	8	12	7	11	10	11	11	11	12	10	10	8	10	10	12
43.2987	10.38	11	9	11	10	9	12	11	9	10	12	12	11	10	10	9	12	9	12	10	11	11	10	11	9	11	10	10	11	10	11	9	10	11	9	12	7	11	10	11	11	11	12	10	10	8	11	10	12
43.3989	10.34	11	9	11	10	9	12	11	9	11	12	12	11	10	10	9	12	9	12	11	11	11	9	10	9	10	10	10	11	10	11	9	10	11	9	12	7	11	10	11	11	11	12	10	10	7	11	10	12
43.4992	10.2	11	9	11	9	9	11	11	9	11	12	12	11	9	10	9	12	9	12	11	11	11	9	10	9	10	10	10	11	10	11	9	10	11	8	12	7	10	10	11	11	10	12	9	10	7	11	10	12
43.5994	10.14	11	9	11	9	9	11	10	9	11	12	12	11	9	10	9	12	9	12	11	11	11	9	10	9	9	10	10	11	10	11	9	10	11	8	12	7	10	10	11	11	10	12	9	10	7	11	9	12
43.6996	10.14	11	9	11	9	9	11	10	9	11	12	12	11	9	10	9	12	9	12	11	11	10	9	10	9	9	10	10	11	10	11	9	10	11	8	12	7	10	10	11	11	10	12	9	10	7	12	9	12
43.7999	10.04	11	9	11	9	9	11	10	9	11	12	12	11	9	9	9	12	9	12	11	11	10	9	10	9	9	9	10	11	10	11	9	10	10	8	12	7	10	10	11	11	9	12	9	9	7	12	9	12
43.9001	10.02	11	9	11	9	9	11	10	9	11	12	12	11	9	9	9	12	9	11	11	11	10	9	10	9	9	9	10	11	10	11	9	10	10	8	12	7	10	10	11	11	10	12	9	8	7	12	9	12
44.0003	9.96	11	9	11	9	9	10	10	9	11	12	12	10	9	9	9	12	9	11	11	11	10	9	9	9	9	9	10	11	10	11	9	10	10	8	12	7	10	10	11	10	10	12	9	8	8	12	9	12
44.1005	9.88	11	9	11	9	9	10	10	9	10	12	12	10	9	9	9	12	9	11	10	11	10	9	9	9	9	9	9	11	10	11	9	10	10	7	12	7	10	10	11	10	10	12	9	8	8	12	9	12
44.2008	9.86	11	9	11	9	9	10	10	9	10	12	12	10	9	9	9	12	9	10	10	11	10	9	9	9	9	9	9	11	10	11	9	10	10	7	12	7	10	10	11	10	10	12	9	8	8	12	9	12
44.301	9.8	10	10	11	9	9	10	10	8	10	12	11	10	9	9	10	12	9	10	10	11	10	9	9	10	9	9	9	11	10	11	9	10	10	7	12	7	10	9	11	10	9	12	9	8	7	12	9	12
44.4012	9.74	10	10	11	9	9	10	10	8	10	10	11	10	9	9	10	12	10	10	10	11	10	9	8	10	9	9	8	11	10	11	9	10	10	7	12	7	10	9	11	10	9	12	9	8	7	12	9	12
44.5015	9.7	10	10	11	9	9	10	10	8	10	10	11	10	9	9	10	12	10	9	10	11	10	9	8	10	9	9	8	10	9	11	9	10	10	7	13	7	10	9	11	9	9	12	9	9	7	12	9	12
44.6017	9.56	9	10	11	9	9	10	10	8	10	10	11	10	9	9	10	12	10	9	10	11	10	8	7	10	9	9	8	10	9	11	9	10	10	7	13	5	10	9	11	9	9	12	9	9	6	11	9	12
44.7019	9.54	9	10	11	9	9	10	10	7	10	10	11	10	9	9	10	12	10	9	10	11	10	8	7	10	9	9	8	10	9	11	9	10	10	7	13	5	10	8	11	9	10	12	9	9	6	11	9	12
44.8021	9.46	9	10	11	9	9	10	10	7	10	10	11	10	9	9	10	12	10	9	10	10	10	8	7	10	9	9	8	10	9	11	8	9	10	7	13	5	10	8	11	9	10	12	9	9	6	11	9	11
44.9024	9.46	9	10	11	9	9	10	10	7	10	10	11	10	9	9	10	12	10	9	10	10	10	8	7	10	9	9	8	10	9	11	8	9	10	7	13	5	10	8	11	10	10	12	9	9	6	10	9	11
45.0026	9.4	9	10	11	9	9	10	10	7	9	10	11	10	9	9	10	12	10	9	10	10	9	8	7	10	9	9	8	10	9	11	8	9	10	7	13	6	10	8	11	10	10	12	8	9	6	10	8	11
45.1028	9.26	9	10	11	9	9	10	10	7	9	10	11	10	9	9	9	12	10	9	9	10	9	8	6	10	9	9	8	10	9	10	8	9	9	7	13	6	10	8	11	10	10	11	8	9	6	10	8	11
45.2031	9.18	9	10	11	9	9	10	10	7	9	10	11	10	9	8	8	12	10	9	9	9	9	8	6	10	8	9	8	10	9	10	8	9	9	7	13	6	10	8	11	10	10	11	8	9	6	10	8	11
45.3033	9.08	9	10	11	9	9	10	10	7	9	9	11	10	9	8	8	12	10	9	9	9	9	8	6	10	8	9	8	10	9	10	8	9	9	7	11	6	10	8	9	10	10	11	8	9	6	10	8	11
45.4035	9	9	10	11	9	9	10	10	7	9	8	11	10	9	7	8	12	10	9	9	9	9	8	6	10	8	9	8	10	9	10	8	8	9	7	11	6	9	8	9	10	10	11	8	9	6	10	8	11
45.5037	8.96	8	10	11	9	9	10	10	7	9	8	11	10	9	7	8	12	10	9	9	9	9	8	6	10	8	9	8	10	9	10	8	8	9	7	11	6	9	8	9	9	10	11	8	9	6	10	8	11
45.604	8.88	8	10	11	9	9	10	10	7	9	8	11	10	8	7	8	12	10	9	9	9	9	8	6	10	8	9	8	10	9	10	8	8	9	7	11	6	9	8	9	8	10	11	7	9	6	10	8	10
45.7042	8.82	8	9	10	9	9	10	10	7	9	8	11	10	8	7	8	12	10	9	9	9	9	8	6	10	8	9	8	10	9	10	8	8	9	7	11	6	9	8	9	8	10	11	6	9	6	10	8	10
45.8044	8.78	8	9	10	9	8	10	10	7	9	8	11	10	8	7	8	11	10	9	9	9	9	8	6	10	7	9	8	10	9	10	9	8	9	7	11	6	9	8	9	8	10	11	7	9	6	10	8	10
45.9047	8.72	8	9	10	9	8	10	9	7	9	8	11	10	8	7	8	11	10	9	9	9	9	9	6	10	7	9	8	10	9	10	9	7	9	7	11	6	8	8	9	8	10	11	7	8	6	10	8	10
46.0049	8.66	8	8	10	9	8	10	9	7	9	8	11	10	8	7	8	11	10	10	9	9	9	9	6	10	7	9	8	10	9	10	9	7	9	7	11	6	8	8	9	8	10	11	7	7	6	10	6	10
46.1051	8.58	8	8	10	9	8	9	9	7	9	8	11	10	8	7	8	11	10	10	9	9	9	9	6	10	6	9	8	10	9	10	9	7	8	7	10	6	8	8	9	8	10	11	7	7	6	10	6	10
46.2053	8.5	8	8	10	9	8	9	9	6	9	8	11	10	8	7	8	11	10	10	9	9	9	8	6	10	6	9	8	10	9	10	9	7	7	7	10	5	8	8	9	8	10	11	7	7	6	10	6	10
46.3056	8.42	8	8	10	9	8	9	9	6	8	8	11	10	8	6	8	11	11	10	9	9	9	8	6	10	6	9	8	10	9	10	9	7	6	7	10	5	8	8	9	8	9	11	7	7	6	9	6	10
46.4058	8.4	8	8	10	9	8	9	9	6	8	8	11	10	8	6	8	11	11	10	9	9	9	8	6	10	6	9	8	10	9	10	9	7	6	7	10	5	8	8	9	8	9	10	7	7	6	9	6	10
46.506	8.36	8	8	10	9	8	9	9	6	8	8	11	10	8	6	8	10	11	10	9	9	9	8	6	9	6	9	7	10	9	10	9	7	6	7	10	5	8	9	9	8	9	10	7	7	6	9	6	10
46.6063	8.3	8	8	10	9	8	9	9	6	8	8	11	10	8	6	8	9	11	10	9	9	9	8	6	9	5	9	6	10	9	10	9	7	6	7	10	5	8	9	9	8	9	10	7	7	6	9	6	10
46.7065	8.28	8	8	10	9	7	9	9	6	8	8	11	10	8	6	8	9	11	10	9	9	9	8	6	9	5	9	6	10	9	10	9	7	6	7	10	5	8	9	9	8	9	10	6	8	6	9	6	10
46.8067	8.14	8	8	10	8	7	9	9	6	8	7	11	10	8	6	8	8	10	10	9	9	9	8	6	9	4	9	6	10	9	10	9	7	6	6	10	5	8	9	9	8	9	10	6	8	6	9	5	10
46.9069	8.08	8	8	11	8	7	9	9	5	8	7	11	10	8	6	8	8	10	10	9	9	9	7	6	9	4	9	6	10	9	10	9	7	6	6	10	5	8	7	9	8	9	10	6	8	6	9	5	10
47.0072	7.98	8	8	11	8	7	9	9	5	8	7	10	10	8	6	8	8	10	10	9	9	9	7	5	9	4	9	5	10	9	10	9	7	6	6	10	4	8	7	9	8	9	10	6	8	6	9	5	9
47.1074	7.88	8	8	11	8	7	9	9	5	7	7	10	9	8	6	8	8	10	10	9	9	9	7	5	9	4	8	5	10	9	10	9	7	6	6	10	4	8	6	9	7	9	10	6	8	6	9	5	9
47.2076	7.8	8	8	11	8	7	9	9	5	7	6	10	9	8	6	8	7	10	10	9	9	9	7	5	9	4	8	5	10	9	10	9	7	6	6	10	4	8	6	9	7	9	10	6	8	5	9	5	8
47.3079	7.66	7	8	10	7	7	9	9	5	7	6	10	9	8	6	8	7	9	10	9	9	9	6	5	9	4	8	5	10	9	10	8	6	6	6	10	4	8	6	9	7	9	10	6	8	5	9	5	8
47.4081	7.66	7	8	10	7	7	9	9	5	7	6	10	9	8	6	8	7	9	10	9	9	9	6	5	9	4	8	5	10	9	10	8	6	6	6	10	4	8	6	9	7	9	10	6	8	5	9	5	8
47.5083	7.58	7	8	10	7	7	9	9	5	7	6	10	9	7	6	8	7	9	10	9	9	9	6	5	9	4	8	5	10	9	10	8	5	6	6	10	4	8	5	9	7	9	10	6	8	5	9	5	8
47.6085	7.44	7	8	10	7	6	9	8	5	7	6	10	9	7	6	8	7	9	10	9	9	7	6	5	9	4	8	5	10	9	10	8	5	6	5	10	4	8	5	9	7	9	10	6	8	5	8	5	7
47.7088	7.32	7	8	10	7	6	9	8	5	7	6	10	9	7	5	8	6	9	9	9	9	7	6	5	9	4	8	5	10	8	10	8	5	6	5	10	4	8	5	9	7	9	9	6	8	5	8	5	7
47.809	7.24	7	7	10	7	6	9	8	5	7	6	10	9	7	5	8	6	9	8	9	9	7	6	5	9	4	8	5	10	8	10	8	5	6	5	9	4	8	5	9	7	9	9	6	8	5	8	5	7
47.9092	7.18	7	6	10	7	6	9	8	5	7	6	10	9	7	5	8	6	9	8	9	9	7	6	5	9	4	8	5	10	8	10	8	5	6	4	9	4	8	5	9	7	9	9	6	7	5	8	5	7
48.0095	7.16	7	6	10	7	6	9	8	6	7	6	10	9	7	5	8	6	9	8	9	9	7	6	5	9	4	8	5	10	8	10	8	4	6	4	9	4	8	5	9	7	9	9	6	7	5	7	5	7
48.1097	7.1	7	6	9	7	5	9	8	6	7	6	10	9	7	5	8	6	9	8	8	9	7	6	5	9	4	8	5	10	8	10	8	4	6	4	9	4	8	5	9	7	9	9	6	7	5	7	5	7
48.2099	7.02	7	6	9	7	5	9	8	6	7	6	10	9	7	5	8	6	8	8	8	9	7	6	5	9	4	8	5	10	8	9	8	4	6	4	9	4	8	5	9	7	9	9	5	6	5	7	5	7
48.3101	6.86	7	6	9	7	5	9	8	6	7	6	10	8	7	5	7	6	8	8	8	9	6	6	5	9	3	8	5	10	8	8	8	4	5	4	9	4	8	5	9	7	9	9	5	6	5	6	5	7
48.4104	6.8	7	6	9	7	5	9	8	6	7	6	10	8	7	5	7	6	8	8	8	9	6	6	5	9	3	8	4	10	8	8	7	4	5	4	9	4	8	5	9	7	9	9	5	6	5	6	5	6
48.5106	6.58	7	5	9	6	5	9	8	6	7	6	10	7	6	4	7	5	8	8	8	9	6	6	3	9	3	8	4	10	8	8	7	4	5	3	8	4	8	5	9	7	9	8	5	6	5	6	5	6
48.6108	6.5	7	5	9	6	5	9	8	6	7	6	9	7	5	4	7	5	8	8	8	9	6	6	3	9	3	8	4	10	8	7	7	4	5	3	8	4	8	5	9	7	9	8	5	6	5	6	4	6
48.7111	6.36	7	4	8	6	5	9	8	6	7	6	9	7	4	4	7	5	8	8	8	9	6	6	3	9	3	8	4	10	8	6	7	4	5	3	8	4	8	5	9	7	9	8	5	6	3	6	4	5
48.8113	6.2	7	4	8	6	5	8	8	6	7	6	9	7	4	4	7	5	7	8	8	9	6	6	3	8	3	8	4	10	8	5	7	4	5	3	8	4	6	5	9	6	8	8	5	6	3	6	4	5
48.9115	6.06	6	4	7	5	5	8	8	6	7	6	9	7	4	4	7	5	7	7	8	9	6	6	3	7	3	8	4	10	8	5	7	4	5	3	8	3	6	5	9	6	8	8	5	6	3	5	4	5
49.0117	6	6	4	6	5	5	8	8	6	7	6	9	7	4	4	7	5	7	6	8	9	6	6	3	7	3	8	4	10	8	5	7	4	5	3	8	3	6	5	9	6	8	8	5	6	3	5	4	5
49.112	5.9	6	2	6	5	5	8	8	5	7	6	9	7	4	4	6	5	7	6	8	9	6	6	3	7	3	8	4	10	8	5	7	4	5	3	8	3	6	5	9	6	8	8	5	6	3	4	4	5
49.2122	5.82	6	2	6	5	5	8	8	4	7	6	8	6	4	4	6	5	7	6	8	9	6	6	3	7	3	8	4	10	8	5	7	3	5	3	8	3	6	5	9	6	8	8	5	6	3	4	4	5
49.3124	5.64	6	2	5	4	5	8	8	4	7	6	7	6	4	4	6	5	7	5	8	8	6	6	3	7	3	7	4	10	7	5	7	2	5	3	8	3	6	4	9	6	8	8	5	6	3	4	4	5
49.4126	5.54	6	2	5	4	5	8	8	4	7	6	6	6	4	4	6	5	7	5	8	8	6	6	3	7	3	7	4	10	6	5	7	2	5	3	8	2	6	4	8	6	8	8	5	6	3	4	4	4
49.5129	5.36	6	2	5	4	4	8	8	4	7	6	6	6	3	4	6	5	7	4	8	8	6	6	3	6	3	7	4	10	6	5	6	2	3	3	8	2	6	3	7	6	8	8	5	6	3	4	4	4
49.6131	5.3	5	2	5	4	4	8	8	4	7	5	6	6	3	4	6	5	7	4	8	8	6	6	3	6	3	7	4	10	6	4	6	2	3	3	8	2	6	3	7	6	8	8	5	6	3	4	4	4
49.7133	5.14	5	2	5	4	4	8	7	4	7	5	6	6	3	4	6	5	7	4	8	8	6	6	3	4	3	7	4	10	6	4	6	2	3	3	8	2	5	3	6	6	8	8	5	6	3	3	4	4
49.8136	5.02	5	2	5	4	4	8	7	4	7	5	6	6	2	4	4	5	7	4	8	8	6	6	3	4	3	7	4	10	6	4	5	2	3	3	8	2	5	3	6	6	8	8	5	5	3	2	4	4
49.9138	4.92	5	2	5	4	4	8	7	4	7	5	5	5	2	4	4	5	7	4	8	8	6	6	3	4	3	7	4	10	6	4	5	2	3	3	8	2	5	3	6	6	8	8	5	4	2	2	3	4
50.014	4.84	5	2	5	4	4	8	7	4	7	5	5	5	2	4	4	5	7	4	8	7	5	6	3	4	3	7	4	10	6	4	5	2	3	3	8	2	5	3	6	5	8	8	4	4	2	2	3	4
50.1142	4.74	5	2	5	4	4	8	6	4	7	5	5	5	2	4	4	4	7	4	8	7	5	6	3	3	3	7	4	8	6	4	5	2	3	3	8	2	5	3	6	5	8	8	4	4	2	2	3	4
50.2145	4.64	5	2	5	4	4	7	6	4	7	5	5	5	2	4	4	4	7	4	8	7	4	6	3	3	3	6	4	8	6	4	5	2	3	3	8	1	4	3	6	5	8	8	4	4	2	2	3	4
50.3147	4.54	5	2	5	4	4	6	6	4	7	5	5	5	2	4	4	4	7	4	8	7	4	6	3	3	2	6	4	8	6	4	4	2	3	3	8	1	4	3	5	5	7	8	4	4	2	2	3	4
50.4149	4.5	5	2	5	4	4	6	6	4	7	5	5	5	1	4	4	4	7	4	8	7	4	6	3	3	2	6	4	7	6	4	4	2	3	3	8	1	4	3	5	5	7	8	4	4	2	2	3	4
50.5152	4.36	5	1	5	4	4	5	6	4	7	4	5	5	1	4	4	4	7	4	7	7	4	6	2	3	2	6	4	7	6	4	4	2	3	3	8	1	4	2	5	5	7	7	4	4	2	2	3	4
50.6154	4.32	5	1	5	4	4	5	6	4	7	3	5	5	1	3	4	4	7	4	7	7	4	6	2	3	2	6	4	7	6	4	4	2	3	3	8	1	4	2	5	5	7	7	4	4	2	2	3	4
50.7156	4.24	5	1	4	4	4	5	6	4	7	2	5	5	1	3	3	4	7	4	7	7	4	5	2	3	2	7	4	6	6	4	4	2	3	3	8	1	4	2	5	5	7	7	4	4	2	2	3	4
50.8158	4.2	5	1	4	4	4	5	6	4	7	2	4	5	1	3	3	4	7	4	7	7	4	5	2	3	2	7	4	6	6	4	4	2	3	3	8	1	4	2	4	5	7	7	4	4	2	2	3	4
50.9161	4.1	4	1	4	4	4	5	6	4	7	2	4	5	1	3	3	4	6	4	7	7	4	5	2	3	2	6	4	6	6	4	4	2	3	3	8	1	4	2	4	5	7	7	3	4	2	2	3	4
51.0163	4.02	4	1	4	4	4	5	5	4	7	2	4	5	1	3	3	4	5	4	6	7	4	5	2	3	1	5	5	6	6	4	4	2	3	3	8	1	4	2	4	5	7	7	3	4	2	2	3	4
51.1165	3.9	4	1	4	4	4	5	5	4	7	2	4	5	1	3	3	4	5	2	6	7	4	5	2	3	1	5	5	6	5	4	4	2	3	3	8	1	4	2	3	5	6	6	3	4	2	2	3	4
51.2168	3.9	4	1	4	4	4	5	5	4	7	2	4	5	1	4	3	3	5	2	6	7	4	5	2	3	1	5	5	6	5	4	4	2	3	3	8	1	4	2	3	5	6	6	3	4	2	2	3	4
51.317	3.84	4	1	4	4	4	5	4	4	7	2	4	5	1	4	3	3	5	2	6	7	4	5	2	3	1	5	5	6	5	4	4	2	3	2	8	1	4	2	3	5	6	6	3	3	2	2	3	4
51.4172	3.68	4	1	4	4	4	5	4	4	6	2	3	5	1	4	3	3	5	2	6	7	4	5	1	3	1	5	5	5	4	3	4	2	3	2	8	1	3	2	3	5	6	6	3	2	2	2	3	4
51.5174	3.6	4	1	4	4	4	5	4	4	6	2	3	5	1	4	3	3	5	2	6	7	4	5	1	2	1	5	5	5	4	2	4	2	3	2	8	1	3	2	3	4	5	6	3	2	2	2	3	4
51.6177	3.56	4	1	4	4	4	5	4	4	5	2	3	5	1	4	3	3	5	2	6	7	4	5	1	2	1	5	5	5	4	2	4	2	3	2	7	1	3	2	3	3	5	6	3	2	2	2	4	4
51.7179	3.52	4	1	4	4	4	5	4	4	5	2	3	5	1	4	3	3	5	2	5	7	4	5	1	2	1	5	5	5	4	2	3	2	3	2	7	1	3	2	3	3	5	6	3	2	2	2	4	4
51.8181	3.42	4	1	4	4	4	4	4	4	5	2	3	5	1	4	3	3	5	2	5	7	4	4	1	2	1	5	5	5	4	2	2	1	3	2	7	1	3	2	3	3	5	6	3	2	2	2	4	4
51.9184	3.34	4	1	4	4	4	4	4	4	5	2	3	5	1	3	3	3	5	2	5	6	4	4	1	2	1	5	5	5	4	2	2	1	3	2	7	1	3	2	3	3	5	6	3	2	2	2	4	2
52.0186	3.32	4	1	4	5	4	4	4	4	5	2	3	5	1	3	3	3	5	2	5	6	4	4	1	2	1	5	5	5	3	2	2	1	3	2	7	1	3	2	3	3	5	5	3	2	2	2	4	2
52.1188	3.28	4	1	4	5	3	4	4	4	5	2	3	5	1	3	3	3	5	2	5	6	4	4	1	2	1	5	5	5	2	2	2	1	3	2	7	1	3	2	3	3	5	5	3	2	2	2	4	2
52.219	3.2	4	1	4	5	3	4	4	4	4	2	3	5	1	3	3	3	4	2	5	6	4	4	1	2	1	5	5	4	2	2	2	1	3	2	7	1	3	2	3	3	5	5	3	2	2	2	4	2
52.3193	3.04	4	1	4	5	3	4	3	4	4	2	3	5	1	3	3	3	3	2	4	6	3	4	1	2	1	5	5	4	2	2	2	1	3	2	6	1	3	1	3	3	5	5	3	2	1	2	4	2
52.4195	3	4	1	4	5	3	4	3	2	4	2	3	5	1	3	3	3	3	2	4	6	3	4	1	2	1	5	5	4	2	2	2	1	3	2	6	1	3	1	3	3	5	5	3	2	1	2	4	2
52.5197	2.98	4	1	4	5	3	4	3	2	4	2	3	5	1	3	3	3	3	2	4	6	3	3	1	2	1	5	5	4	2	2	2	1	3	2	6	1	3	1	3	3	5	5	3	2	1	2	4	2
52.62	2.94	4	1	4	5	3	4	3	2	4	2	3	5	1	2	3	3	3	2	4	6	3	3	1	2	1	5	5	4	2	2	2	1	3	2	6	1	3	1	3	3	4	5	3	2	1	2	4	2
52.7202	2.86	3	1	3	5	3	4	3	2	4	2	3	4	1	2	3	3	3	2	4	6	3	3	1	2	1	5	5	4	2	2	2	1	3	2	6	1	3	1	3	3	4	5	2	2	1	2	4	2
52.8204	2.84	3	1	3	5	3	4	3	2	4	2	3	4	1	2	3	3	3	2	4	5	3	3	1	2	1	5	5	4	2	2	2	1	3	2	6	1	3	1	3	3	4	5	2	2	1	2	4	2
52.9206	2.8	3	1	3	5	3	4	3	2	4	2	3	4	1	2	3	3	3	2	4	4	3	3	1	2	1	5	5	4	2	2	2	1	3	2	5	1	3	1	3	3	4	5	2	2	1	2	4	2
53.0209	2.76	3	1	3	5	3	4	3	2	4	2	3	4	1	2	3	3	3	2	3	4	3	3	1	2	1	5	5	4	2	2	2	1	3	1	5	1	3	1	3	3	4	5	2	2	1	2	4	2
53.1211	2.76	3	1	3	5	3	4	3	2	4	2	3	4	1	2	3	3	3	2	3	4	3	3	1	2	1	5	5	4	2	2	2	1	3	1	5	1	3	1	3	3	4	5	2	2	1	2	4	2
53.2213	2.74	3	1	3	5	3	4	3	2	4	2	3	4	1	2	3	3	3	2	3	4	3	3	1	2	1	5	5	4	2	2	2	1	3	1	5	1	3	1	3	3	4	5	2	2	1	2	4	2
53.3216	2.72	3	1	3	5	3	4	3	2	4	2	3	4	1	2	3	3	3	2	3	4	3	3	1	2	1	5	5	4	2	1	2	1	3	1	5	1	3	1	3	3	4	5	2	2	1	2	4	2
53.4218	2.7	3	1	3	5	3	4	3	2	4	2	3	4	1	2	3	3	3	2	3	4	3	3	1	2	1	5	5	3	2	1	2	1	3	1	5	1	3	1	3	3	4	5	2	2	1	2	4	2
53.522	2.66	3	1	3	5	3	4	3	2	4	2	3	4	1	2	3	3	3	2	3	4	3	3	1	2	1	5	4	3	2	1	2	1	3	1	5	1	3	1	3	3	4	4	2	2	1	2	4	2
53.6222	2.64	3	1	3	5	3	4	3	2	4	2	3	4	1	2	3	3	3	1	3	4	3	3	1	2	1	5	4	3	2	1	2	1	3	1	5	1	3	1	3	3	4	4	2	2	1	2	4	2
53.7225	2.6	3	1	3	5	3	4	3	2	3	2	3	4	1	2	3	3	3	1	3	4	3	3	1	2	1	5	4	3	2	1	2	1	3	1	4	1	3	1	3	3	4	4	2	2	1	2	4	2
53.8227	2.58	3	1	3	4	3	4	3	2	3	2	3	4	1	2	3	3	3	1	3	4	3	3	1	2	1	5	4	3	2	1	2	1	3	1	4	1	3	1	3	3	4	4	2	2	1	2	4	2
53.9229	2.58	3	1	3	4	3	4	3	2	3	2	3	4	1	2	3	3	3	1	3	5	3	3	1	2	1	5	4	2	2	1	2	1	3	1	4	1	3	1	3	3	4	4	2	2	1	2	4	2
54.0232	2.54	3	1	3	4	3	4	3	2	3	1	3	4	1	2	3	3	3	1	3	5	3	3	1	2	1	5	4	2	2	1	2	1	3	1	4	1	3	1	3	3	3	4	2	2	1	2	4	2
54.1234	2.46	2	1	3	4	3	4	3	2	3	1	3	4	1	2	3	3	3	1	2	5	3	3	1	2	1	5	4	2	2	1	2	1	3	1	4	1	3	1	3	2	3	4	2	2	1	2	4	2
54.2236	2.44	2	1	3	4	3	4	3	2	3	1	3	4	1	2	2	3	3	1	2	5	2	3	1	2	1	5	4	2	2	1	2	1	3	1	4	1	3	1	4	2	3	4	2	2	1	2	4	2
54.3238	2.42	2	1	3	4	3	4	3	2	3	1	3	4	1	2	2	3	3	1	2	5	2	3	1	2	1	5	4	1	2	1	2	1	3	1	4	1	3	1	4	2	3	4	2	2	1	2	4	2
54.4241	2.36	1	1	3	4	3	4	3	2	2	1	3	4	1	2	2	3	3	1	2	5	2	3	1	2	1	5	4	1	2	1	2	1	3	1	4	1	3	1	4	2	3	4	2	2	1	2	4	2
54.5243	2.3	1	1	2	4	3	4	3	2	2	1	3	4	1	1	2	3	3	1	2	5	2	3	1	2	1	5	4	1	2	1	2	1	3	1	3	1	3	1	4	2	3	4	2	2	1	2	4	2
54.6245	2.28	1	1	2	4	3	4	3	2	1	1	3	4	1	1	2	3	3	1	2	5	2	3	1	2	1	5	4	1	2	1	2	1	3	1	3	1	3	1	4	2	3	4	2	2	1	2	4	2
54.7248	2.24	1	1	2	4	3	4	3	2	1	1	3	4	1	1	2	3	3	1	2	5	2	2	1	2	1	5	4	1	2	1	2	1	2	1	3	1	3	1	4	2	3	4	2	2	1	2	4	2
54.825	2.2	1	1	2	4	3	4	3	2	1	1	3	4	1	1	2	3	3	1	2	5	2	2	1	2	1	5	3	1	2	1	2	1	2	1	3	1	3	1	4	2	3	4	2	2	1	2	4	2
54.9252	2.14	1	1	2	4	3	4	3	2	1	1	3	4	1	1	1	3	2	1	2	5	2	2	1	2	1	5	3	1	2	1	2	1	2	1	3	1	3	1	4	2	3	4	2	2	1	2	3	2
55.0254	2.08	1	1	2	4	3	4	3	2	1	1	3	3	1	1	1	3	2	1	2	5	2	2	1	2	1	4	3	1	2	1	2	1	2	1	3	1	3	1	4	2	3	3	2	2	1	2	3	2
55.1257	2	1	1	2	4	3	4	3	2	1	1	3	3	1	1	1	3	2	1	1	5	2	2	1	2	1	4	3	1	2	1	2	1	2	1	3	1	3	1	3	1	3	2	2	2	1	2	3	2
55.2259	1.96	1	1	2	4	3	3	3	2	1	1	3	3	1	1	1	3	2	1	1	5	2	2	1	2	1	3	3	1	2	1	2	1	2	1	3	1	3	1	3	1	3	2	2	2	1	2	3	2
55.3261	1.78	1	1	1	4	3	3	3	2	1	1	2	2	1	1	1	2	2	1	1	4	2	2	1	2	1	3	3	1	2	1	2	1	2	1	2	1	3	1	2	1	3	1	2	2	1	2	2	2
55.4264	1.74	1	1	1	4	3	3	3	2	1	1	1	2	1	1	1	2	2	1	1	4	2	2	1	2	1	3	3	1	1	1	2	1	2	1	2	1	3	1	2	1	3	1	2	2	1	2	2	2
55.5266	1.74	1	1	1	4	3	3	3	2	1	1	1	2	1	1	1	2	2	1	1	4	2	2	1	2	1	3	3	1	1	1	2	1	2	1	2	1	3	1	2	1	3	1	2	2	1	2	2	2
55.6268	1.7	1	1	1	4	3	3	3	2	1	1	1	2	1	1	1	2	2	1	1	4	2	2	1	2	1	3	3	1	1	1	2	1	2	1	2	1	3	1	2	1	2	1	1	2	1	2	2	2
55.727	1.64	1	1	1	4	3	3	2	2	1	1	1	2	1	1	1	2	2	1	1	4	2	2	1	2	1	3	2	1	1	1	2	1	2	1	2	1	3	1	2	1	2	1	1	2	1	2	1	2
55.8273	1.58	1	1	1	3	3	3	2	2	1	1	1	2	1	1	1	1	2	1	1	4	2	2	1	2	1	2	2	1	1	1	2	1	2	1	2	1	3	1	2	1	2	1	1	2	1	2	1	2
55.9275	1.5	1	1	1	3	2	3	2	2	1	1	1	2	1	1	1	1	2	1	1	4	2	2	1	2	1	2	2	1	1	1	2	1	2	1	2	1	2	1	2	1	2	1	1	2	1	2	1	1
56.0277	1.42	1	1	1	3	2	3	2	1	1	1	1	2	1	1	1	1	2	1	1	4	2	2	1	2	1	2	2	1	1	1	1	1	2	1	1	1	2	1	2	1	2	1	1	1	1	2	1	1
56.128	1.42	1	1	1	3	2	3	2	1	1	1	1	2	1	1	1	1	2	1	1	4	2	2	1	2	1	2	2	1	1	1	1	1	2	1	1	1	2	1	2	1	2	1	1	1	1	2	1	1
56.2282	1.42	1	1	1	3	2	3	2	1	1	1	1	2	1	1	1	1	2	1	1	4	2	2	1	2	1	2	2	1	1	1	1	1	2	1	1	1	2	1	2	1	2	1	1	1	1	2	1	1
56.3284	1.36	1	1	1	3	2	3	2	1	1	1	1	1	1	1	1	1	2	1	1	4	2	2	1	2	1	2	2	1	1	1	1	1	2	1	1	1	2	1	1	1	2	1	1	1	1	1	1	1
56.4286	1.3	1	1	1	1	2	3	2	1	1	1	1	1	1	1	1	1	2	1	1	3	2	2	1	2	1	2	2	1	1	1	1	1	2	1	1	1	2	1	1	1	2	1	1	1	1	1	1	1
56.5289	1.3	1	1	1	1	2	3	2	1	1	1	1	1	1	1	1	1	2	1	1	3	2	2	1	2	1	2	2	1	1	1	1	1	2	1	1	1	2	1	1	1	2	1	1	1	1	1	1	1
56.6291	1.28	1	1	1	1	2	3	1	1	1	1	1	1	1	1	1	1	2	1	1	3	2	2	1	2	1	2	2	1	1	1	1	1	2	1	1	1	2	1	1	1	2	1	1	1	1	1	1	1
56.7293	1.26	1	1	1	1	1	3	1	1	1	1	1	1	1	1	1	1	2	1	1	3	2	2	1	2	1	2	2	1	1	1	1	1	2	1	1	1	2	1	1	1	2	1	1	1	1	1	1	1
56.8296	1.22	1	1	1	1	1	3	1	1	1	1	1	1	1	1	1	1	2	0	1	3	2	2	1	2	1	2	2	1	1	1	1	1	2	1	1	1	2	1	1	1	2	0	1	1	1	1	1	1
56.9298	1.18	1	1	1	1	1	3	1	1	1	1	1	1	1	1	1	1	2	0	1	3	2	2	1	1	1	2	2	1	1	1	1	1	2	1	1	1	2	1	0	1	2	0	1	1	1	1	1	1
57.03	1.14	1	1	1	1	1	3	1	1	1	1	1	1	1	1	1	1	2	0	1	3	2	2	1	1	1	2	2	1	1	1	1	1	1	1	1	1	1	1	0	1	2	0	1	1	1	1	1	1
57.1302	1.1	1	1	1	1	1	3	1	1	0	1	1	1	1	1	1	1	2	0	1	3	2	2	1	1	1	2	2	1	1	1	1	1	1	1	1	1	1	1	0	0	2	0	1	1	1	1	1	1
57.2305	1.06	1	1	1	1	1	3	1	1	0	1	1	1	1	1	1	0	2	0	1	3	2	2	1	1	1	2	2	1	1	1	1	1	1	1	1	1	1	1	0	0	1	0	1	1	1	1	1	1
57.3307	1.06	1	1	1	1	1	3	1	1	0	1	1	1	1	1	1	0	2	0	1	3	2	2	1	1	1	2	2	1	1	1	1	1	1	1	1	1	1	1	0	0	1	0	1	1	1	1	1	1
57.4309	1.02	1	1	1	1	1	3	1	1	0	1	1	1	1	1	1	0	2	0	1	3	2	1	1	1	1	2	2	1	1	1	1	1	1	1	1	1	1	1	0	0	0	0	1	1	1	1	1	1
57.5312	0.94	0	1	1	1	1	2	1	1	0	1	1	1	1	1	1	0	2	0	1	3	2	1	1	1	1	2	2	1	1	1	1	1	1	1	1	1	1	0	0	0	0	0	1	1	1	1	1	0
57.6314	0.94	0	1	1	1	1	2	1	1	0	1	1	1	1	1	1	0	2	0	1	3	2	1	1	1	1	2	2	1	1	1	1	1	1	1	1	1	1	0	0	0	0	0	1	1	1	1	1	0
57.7316	0.86	0	1	1	1	1	1	1	1	0	1	1	1	1	1	1	0	2	0	1	2	2	1	1	1	1	1	2	1	1	1	0	1	1	1	1	1	1	0	0	0	0	0	1	1	1	1	1	0
57.8318	0.84	0	1	1	1	0	1	1	1	0	1	1	1	1	1	1	0	2	0	1	2	2	1	1	1	1	1	2	1	1	1	0	1	1	1	1	1	1	0	0	0	0	0	1	1	1	1	1	0
57.9321	0.8	0	1	1	1	0	1	1	1	0	1	1	1	1	1	1	0	2	0	1	2	1	1	0	1	1	1	2	1	1	1	0	1	1	1	1	1	1	0	0	0	0	0	1	1	1	1	1	0
58.0323	0.76	0	1	1	1	0	1	1	1	0	1	1	1	1	0	1	0	2	0	1	2	1	1	0	1	1	1	2	1	1	1	0	1	1	1	1	1	0	0	0	0	0	0	1	1	1	1	1	0
58.1325	0.76	0	1	1	1	0	1	1	1	0	1	1	1	1	0	1	0	2	0	1	2	1	1	0	1	1	1	2	1	1	1	0	1	1	1	1	1	0	0	0	0	0	0	1	1	1	1	1	0
58.2328	0.72	0	0	1	1	0	1	1	1	0	1	1	1	1	0	1	0	2	0	1	2	1	1	0	1	1	1	2	1	0	1	0	1	1	1	1	1	0	0	0	0	0	0	1	1	1	1	1	0
58.333	0.64	0	0	1	1	0	1	1	1	0	1	1	1	1	0	1	0	1	0	1	1	1	1	0	1	1	1	2	1	0	1	0	1	1	1	1	1	0	0	0	0	0	0	1	0	1	0	1	0
58.4332	0.56	0	0	0	1	0	1	1	1	0	1	1	1	1	0	1	0	1	0	1	1	1	1	0	1	0	1	1	1	0	1	0	1	1	1	1	1	0	0	0	0	0	0	1	0	1	0	1	0
58.5334	0.5	0	0	0	1	0	1	1	1	0	1	0	1	1	0	0	0	1	0	1	1	1	1	0	1	0	1	1	1	0	0	0	1	1	1	1	1	0	0	0	0	0	0	1	0	1	0	1	0
58.6337	0.48	0	0	0	0	0	1	1	1	0	1	0	1	1	0	0	0	1	0	1	1	1	1	0	1	0	1	1	1	0	0	0	1	1	1	1	1	0	0	0	0	0	0	1	0	1	0	1	0
58.7339	0.48	0	0	0	0	0	1	1	1	0	1	0	1	1	0	0	0	1	0	1	1	1	1	0	1	0	1	1	1	0	0	0	1	1	1	1	1	0	0	0	0	0	0	1	0	1	0	1	0
58.8341	0.46	0	0	0	0	0	1	1	1	0	1	0	1	1	0	0	0	1	0	1	1	1	1	0	1	0	1	1	1	0	0	0	1	1	1	1	0	0	0	0	0	0	0	1	0	1	0	1	0
58.9344	0.46	0	0	0	0	0	1	1	1	0	1	0	1	1	0	0	0	1	0	1	1	1	1	0	1	0	1	1	1	0	0	0	1	1	1	1	0	0	0	0	0	0	0	1	0	1	0	1	0
59.0346	0.46	0	0	0	0	0	1	1	1	0	1	0	1	1	0	0	0	1	0	1	1	1	1	0	1	0	1	1	1	0	0	0	1	1	1	1	0	0	0	0	0	0	0	1	0	1	0	1	0
59.1348	0.46	0	0	0	0	0	1	1	1	0	1	0	1	1	0	0	0	1	0	1	1	1	1	0	1	0	1	1	1	0	0	0	1	1	1	1	0	0	0	0	0	0	0	1	0	1	0	1	0
59.235	0.44	0	0	0	0	0	1	1	1	0	1	0	0	1	0	0	0	1	0	1	1	1	1	0	1	0	1	1	1	0	0	0	1	1	1	1	0	0	0	0	0	0	0	1	0	1	0	1	0
59.3353	0.3	0	0	0	0	0	1	0	1	0	0	0	0	1	0	0	0	1	0	1	1	1	1	0	1	0	0	1	0	0	0	0	0	0	1	0	0	0	0	0	0	0	0	1	0	1	0	1	0
59.4355	0.26	0	0	0	0	0	1	0	1	0	0	0	0	0	0	0	0	1	0	1	1	1	1	0	1	0	0	1	0	0	0	0	0	0	1	0	0	0	0	0	0	0	0	1	0	1	0	1	0
59.5357	0.26	0	0	0	0	0	1	0	1	0	0	0	0	0	0	0	0	1	0	1	1	1	1	0	1	0	0	1	0	0	0	0	0	0	1	0	0	0	0	0	0	0	0	1	0	1	0	1	0
59.636	0.2	0	0	0	0	0	0	0	1	0	0	0	0	0	0	0	0	0	0	1	1	1	1	0	1	0	0	1	0	0	0	0	0	0	1	0	0	0	0	0	0	0	0	0	0	1	0	1	0
59.7362	0.2	0	0	0	0	0	0	0	1	0	0	0	0	0	0	0	0	0	0	1	1	1	1	0	1	0	0	1	0	0	0	0	0	0	1	0	0	0	0	0	0	0	0	0	0	1	0	1	0
59.8364	0.2	0	0	0	0	0	0	0	1	0	0	0	0	0	0	0	0	0	0	1	1	1	1	0	1	0	0	1	0	0	0	0	0	0	1	0	0	0	0	0	0	0	0	0	0	1	0	1	0
59.9366	0.16	0	0	0	0	0	0	0	0	0	0	0	0	0	0	0	0	0	0	1	1	1	1	0	1	0	0	1	0	0	0	0	0	0	1	0	0	0	0	0	0	0	0	0	0	0	0	1	0
60.0369	0.16	0	0	0	0	0	0	0	0	0	0	0	0	0	0	0	0	0	0	1	1	1	1	0	1	0	0	1	0	0	0	0	0	0	1	0	0	0	0	0	0	0	0	0	0	0	0	1	0
60.1371	0.12	0	0	0	0	0	0	0	0	0	0	0	0	0	0	0	0	0	0	1	1	1	1	0	0	0	0	0	0	0	0	0	0	0	1	0	0	0	0	0	0	0	0	0	0	0	0	1	0
60.2373	0.12	0	0	0	0	0	0	0	0	0	0	0	0	0	0	0	0	0	0	1	1	1	1	0	0	0	0	0	0	0	0	0	0	0	1	0	0	0	0	0	0	0	0	0	0	0	0	1	0
60.3376	0.08	0	0	0	0	0	0	0	0	0	0	0	0	0	0	0	0	0	0	1	1	1	1	0	0	0	0	0	0	0	0	0	0	0	0	0	0	0	0	0	0	0	0	0	0	0	0	0	0
60.4378	0.06	0	0	0	0	0	0	0	0	0	0	0	0	0	0	0	0	0	0	1	1	0	1	0	0	0	0	0	0	0	0	0	0	0	0	0	0	0	0	0	0	0	0	0	0	0	0	0	0
60.538	0.06	0	0	0	0	0	0	0	0	0	0	0	0	0	0	0	0	0	0	1	1	0	1	0	0	0	0	0	0	0	0	0	0	0	0	0	0	0	0	0	0	0	0	0	0	0	0	0	0
60.6382	0.06	0	0	0	0	0	0	0	0	0	0	0	0	0	0	0	0	0	0	1	1	0	1	0	0	0	0	0	0	0	0	0	0	0	0	0	0	0	0	0	0	0	0	0	0	0	0	0	0
60.7385	0.04	0	0	0	0	0	0	0	0	0	0	0	0	0	0	0	0	0	0	0	1	0	1	0	0	0	0	0	0	0	0	0	0	0	0	0	0	0	0	0	0	0	0	0	0	0	0	0	0
60.8387	0.04	0	0	0	0	0	0	0	0	0	0	0	0	0	0	0	0	0	0	0	1	0	1	0	0	0	0	0	0	0	0	0	0	0	0	0	0	0	0	0	0	0	0	0	0	0	0	0	0
0	21	21	21	21	21	21	21	21	21	21	21	21	21	21	21	21	21	21	21	21	21	21	21	21	21	21	21	21	21	21	21	21	21	21	21	21	21	21	21	21	21	21	21	21	21	21	21	21	21
0.100112	19.32	19	20	19	19	19	19	20	19	19	19	19	19	19	19	19	20	20	19	20	19	19	20	19	19	19	19	19	19	19	19	19	19	19	22	19	19	20	19	20	20	19	19	20	20	19	19	19	21
0.200225	19.44	19	20	19	20	19	20	20	20	20	20	19	19	19	19	19	19	19	20	19	19	20	20	20	19	19	19	20	19	19	20	20	19	21	20	19	19	19	19	19	19	19	19	20	19	20	19	21	20
0.300337	19.34	21	19	20	20	19	19	20	20	20	19	19	20	19	19	20	19	19	19	18	20	18	21	19	19	19	18	19	19	20	20	19	18	19	20	19	19	18	20	19	20	19	20	20	20	20	19	19	20
0.40045	19.36	18	19	19	20	18	18	20	20	20	20	20	21	19	20	20	19	18	19	18	19	18	20	20	19	20	19	18	20	19	20	19	18	19	20	19	21	19	20	18	19	20	20	20	19	20	20	20	20
0.500562	19.3	18	20	19	20	19	18	21	20	21	20	19	19	18	19	21	19	18	20	18	19	18	20	20	20	19	19	19	18	19	21	19	18	19	20	18	20	19	20	18	19	18	21	20	20	21	19	19	20
0.600675	19.2	18	19	19	20	20	19	19	20	19	20	19	19	19	19	20	19	19	20	18	19	18	19	19	21	18	19	19	18	20	20	20	19	19	19	19	20	19	21	18	19	18	20	19	19	19	19	19	20
0.700787	19.24	19	19	19	21	19	19	19	21	19	19	19	19	19	19	20	20	19	20	18	19	19	19	19	20	19	19	19	20	20	19	19	20	19	19	19	20	19	20	19	19	19	19	19	19	19	19	19	19
0.800899	19.8	20	20	21	20	22	21	20	20	21	19	19	19	20	19	19	21	20	19	19	19	21	19	20	21	20	20	19	21	20	20	19	19	20	20	19	21	19	20	20	20	20	19	19	19	19	19	20	19
0.901012	20.16	20	20	19	20	22	22	21	20	21	19	19	20	19	20	19	21	20	21	20	20	21	20	20	21	20	20	20	21	20	20	20	20	20	21	21	19	20	21	20	21	20	19	20	19	20	19	22	20
1.00112	20.5	20	20	19	19	22	22	20	20	22	19	19	21	19	21	20	22	20	21	20	21	21	22	20	21	20	20	21	21	20	19	22	20	20	21	23	19	20	21	21	21	21	20	22	19	22	20	20	20
1.10124	20.52	20	20	19	19	22	22	20	20	22	20	19	21	19	21	20	22	20	21	20	21	21	22	20	21	20	20	21	21	20	19	22	20	20	21	23	19	20	21	21	21	21	20	22	19	22	20	20	20
1.20135	20.82	22	21	19	20	23	22	20	20	21	20	20	21	19	20	20	23	20	21	21	21	22	21	22	21	20	21	21	22	20	20	21	22	20	21	23	19	20	22	21	21	21	20	21	21	22	20	20	20
1.30146	20.84	21	21	19	20	23	23	21	20	22	20	20	23	20	21	20	22	20	21	21	21	22	21	20	21	20	21	21	22	20	20	22	22	19	21	23	20	20	20	20	21	21	20	21	22	22	20	20	20
1.40157	21.12	21	22	19	21	22	23	21	21	22	22	21	21	21	22	20	22	20	23	21	21	20	21	21	21	20	21	22	22	20	20	22	22	20	21	23	20	21	21	19	21	22	22	21	22	23	20	21	20
1.50169	21.32	21	22	19	21	23	23	21	20	22	22	21	21	21	23	21	22	20	22	20	22	20	21	21	21	21	22	22	22	20	21	22	22	21	22	24	21	22	20	19	20	23	22	21	23	23	20	21	20
1.6018	21.22	21	22	19	20	23	23	21	19	22	23	22	21	22	23	21	21	19	23	21	21	20	21	21	21	20	21	22	22	20	20	22	22	21	21	23	21	22	20	19	20	22	22	22	23	23	19	21	21
1.70191	21.34	21	22	18	20	23	23	21	19	22	22	22	21	22	23	22	22	19	23	20	21	20	21	21	21	20	21	22	22	21	22	22	23	21	21	23	21	22	20	20	20	21	22	23	24	24	20	21	20
1.80202	21.36	21	21	20	20	22	23	20	19	23	22	20	21	22	23	22	21	22	23	19	22	20	21	21	22	20	23	22	22	20	22	22	22	21	21	23	21	22	21	20	22	21	22	23	22	23	19	21	20
1.90214	21.3	21	19	20	20	22	23	20	19	23	22	20	22	22	23	23	21	21	23	20	22	20	22	21	21	20	21	22	23	20	22	22	22	21	21	22	21	23	21	20	20	21	22	23	22	23	18	21	21
2.00225	21.22	21	19	21	21	22	22	20	20	23	22	20	21	22	23	23	21	21	23	20	22	20	21	21	21	21	21	21	21	19	22	22	22	21	21	21	22	21	21	21	20	20	22	23	22	23	18	22	21
2.10236	21.18	21	19	20	19	22	22	21	20	23	22	19	22	22	22	23	20	22	23	20	22	20	21	21	21	22	21	21	21	19	22	21	21	22	21	21	21	22	21	21	20	20	23	23	22	23	19	22	21
2.20247	21.08	21	19	21	19	22	22	21	22	22	22	19	21	21	22	22	20	21	23	20	22	20	21	21	23	21	21	20	21	21	22	21	21	23	21	21	20	21	20	21	20	19	22	22	22	23	18	22	22
2.30259	21.04	21	19	21	20	22	21	21	22	22	22	19	21	21	22	23	20	22	23	21	22	19	21	21	21	21	21	21	20	21	21	21	21	23	21	20	19	21	21	21	21	20	22	21	22	22	19	21	22
2.4027	20.74	21	19	21	19	22	21	21	20	21	22	19	21	20	22	22	20	22	24	22	22	19	21	20	21	20	22	20	19	21	21	20	22	21	20	20	19	21	21	21	19	20	22	21	22	20	20	20	21
2.50281	20.48	21	19	20	19	21	21	21	20	21	21	20	21	21	22	22	19	21	24	21	20	18	21	19	21	20	22	20	19	20	20	21	21	21	20	20	20	21	20	21	19	20	22	20	22	20	20	20	21
2.60292	20.26	21	20	19	19	21	21	22	20	21	21	21	20	20	22	22	19	21	21	21	19	19	21	19	21	20	22	20	19	20	20	21	19	20	21	19	20	20	20	21	20	20	22	18	22	18	20	20	21
2.70304	20.54	21	20	19	19	22	22	21	20	22	22	23	21	21	22	23	19	21	19	21	19	21	19	20	20	19	22	19	19	21	21	19	19	21	23	19	22	20	20	21	21	21	22	18	22	19	19	20	22
2.80315	21.3	21	20	20	20	22	21	24	21	26	22	24	21	22	23	23	20	23	20	20	21	21	19	21	21	19	24	20	20	21	20	20	21	21	23	20	22	21	20	23	23	23	22	19	21	20	18	20	24
2.90326	21.42	23	22	19	20	21	21	24	21	24	21	24	21	23	23	24	20	23	19	19	22	21	22	21	20	20	23	21	21	21	19	20	20	23	23	21	21	23	21	23	23	23	21	20	20	21	18	20	25
3.00337	21.32	24	22	19	21	22	20	23	21	24	20	23	21	22	23	22	22	25	19	19	20	24	22	20	19	20	23	20	21	20	18	20	20	21	22	21	22	21	21	22	23	22	22	20	22	21	20	20	25
3.10349	20.82	24	21	20	22	21	22	21	20	23	20	20	22	22	22	21	22	24	18	17	19	21	21	21	19	21	22	19	21	22	18	21	20	21	20	21	22	21	20	22	19	20	22	20	21	21	19	20	24
3.2036	20.98	23	22	22	22	22	22	19	20	20	20	20	22	21	23	21	23	23	18	17	21	22	21	21	19	23	21	19	21	22	18	22	21	22	21	22	21	21	19	23	19	19	21	20	23	21	20	22	25
3.30371	21	23	21	21	22	22	23	20	22	20	21	20	22	20	21	20	20	23	19	19	21	22	20	21	19	24	21	19	20	22	19	22	21	21	21	21	23	20	20	23	18	19	21	22	24	21	21	23	24
3.40382	21.3	23	23	21	22	21	22	20	22	20	22	21	22	19	21	20	22	25	20	20	22	21	23	22	21	24	21	19	22	22	19	22	22	22	20	22	23	20	20	21	18	19	20	22	25	22	20	22	24
3.50394	22.08	24	24	21	23	23	22	21	22	21	22	22	25	19	21	20	23	24	21	21	22	21	23	22	23	24	21	21	22	23	20	23	21	22	21	23	24	20	23	22	19	23	21	23	27	22	21	23	24
3.60405	22.38	24	25	20	23	24	24	21	22	21	21	21	25	20	21	18	25	24	22	23	21	21	23	22	25	23	25	21	22	21	19	21	22	24	22	22	24	22	24	23	20	23	21	24	26	22	22	24	24
3.70416	22.8	24	26	22	24	25	24	22	22	20	20	20	26	21	21	19	24	23	24	23	21	25	24	22	26	22	24	22	22	22	21	22	23	24	21	22	24	22	24	22	21	23	21	27	26	22	24	24	25
3.80427	23.1	23	26	24	24	25	24	23	23	20	22	20	26	22	22	20	23	24	24	24	22	25	24	23	27	22	24	23	22	21	20	23	24	25	21	23	24	22	24	23	21	22	21	26	26	22	24	23	25
3.90438	23.38	24	26	24	25	24	25	25	23	21	21	21	26	22	22	20	23	24	25	23	21	25	23	24	28	21	23	23	23	23	21	24	24	24	21	23	24	23	24	23	22	23	23	26	25	24	24	23	25
4.0045	23.64	23	26	24	25	24	25	26	24	21	21	21	26	22	24	21	22	24	25	23	20	27	23	24	27	21	24	23	24	26	21	24	25	24	22	24	24	24	25	23	23	23	23	26	25	23	25	23	25
4.10461	23.78	25	27	23	25	24	25	26	24	23	21	22	24	23	25	21	23	24	24	24	21	27	23	26	26	21	25	22	24	26	21	24	25	25	22	24	24	25	23	23	23	23	22	26	24	23	25	24	25
4.20472	23.9	24	28	23	25	24	25	27	24	24	22	23	24	23	25	21	23	24	25	25	22	27	25	26	27	21	25	22	24	26	21	24	24	25	22	24	24	25	23	22	22	23	22	26	24	23	25	24	24
4.30483	24.12	24	28	24	24	23	24	27	25	24	21	23	23	24	25	22	23	24	25	27	22	26	25	26	27	22	24	23	24	26	24	24	25	25	22	24	25	25	23	23	23	24	24	25	24	24	24	25	23
4.40495	24.28	24	27	24	23	23	24	27	25	24	20	24	23	25	26	22	23	24	25	27	22	26	25	25	28	22	24	24	24	27	25	24	25	25	23	25	24	25	24	23	23	24	24	25	24	24	24	25	24
4.50506	24.24	24	26	23	23	23	24	26	26	24	22	24	23	25	27	22	23	24	25	27	22	26	26	25	27	24	24	23	25	27	25	24	24	25	23	26	23	25	23	22	22	24	23	25	24	24	24	25	24
4.60517	24.18	24	26	23	22	23	24	25	26	23	22	24	24	25	26	23	24	25	25	27	23	25	26	26	27	24	24	23	25	26	25	24	24	24	23	26	23	24	23	23	22	24	22	24	23	23	24	25	24
4.70528	24.18	25	26	23	22	23	25	25	26	23	22	24	24	25	26	23	24	25	25	27	23	24	27	25	27	24	24	23	25	26	25	23	24	24	23	26	24	24	23	23	22	23	21	24	23	23	24	26	24
4.8054	24.14	25	26	23	21	23	25	25	26	23	21	24	24	25	26	23	23	24	25	27	23	23	27	25	27	25	23	24	25	25	25	23	25	24	23	26	25	24	23	23	22	23	21	25	23	23	24	26	24
4.90551	24.16	24	26	24	21	24	25	25	25	23	22	23	24	25	25	24	23	24	24	27	24	23	27	24	27	24	24	24	26	25	25	22	25	24	23	26	25	23	23	23	22	23	21	25	23	24	25	26	24
5.00562	24.2	25	26	24	22	25	25	25	25	23	22	23	23	25	26	24	23	25	23	25	24	22	27	24	27	24	23	24	26	25	26	23	25	24	23	26	25	23	23	23	22	23	23	25	23	24	24	25	25
5.10573	24.18	25	25	23	22	23	25	25	26	23	22	24	23	25	25	25	22	26	23	25	25	22	26	24	26	24	23	24	27	24	26	23	25	24	22	26	25	23	23	23	23	23	23	25	22	25	25	26	25
5.20585	24.16	26	24	22	23	23	25	24	26	23	23	24	24	25	25	24	23	26	23	25	25	22	25	24	25	24	24	24	27	24	27	23	25	23	22	26	23	23	23	22	22	23	24	26	22	25	26	26	25
5.30596	24.16	26	24	22	23	24	26	24	26	23	23	24	24	25	26	23	23	27	23	24	25	23	25	24	25	24	24	25	27	25	26	22	25	22	22	26	24	23	23	22	22	24	23	26	21	24	25	25	25
5.40607	24.16	27	24	22	23	25	25	24	26	23	23	24	23	25	26	24	23	27	23	25	25	24	25	24	25	24	24	24	25	25	26	22	24	23	22	26	25	24	23	22	22	24	23	26	21	24	25	25	23
5.50618	24.02	26	24	22	22	25	26	24	25	24	23	25	23	24	26	24	23	27	23	24	25	23	26	24	24	24	23	24	25	24	26	22	24	23	20	26	24	24	22	23	22	24	23	26	21	24	25	25	25
5.6063	23.82	26	24	21	22	25	26	24	24	23	22	25	23	24	26	24	23	27	23	24	24	23	25	24	25	23	23	24	25	24	26	22	24	22	21	25	24	23	22	23	22	23	23	25	21	25	26	25	25
5.70641	23.62	25	24	21	22	25	26	25	24	23	22	25	23	24	25	24	21	26	23	24	23	23	24	24	25	22	24	24	25	24	25	22	24	22	21	25	23	23	22	23	22	23	22	25	21	25	26	25	25
5.80652	23.4	25	24	21	22	24	26	25	24	23	22	25	23	24	25	23	21	26	23	24	23	23	24	24	25	21	23	24	24	24	24	21	23	22	21	24	23	22	22	23	22	24	22	25	21	25	26	25	25
5.90663	23.1	24	24	21	22	24	26	25	24	23	22	24	23	24	25	23	21	26	23	24	22	23	23	24	25	21	23	24	24	23	24	21	22	21	21	23	22	21	22	22	22	24	22	24	21	25	25	24	24
6.00675	22.76	23	24	21	22	24	25	25	24	22	22	25	23	24	25	23	21	26	22	24	22	23	23	23	25	21	21	23	24	22	23	21	22	21	21	23	22	20	22	22	22	22	22	22	20	25	25	23	23
6.10686	22.48	23	24	21	22	23	24	25	23	21	22	25	23	24	25	23	22	26	20	24	22	23	22	23	25	21	19	22	23	22	23	22	23	21	21	21	22	20	22	22	22	22	21	22	20	24	25	22	23
6.20697	22.24	23	24	21	22	22	23	25	23	21	22	25	23	24	24	23	22	26	20	24	22	23	22	21	24	21	19	22	23	21	23	22	23	21	21	22	22	20	22	22	22	21	21	21	20	24	23	21	23
6.30708	21.84	23	24	21	22	22	23	23	23	20	21	25	23	23	23	23	22	26	20	24	21	21	22	22	24	21	19	22	21	21	22	22	23	19	19	22	22	19	21	21	22	20	22	20	20	23	23	21	23
6.4072	21.18	21	24	21	21	21	23	22	21	21	21	25	22	22	22	22	22	22	20	23	21	20	22	22	23	21	19	21	20	21	21	20	23	18	19	21	21	19	20	21	22	20	20	20	20	23	21	21	22
6.50731	20.66	21	23	21	21	20	23	20	20	21	20	25	21	21	22	22	22	21	19	22	20	20	21	22	23	20	18	20	18	23	20	19	20	18	18	19	20	20	21	21	23	20	19	19	20	21	21	21	21
6.60742	19.9	20	21	21	20	19	21	20	18	20	19	23	21	19	21	22	22	19	19	22	19	20	19	21	21	19	18	20	18	23	19	19	20	18	18	19	18	20	20	20	23	19	19	19	19	20	19	21	20
6.70753	19.04	18	20	20	20	18	18	19	17	18	18	21	20	19	20	20	21	19	19	19	19	18	17	19	20	19	18	18	18	22	18	19	20	18	17	19	18	20	20	18	22	19	19	19	19	19	18	20	18
6.80765	18.34	17	19	18	19	17	18	18	17	18	19	20	20	18	19	19	21	18	18	19	18	16	17	18	19	19	18	17	17	21	18	18	20	17	17	19	17	19	19	18	19	19	19	19	18	18	17	18	18
6.90776	17.74	17	19	18	18	17	17	18	17	18	19	18	18	17	18	17	18	17	16	19	18	16	17	19	17	19	17	17	17	19	17	18	19	17	17	18	16	18	18	18	19	18	18	19	18	18	17	18	17
7.00787	17.52	17	19	18	18	17	17	17	17	17	19	18	18	17	18	16	18	17	16	17	18	16	17	18	17	18	17	16	17	19	17	18	19	17	17	18	16	17	18	18	18	17	19	18	18	18	17	18	17
7.10798	17.34	17	19	18	18	17	17	16	17	17	19	18	18	17	18	16	17	17	15	17	18	16	17	18	17	18	17	16	17	19	17	18	18	17	17	18	15	17	18	17	17	18	19	18	18	18	17	17	17
7.2081	17.12	16	19	18	18	16	18	16	17	17	19	18	18	16	18	17	16	17	15	17	18	16	17	18	17	18	17	16	17	19	17	17	18	17	14	18	15	17	18	16	17	18	19	17	18	18	16	17	17
7.30821	16.96	16	19	18	19	16	16	16	17	17	19	19	18	16	18	17	16	17	14	17	18	15	17	18	17	18	16	16	17	19	16	16	18	17	14	18	13	17	18	16	17	18	19	17	17	18	16	17	17
7.40832	16.76	16	19	18	19	14	16	15	17	17	19	18	18	16	18	17	15	17	13	16	18	15	17	18	16	18	16	16	17	19	16	16	18	17	13	19	13	17	18	15	17	17	19	18	18	17	17	17	17
7.50843	16.5	15	19	17	19	14	16	15	17	17	18	17	17	16	18	17	15	16	13	16	18	15	16	18	16	17	16	16	17	19	16	16	18	17	12	19	13	17	18	15	17	16	19	18	17	17	17	17	16
7.60855	16.34	15	18	17	18	14	15	15	17	16	17	16	16	17	18	16	15	16	13	15	18	15	16	18	15	17	16	16	17	18	16	16	17	18	13	19	14	17	18	16	17	16	19	18	17	17	17	17	16
7.70866	15.94	15	18	17	16	13	14	15	14	16	17	16	16	16	18	16	15	16	13	15	17	14	16	16	15	17	16	16	17	17	16	16	17	18	13	18	12	17	18	16	17	14	18	18	17	17	17	17	16
7.80877	15.56	14	17	17	15	12	14	15	13	15	17	16	16	16	17	16	15	16	12	15	17	14	15	15	15	17	16	16	17	17	15	15	17	18	13	18	12	16	18	15	16	14	18	18	17	16	17	14	16
7.90888	15.3	14	16	17	15	12	13	15	12	14	17	15	16	16	17	16	15	16	12	15	16	14	16	15	14	17	17	17	15	17	15	15	17	18	13	18	12	15	18	15	16	14	18	17	17	15	16	14	15
8.00899	14.82	13	15	17	15	11	13	14	11	14	17	14	14	16	15	16	14	16	12	15	16	14	15	14	14	17	17	17	15	16	14	15	16	18	13	17	11	15	15	15	16	14	18	17	14	15	16	14	15
8.10911	14.28	12	14	16	14	10	13	13	11	13	16	13	12	16	14	16	14	13	11	13	16	14	15	14	14	15	17	17	14	16	14	14	15	18	13	17	11	13	15	14	16	13	18	17	14	15	16	14	15
8.20922	13.7	12	12	15	14	9	13	12	11	12	16	13	11	15	15	16	14	13	10	11	16	13	15	13	14	13	16	15	14	16	14	14	14	18	12	17	11	13	15	14	15	12	17	16	13	14	13	13	15
8.30933	13	12	12	13	14	9	13	12	11	12	16	13	10	13	15	15	14	13	10	11	15	13	13	12	13	12	16	14	12	16	12	13	14	17	11	14	11	10	13	13	15	12	16	14	13	14	12	13	15
8.40944	12.04	12	11	13	13	9	10	11	11	12	14	13	9	10	14	14	13	12	7	11	14	12	13	11	12	12	15	14	10	16	11	11	12	16	11	10	11	10	13	13	13	12	16	11	13	13	11	12	12
8.50956	11.02	10	11	13	13	9	9	10	11	12	13	12	9	10	14	12	13	10	7	10	13	11	11	9	11	10	13	13	9	15	10	10	11	12	8	10	9	9	12	12	13	12	15	9	13	13	11	11	10
8.60967	9.98	9	11	12	10	8	9	10	11	9	12	12	9	9	12	11	12	9	7	9	13	9	11	9	11	10	10	11	8	14	8	9	9	10	8	9	9	9	9	12	10	11	13	8	10	11	11	9	9
8.70978	8.88	8	10	11	7	8	9	8	10	8	12	11	8	8	12	8	11	7	7	7	12	9	10	9	9	9	9	10	8	12	7	8	8	9	8	8	7	8	8	11	8	9	10	8	10	10	9	7	8
8.80989	8.34	8	9	10	7	8	8	7	10	8	10	10	8	8	10	8	9	7	7	7	9	9	10	9	9	8	9	10	8	11	7	7	7	8	7	8	7	8	8	8	8	9	9	8	9	9	9	7	7
8.91001	8.22	8	9	10	6	8	8	7	9	7	9	10	8	8	10	8	9	8	7	7	9	9	10	7	9	8	9	10	8	10	7	7	7	8	7	8	7	8	8	8	8	9	9	8	9	9	9	7	7
9.01012	8.18	8	9	10	6	8	8	7	9	7	9	10	8	8	10	8	9	8	7	7	9	9	10	7	9	8	9	10	8	10	7	7	7	7	7	8	7	8	8	8	8	9	8	8	9	9	9	7	7
9.11023	8.12	8	9	10	6	8	8	7	8	7	9	10	8	8	10	8	8	8	7	7	9	9	10	7	9	8	9	10	8	10	7	7	7	7	7	8	7	8	8	8	8	8	8	8	9	9	9	7	7
9.21034	8.06	8	9	10	6	8	8	6	8	7	9	10	8	7	10	8	8	8	7	7	9	9	10	7	9	8	9	10	8	10	7	7	7	7	7	7	7	8	8	8	8	8	8	8	9	9	9	7	7
9.31046	8.04	8	9	10	6	8	8	6	8	7	9	10	8	7	10	8	8	8	7	7	9	9	10	7	9	8	9	9	8	10	7	7	7	7	7	7	7	8	8	8	8	8	8	8	9	9	9	7	7
9.41057	8.04	8	9	10	6	8	8	6	8	7	9	10	8	7	10	8	8	8	7	7	9	9	10	7	9	8	9	9	8	10	7	7	7	7	7	7	6	9	8	8	8	8	8	8	9	9	9	7	7
9.51068	8	8	9	10	6	8	8	6	8	7	9	10	8	7	10	8	8	8	7	7	9	8	10	7	9	8	9	9	8	10	7	7	7	7	7	7	6	9	8	8	8	7	8	8	9	9	9	7	7
9.61079	7.92	8	9	10	6	8	8	6	8	6	9	10	8	7	10	7	8	7	7	7	9	8	10	7	9	8	9	9	8	10	7	7	7	6	7	7	6	9	8	8	8	7	8	8	8	9	9	8	7
9.71091	7.92	8	9	10	6	8	8	6	8	6	9	10	8	7	10	7	8	7	7	7	9	8	10	7	9	8	9	9	8	10	7	7	7	6	7	7	6	9	8	8	8	7	8	8	8	9	9	8	7
9.81102	7.88	8	9	10	6	8	8	6	7	6	9	10	8	7	10	7	8	7	7	7	8	8	10	7	9	8	9	9	8	10	7	7	7	6	7	7	6	9	8	8	8	7	8	8	8	9	9	8	7
9.91113	7.86	8	9	10	6	8	8	6	7	6	9	10	8	7	10	7	8	6	7	7	8	8	10	7	9	8	9	9	8	10	7	7	7	6	7	7	6	9	8	8	8	7	8	8	8	9	9	8	7
10.0112	7.78	8	8	10	6	8	8	5	7	6	9	10	8	7	9	7	8	6	7	7	8	8	10	7	9	8	9	8	8	10	7	7	7	6	7	7	6	9	8	8	8	7	8	8	8	9	9	8	7
10.1114	7.72	8	8	10	6	8	8	5	7	6	9	10	8	7	9	7	8	6	7	7	8	8	10	7	9	8	9	8	8	10	7	7	6	6	6	7	6	9	8	8	8	7	8	8	8	9	9	7	7
10.2115	7.62	8	8	10	6	8	8	5	7	6	9	10	7	7	9	7	8	6	6	7	8	8	10	7	8	8	9	8	8	10	7	7	6	6	6	7	6	9	8	6	8	7	8	8	8	9	9	7	7
10.3116	7.54	8	8	10	6	8	8	5	7	6	9	10	7	7	9	7	8	6	5	7	7	8	10	7	8	8	9	8	8	10	7	7	6	6	6	7	6	9	8	5	8	7	8	8	8	8	9	7	7
10.4117	7.5	8	8	10	6	8	7	5	7	7	9	11	7	7	9	7	8	6	5	7	7	8	11	7	7	7	9	9	8	10	7	7	7	6	6	6	6	8	8	5	8	7	8	8	8	8	7	7	7
10.5118	7.64	8	8	10	6	8	8	5	7	7	11	11	7	7	9	7	8	6	5	7	7	8	11	7	7	8	9	9	8	11	7	7	7	7	6	6	6	8	9	5	8	6	8	8	8	9	7	7	7
10.6119	7.7	9	8	10	6	8	8	5	7	7	11	11	7	7	8	6	8	6	5	7	7	8	11	7	7	9	9	9	7	12	7	7	7	7	6	5	6	8	9	5	8	8	8	8	8	9	9	7	8
10.712	7.94	9	8	10	6	9	8	5	7	7	11	11	7	6	8	6	8	6	5	7	7	9	11	8	8	9	9	9	7	12	8	8	7	7	6	5	5	9	10	6	9	8	8	8	9	9	9	8	8
10.8121	8.04	9	9	11	6	8	8	6	7	7	11	11	7	6	8	7	8	6	5	6	8	9	11	8	8	9	9	9	7	12	8	8	9	6	7	5	5	9	10	7	8	8	8	9	8	9	9	9	7
10.9123	8.24	9	9	11	7	8	8	6	8	7	11	11	8	6	8	7	8	7	5	6	8	9	11	9	8	9	9	9	7	12	9	8	9	6	7	5	5	9	10	7	9	9	8	9	10	9	10	9	7
11.0124	8.36	9	9	10	7	8	8	7	8	7	11	11	8	6	8	8	7	7	5	6	8	9	11	10	8	9	10	9	7	12	9	8	9	6	7	5	5	9	10	7	9	10	8	8	10	10	11	10	7
11.1125	8.5	9	10	10	8	8	8	8	8	7	12	11	8	6	8	9	7	7	5	6	8	9	11	10	8	9	10	9	8	11	9	8	9	6	8	5	5	8	10	7	9	10	8	8	10	11	12	10	8
11.2126	8.62	10	11	10	8	8	8	8	8	7	13	11	8	7	8	9	7	7	5	6	8	9	11	10	8	9	11	9	8	11	9	7	9	6	8	5	5	7	10	7	9	10	9	9	10	11	13	10	8
11.3127	8.64	9	11	11	9	9	8	8	8	8	13	11	8	7	8	9	8	7	5	5	8	9	12	10	8	8	10	9	7	10	9	7	9	6	8	5	5	7	10	8	9	10	9	9	9	11	13	10	8
11.4128	8.82	9	11	11	9	10	9	8	8	9	12	12	8	7	8	9	8	7	5	5	8	9	12	10	9	7	10	9	7	10	9	8	9	6	8	6	4	8	10	8	9	11	9	9	10	12	13	10	8
11.5129	9.08	9	12	11	9	10	9	8	9	9	12	12	8	7	10	9	8	8	5	7	7	9	12	10	9	7	10	9	6	11	10	8	9	6	8	7	4	8	11	8	10	11	11	9	11	11	13	10	8
11.613	9.36	10	13	10	9	10	9	8	10	10	12	12	8	8	10	9	8	8	5	8	8	10	12	11	10	7	10	9	7	12	10	8	9	6	8	7	5	8	11	9	9	13	12	9	11	11	13	10	7
11.7132	9.8	11	14	10	9	11	9	8	10	11	12	14	9	8	12	10	8	10	5	9	10	10	11	11	10	8	11	9	7	11	10	10	9	8	9	7	7	8	11	9	9	13	12	9	12	11	14	8	7
11.8133	10.16	12	14	11	9	10	9	9	9	11	12	15	9	9	12	9	9	10	5	9	11	11	11	11	10	8	12	10	7	11	12	10	10	9	9	8	7	9	11	9	10	13	12	9	12	11	14	9	8
11.9134	10.62	11	14	12	10	10	9	11	12	12	12	14	10	9	13	9	10	10	6	9	11	11	11	12	12	9	13	10	8	12	12	10	10	9	10	8	7	9	11	9	11	13	12	11	13	11	14	9	8
12.0135	10.9	12	14	13	10	12	10	10	13	12	11	14	10	10	12	10	9	10	6	9	12	11	11	12	13	9	14	8	8	12	12	10	10	10	10	8	9	9	11	9	12	13	13	13	13	11	14	9	9
12.1136	11.02	12	14	13	11	12	10	10	13	13	11	14	11	12	11	10	9	11	7	9	11	10	11	12	13	9	15	8	9	12	12	10	10	11	10	8	10	9	10	9	12	13	13	12	13	11	13	10	9
12.2137	11.38	12	13	14	13	12	11	10	14	13	12	14	11	14	11	10	9	11	7	10	11	10	12	12	13	10	15	9	10	10	12	10	11	11	11	10	10	10	10	10	12	12	13	12	13	13	13	10	9
12.3138	11.84	12	13	14	13	14	11	10	14	13	13	14	11	13	11	12	12	12	8	9	11	10	14	12	12	12	15	11	10	11	13	11	10	11	11	12	11	10	10	10	13	12	14	12	14	14	13	10	10
12.4139	12.2	13	12	13	14	14	12	10	14	13	13	13	12	13	10	12	12	12	9	9	11	13	15	12	12	13	17	11	11	13	12	12	11	11	13	12	11	11	10	11	13	13	13	12	14	14	13	12	10
12.5141	12.18	13	12	13	14	14	11	10	14	13	12	14	12	13	10	12	11	12	9	9	11	13	15	13	12	12	17	11	10	13	12	13	11	11	14	12	11	12	10	11	13	13	12	12	14	14	13	12	10
12.6142	12.18	13	12	13	14	14	12	10	14	13	12	14	13	13	12	12	11	12	9	9	12	13	14	13	12	12	17	11	10	13	12	13	11	11	14	11	11	11	10	11	12	13	11	12	14	14	13	12	10
12.7143	12.06	13	12	13	14	14	12	10	14	12	12	14	12	12	12	12	11	12	9	9	12	13	12	13	11	12	17	12	10	13	12	13	12	11	14	11	11	10	10	11	12	13	11	12	14	13	13	12	10
12.8144	12	13	12	13	13	13	12	10	13	13	12	14	12	12	11	12	13	12	9	9	12	13	12	13	11	12	17	12	9	13	13	13	11	11	15	11	11	10	10	11	12	13	11	11	13	13	13	12	11
12.9145	11.88	13	12	12	12	13	12	10	12	14	12	15	11	12	11	13	14	11	10	9	12	13	10	13	11	12	15	13	10	12	13	13	11	11	14	11	11	11	10	11	12	12	11	11	12	12	13	12	11
13.0146	11.94	12	13	12	11	12	12	10	12	15	12	14	12	13	11	14	13	11	10	10	11	12	11	14	11	12	15	13	10	13	13	12	11	11	14	11	11	11	11	11	13	12	10	12	12	11	14	12	11
13.1147	11.92	13	12	10	12	12	12	10	12	15	11	15	12	13	12	14	13	12	10	11	11	12	11	13	11	12	12	13	11	13	12	12	11	11	14	11	12	11	11	11	13	12	9	12	13	11	14	12	11
13.2148	11.88	13	12	10	12	13	12	10	12	15	11	13	12	13	12	13	13	11	11	11	11	13	11	13	11	12	12	13	12	13	12	12	12	11	14	11	12	10	11	11	13	11	9	12	12	11	14	12	11
13.315	11.98	13	12	10	12	14	12	10	12	15	11	14	12	13	13	13	13	11	11	11	12	12	10	13	11	12	12	13	12	13	12	12	12	11	14	11	12	10	12	12	13	12	9	12	12	12	13	12	11
13.4151	12.14	13	13	10	12	14	12	10	12	15	11	14	12	12	13	13	13	11	12	11	12	11	10	13	12	12	12	13	12	13	12	13	13	12	14	11	12	10	12	12	14	13	9	12	13	12	13	12	11
13.5152	12.1	13	13	10	12	14	12	11	12	15	11	14	12	12	13	13	13	11	12	11	12	11	11	13	11	12	12	13	12	13	12	13	13	11	14	11	11	10	12	11	14	13	9	12	13	12	13	12	11
13.6153	12.36	13	13	10	12	13	12	11	12	15	11	15	12	12	13	13	13	12	13	12	12	11	11	13	11	12	12	14	13	14	12	13	13	12	14	13	11	10	14	11	14	13	10	12	13	12	13	12	11
13.7154	12.4	12	13	10	13	13	12	11	12	15	11	15	12	12	13	13	13	12	15	12	11	11	11	13	11	12	13	14	13	14	11	14	13	12	14	13	11	10	14	11	14	13	10	12	13	12	13	13	10
13.8155	12.48	12	13	10	13	13	11	11	12	15	11	15	12	12	12	13	13	12	15	13	12	12	12	13	10	12	12	14	13	14	11	14	13	12	14	14	12	10	14	11	14	13	10	12	14	13	13	13	10
13.9156	12.64	12	13	10	14	13	11	11	13	15	12	15	12	12	12	13	13	12	15	13	12	12	12	14	11	11	12	14	13	14	12	14	13	12	14	14	12	11	14	11	14	13	11	12	14	13	13	14	10
14.0157	12.78	12	14	10	14	13	11	11	14	14	13	15	12	11	12	13	14	12	14	14	12	12	12	14	11	11	12	13	13	14	13	14	13	12	14	15	13	11	14	12	14	13	12	13	14	13	13	14	10
14.1159	12.84	12	14	10	14	13	11	12	14	14	14	15	12	11	12	13	14	12	14	14	12	12	12	14	11	13	12	13	13	15	13	13	13	12	14	15	13	11	14	12	14	13	13	13	14	13	13	13	9
14.216	13.12	13	14	10	14	13	12	13	14	14	14	15	13	11	12	14	14	12	14	14	13	12	13	14	12	13	12	13	14	15	13	13	14	12	13	15	13	12	14	12	14	14	14	13	14	14	13	13	9
14.3161	13.2	13	14	10	14	13	12	13	14	14	14	15	13	11	12	14	14	13	14	14	13	12	14	14	12	13	13	13	14	14	13	13	14	12	13	15	13	13	14	12	14	14	14	13	14	14	13	14	9
14.4162	13.24	13	14	12	14	13	12	13	14	14	14	15	13	11	12	14	15	13	14	13	13	12	14	13	12	13	13	13	14	14	14	12	14	13	13	15	13	14	14	12	14	14	14	13	14	14	13	14	9
14.5163	13.34	13	14	12	14	13	12	13	14	14	14	15	13	11	14	14	15	13	14	13	13	12	14	14	12	13	13	13	14	13	14	13	14	13	13	15	13	13	14	12	14	14	14	15	14	14	13	14	9
14.6164	13.52	14	14	11	15	13	13	13	14	14	14	15	13	11	14	14	15	14	14	14	14	12	15	14	13	14	13	13	14	13	14	13	13	13	13	15	14	13	14	12	14	15	14	15	14	14	13	14	9
14.7165	13.76	14	15	11	15	13	14	13	14	14	14	15	14	12	15	13	14	14	14	14	16	13	15	14	13	14	13	13	14	13	14	14	14	14	13	15	14	13	14	13	14	15	14	15	14	14	14	14	10
14.8166	13.94	14	15	12	15	13	15	14	15	15	13	15	14	12	15	12	14	14	13	13	16	13	15	14	13	14	13	15	14	13	14	14	15	14	12	16	14	13	14	15	14	15	15	14	14	14	15	15	11
14.9168	14.2	14	15	13	15	14	16	14	15	15	13	15	14	12	16	12	15	15	13	13	17	12	15	17	13	15	14	15	13	12	15	15	15	15	12	16	15	13	14	15	14	15	16	14	14	14	14	15	11
15.0169	14.36	14	15	14	15	13	16	14	15	14	14	14	14	12	17	13	15	15	13	13	17	12	16	17	13	16	14	17	13	12	15	15	15	15	12	16	14	13	15	15	14	15	16	14	15	14	15	16	11
15.117	14.56	14	15	14	15	14	16	14	15	15	14	14	14	13	17	13	16	15	13	13	17	12	16	18	13	16	14	18	13	12	14	14	16	16	13	16	14	13	15	15	14	16	16	15	15	14	15	16	11
15.2171	14.84	15	15	14	16	13	16	15	16	15	14	14	15	13	18	14	16	16	13	13	17	14	16	19	12	17	14	18	14	13	14	14	16	16	13	16	14	13	16	15	14	16	16	15	14	14	14	16	12
15.3172	15.06	16	14	16	17	14	16	15	17	14	14	14	15	13	18	15	17	15	15	13	17	14	16	19	12	17	14	18	15	13	14	14	15	14	13	18	14	13	17	16	16	16	16	16	13	14	14	16	13
15.4173	15.24	16	16	16	15	14	16	14	17	14	14	13	17	14	18	15	18	15	14	13	17	14	17	19	12	17	14	18	15	13	14	14	15	14	13	17	14	14	17	16	17	16	17	17	14	14	15	15	14
15.5174	15.34	16	16	16	15	14	16	14	17	14	14	13	16	14	18	15	19	15	14	13	16	14	17	19	13	17	14	17	16	15	14	14	15	14	13	17	14	15	16	16	17	16	17	18	15	14	15	16	14
15.6175	15.46	16	16	16	15	14	17	14	17	14	14	15	16	15	18	15	18	16	14	13	16	15	17	19	13	18	13	17	16	14	14	14	15	14	13	17	15	15	16	16	17	15	17	18	15	13	15	16	15
15.7177	15.64	16	16	17	15	14	16	14	17	14	15	17	17	15	19	15	18	16	14	13	16	15	17	20	13	18	13	17	17	14	14	14	15	14	14	17	14	15	17	17	17	14	17	19	15	14	15	16	14
15.8178	15.78	16	15	17	15	15	16	15	16	14	14	17	18	15	19	15	18	16	15	13	16	15	17	19	13	19	13	17	17	15	13	14	15	14	14	18	15	15	17	18	19	15	17	18	15	14	15	16	15
15.9179	15.88	15	15	17	15	15	16	15	15	14	15	17	18	15	19	14	18	15	15	13	16	15	17	18	13	19	14	17	17	15	14	15	15	15	15	18	16	15	18	18	19	15	17	17	15	15	15	16	16
16.018	16.08	15	15	17	15	16	16	16	15	15	16	17	17	15	19	15	18	17	16	13	16	15	16	18	12	18	14	18	16	15	18	15	16	15	15	17	16	16	18	18	19	14	17	18	15	14	16	17	16
16.1181	16.22	15	15	17	16	16	16	16	15	15	16	17	18	15	19	15	18	18	16	14	16	15	16	19	12	18	15	18	15	16	17	16	18	15	15	17	16	14	19	19	19	14	17	19	15	14	16	16	16
16.2182	16.44	16	16	17	16	17	16	16	15	15	16	17	18	16	19	15	17	19	17	14	17	15	15	19	12	18	14	19	15	16	17	16	19	16	15	17	16	14	20	20	19	14	18	19	15	14	16	17	16
16.3183	16.58	15	16	17	15	18	16	17	15	15	16	17	18	16	20	15	16	19	16	15	17	15	15	20	12	18	14	19	15	17	17	16	20	17	15	18	17	14	19	20	19	14	19	19	15	14	17	17	16
16.4184	16.74	15	16	17	14	20	15	18	16	15	16	17	19	16	20	15	16	18	17	14	19	14	16	20	13	17	14	19	15	17	19	16	20	17	15	17	16	15	19	21	19	14	19	19	15	15	17	17	16
16.5186	16.88	15	17	17	14	20	15	18	16	16	16	17	18	15	20	15	17	18	17	14	19	14	16	20	13	17	14	19	16	17	19	16	20	17	16	17	17	15	20	21	19	14	18	19	15	15	17	17	16
16.6187	17.16	17	17	17	15	21	15	18	16	16	17	18	19	16	21	16	17	18	17	15	19	14	16	20	13	18	14	19	17	17	19	17	20	16	16	17	17	16	20	20	18	14	18	19	16	15	17	18	16
16.7188	17.18	17	17	16	15	21	17	16	15	15	16	18	19	16	22	16	17	18	17	15	19	14	16	21	13	18	15	19	17	17	19	17	20	16	16	17	17	16	20	20	18	15	18	19	16	15	18	18	16
16.8189	17.26	16	17	16	15	21	17	16	16	16	16	18	19	17	24	16	17	17	17	17	20	14	16	20	14	18	15	19	17	17	19	17	19	17	15	17	17	16	20	20	17	15	18	19	16	15	18	18	16
16.919	17.2	16	19	15	15	21	17	18	16	16	15	17	19	18	23	16	17	17	17	17	20	15	16	20	15	18	15	18	17	17	18	17	18	17	14	17	16	16	20	20	17	15	19	19	16	16	18	18	14
17.0191	17.28	16	19	15	14	22	19	18	16	16	15	17	19	18	23	15	16	18	17	17	20	15	15	20	15	18	15	17	17	18	18	17	19	17	16	17	16	16	19	21	17	15	18	18	16	17	19	18	14
17.1192	17.4	15	19	13	14	22	19	18	17	16	15	17	19	18	22	15	16	18	19	17	20	15	15	20	15	18	14	17	17	18	18	17	20	17	17	17	16	17	19	20	17	15	19	19	17	18	19	18	16
17.2193	17.48	15	18	13	16	22	19	18	17	17	15	19	19	18	21	15	17	18	19	17	20	15	16	18	15	18	14	17	17	18	18	18	20	17	17	16	16	18	19	20	17	15	20	19	17	18	19	18	16
17.3195	17.54	15	17	14	16	22	20	18	18	17	15	19	17	18	21	15	17	17	20	18	20	16	16	18	16	18	14	17	16	18	18	18	20	17	17	18	17	18	19	20	17	15	19	19	17	18	18	18	15
17.4196	17.66	14	17	14	17	22	20	18	19	17	16	19	17	19	21	15	17	17	19	20	20	16	16	18	16	16	15	17	16	18	18	18	20	17	18	18	17	19	21	20	18	15	19	18	17	18	18	18	15
17.5197	17.78	14	17	15	18	21	19	18	20	17	17	20	17	19	21	16	17	17	18	20	20	16	18	18	17	16	15	17	16	18	19	18	21	17	18	18	17	19	21	19	18	15	19	17	17	18	18	18	15
17.6198	17.88	14	17	15	18	21	20	16	20	18	18	18	17	18	21	18	18	17	17	20	20	16	18	18	17	16	15	16	16	19	19	19	21	16	19	18	18	19	21	19	18	14	19	17	18	19	19	18	15
17.7199	17.86	14	17	16	18	21	20	17	20	20	19	18	17	18	21	19	18	17	17	20	19	16	18	18	17	16	15	16	16	18	19	19	21	15	19	18	19	20	21	18	16	14	18	17	18	18	19	17	15
17.82	17.94	14	17	16	18	21	20	18	20	20	19	18	18	19	21	19	18	16	17	20	20	16	19	18	17	16	15	17	15	19	18	19	21	15	18	18	20	20	21	18	16	15	18	18	18	17	19	16	15
17.9201	17.96	14	19	17	18	21	19	18	20	20	20	19	18	19	20	20	18	16	15	20	20	16	19	18	17	16	14	17	15	19	17	18	20	15	18	19	20	20	21	18	16	15	19	18	19	17	19	16	15
18.0202	17.96	13	19	17	17	21	19	18	20	20	20	19	18	19	20	20	18	15	15	21	20	16	19	17	17	17	15	16	16	19	18	17	20	15	17	20	20	21	21	18	16	17	18	18	19	17	19	15	16
18.1204	18.1	13	20	17	17	20	19	17	19	20	21	19	17	19	20	21	18	16	15	21	19	17	19	17	17	16	15	16	16	19	18	17	21	16	18	21	19	22	21	18	16	18	19	18	19	18	19	15	17
18.2205	18.14	13	20	17	17	19	18	17	18	20	21	19	17	20	19	20	18	15	18	22	20	17	20	17	17	16	16	16	16	19	18	18	22	16	17	20	20	22	20	18	16	17	19	18	20	18	18	15	17
18.3206	18.3	13	19	16	18	19	18	17	18	22	21	19	17	20	19	19	18	16	18	22	20	18	21	17	18	16	17	16	17	20	17	18	22	16	19	20	20	22	20	18	16	18	19	18	19	17	19	15	16
18.4207	18.46	13	19	15	19	18	18	18	18	22	24	19	17	19	18	19	19	16	17	22	20	19	21	17	18	16	17	18	17	22	17	19	22	17	19	20	20	23	19	17	16	17	19	18	20	18	19	15	16
18.5208	18.5	13	19	15	20	17	19	18	19	22	24	18	17	18	18	19	19	16	17	21	19	19	21	17	19	17	18	19	17	22	17	19	22	17	19	20	20	23	19	18	15	18	19	18	20	18	18	16	15
18.6209	18.58	15	19	15	20	17	19	18	20	22	24	18	17	18	17	19	19	16	17	20	19	19	21	17	19	17	19	19	18	22	17	18	22	17	19	20	21	24	19	18	15	18	19	18	20	18	18	16	15
18.721	18.58	15	19	15	20	17	19	18	20	22	24	19	17	18	17	18	19	16	17	20	19	19	21	17	18	16	18	19	19	22	17	18	22	17	20	20	21	25	19	18	15	18	19	19	21	18	18	15	15
18.8211	18.6	15	18	15	20	17	19	18	20	23	25	18	17	18	17	18	19	16	15	20	19	18	21	17	19	16	18	19	19	22	17	19	22	18	20	20	21	25	19	18	16	18	18	19	21	18	18	15	15
18.9213	18.64	16	17	16	19	17	18	18	20	23	25	18	17	18	16	18	20	16	15	20	20	18	21	17	20	16	18	19	19	22	17	20	21	18	19	20	21	25	19	19	16	18	18	20	21	19	18	14	15
19.0214	18.64	16	17	16	19	17	18	18	20	23	24	17	17	18	16	19	20	16	15	20	20	18	22	17	20	17	19	19	19	22	18	19	21	19	19	21	21	24	19	19	16	17	18	20	20	18	18	14	15
19.1215	18.66	16	17	16	19	17	18	18	20	23	23	17	18	18	16	19	20	16	16	20	20	19	21	18	21	17	19	19	19	22	19	19	20	19	18	21	21	24	19	19	16	17	18	20	20	18	17	14	15
19.2216	18.64	16	17	16	18	17	19	17	20	23	23	17	19	18	16	18	20	16	17	19	20	17	21	19	21	16	19	19	18	22	19	19	20	19	18	21	22	23	18	20	16	18	17	19	20	18	18	14	16
19.3217	18.58	15	18	16	18	17	18	17	20	23	23	17	19	18	17	18	20	16	17	19	20	17	21	18	21	16	19	19	18	21	19	19	20	19	18	21	22	23	18	20	17	18	17	18	20	17	18	14	16
19.4218	18.6	16	19	17	18	17	18	17	20	23	23	16	20	17	17	17	19	16	17	19	20	17	22	19	20	16	19	19	18	21	19	18	20	19	18	21	21	23	18	20	17	18	17	18	20	17	18	15	18
19.5219	18.54	16	19	17	18	17	18	16	20	23	23	16	20	17	17	17	19	16	17	19	20	17	21	19	19	15	19	19	18	20	19	18	20	18	18	21	21	23	18	20	18	18	17	19	20	18	18	14	18
19.622	18.56	16	19	17	18	17	18	16	20	22	22	17	20	17	17	17	19	16	17	19	20	17	21	19	19	15	19	19	18	20	19	18	20	20	18	21	20	23	18	20	18	18	17	18	20	19	18	15	17
19.7221	18.58	17	19	17	19	17	18	17	20	22	21	16	20	17	17	16	18	15	16	19	20	17	21	19	19	15	19	19	19	21	19	19	19	21	18	21	20	22	19	20	18	18	17	18	20	19	18	15	17
19.8223	18.64	17	19	17	19	18	18	17	20	22	21	16	20	16	17	16	18	15	16	20	20	17	22	19	19	16	17	19	19	21	19	20	19	22	18	20	20	22	19	20	18	18	17	18	19	19	18	16	18
19.9224	18.66	17	18	17	18	19	19	17	21	24	21	16	20	16	16	16	20	15	16	20	20	17	22	19	19	17	18	18	17	22	19	20	18	21	16	21	20	22	19	21	18	17	18	18	18	19	18	16	18
20.0225	18.68	17	17	17	19	19	18	17	21	25	20	16	19	16	16	16	20	15	17	20	20	15	22	19	19	18	19	18	17	22	19	19	17	22	16	21	20	22	19	21	19	16	19	18	19	20	19	16	17
20.1226	18.7	17	18	18	18	19	18	17	21	24	20	15	18	16	17	16	21	15	17	20	22	15	22	19	20	18	19	18	16	22	20	19	16	21	16	21	20	23	19	21	20	16	19	18	18	19	19	16	18
20.2227	18.54	17	18	18	18	19	18	17	20	24	21	15	18	16	17	16	20	14	17	21	21	14	21	18	20	18	18	17	16	22	20	18	17	19	16	21	20	23	19	21	20	16	19	17	18	20	19	17	18
20.3228	18.52	17	18	18	18	19	18	16	20	24	20	15	18	16	16	16	20	14	17	21	21	14	21	19	20	17	19	17	16	22	20	18	17	19	16	22	19	24	19	21	21	16	20	17	18	20	19	17	16
20.4229	18.3	17	18	17	18	19	17	16	17	23	19	15	18	17	15	16	20	14	18	21	22	14	20	19	20	17	19	17	15	22	19	19	17	19	16	20	18	24	19	21	20	16	20	17	17	20	19	17	17
20.523	18.34	17	19	17	18	19	17	18	17	23	18	15	19	17	16	16	20	14	17	21	23	13	20	19	20	17	20	18	14	22	20	19	17	20	16	20	18	21	18	23	20	16	20	17	16	20	19	16	17
20.6232	18.44	16	19	17	19	19	16	18	17	23	17	16	18	17	16	16	20	15	18	20	23	13	20	20	20	17	20	18	14	22	21	20	17	20	16	22	18	21	18	23	19	16	19	18	17	20	19	16	18
20.7233	18.38	16	19	18	20	19	17	18	17	21	17	18	18	17	15	16	19	15	17	20	23	13	20	20	18	18	20	18	14	22	21	20	17	19	16	22	18	21	17	23	20	16	19	18	17	20	19	16	18
20.8234	18.3	16	18	17	20	19	17	18	17	21	17	18	17	17	15	16	19	15	18	20	22	13	19	20	18	18	20	17	15	22	21	20	17	19	16	22	19	20	17	23	20	15	19	18	17	19	19	18	18
20.9235	18.26	17	16	17	20	19	17	18	17	21	18	18	18	18	15	17	19	15	18	20	21	13	19	20	18	18	20	15	15	20	21	19	17	18	16	23	19	21	16	24	21	16	18	18	17	19	19	18	16
21.0236	18	15	16	17	20	19	17	17	16	21	19	18	17	18	16	17	19	16	18	19	20	13	18	19	18	18	19	16	15	20	19	19	17	18	16	23	19	21	15	24	18	16	17	17	17	20	19	18	16
21.1237	17.94	14	16	17	19	18	17	17	16	21	19	18	17	18	15	18	19	16	18	19	20	13	18	19	19	17	19	17	15	20	19	19	17	18	17	22	18	21	15	23	18	16	18	18	17	20	19	18	15
21.2238	17.78	14	16	17	18	18	17	17	16	21	19	18	17	18	14	18	19	16	18	20	19	13	17	18	20	18	18	17	15	20	18	19	17	18	17	21	18	21	15	23	16	17	18	18	17	20	19	18	14
21.3239	17.52	15	17	17	17	18	17	16	16	21	19	18	17	18	15	17	19	15	18	17	18	14	17	18	20	16	18	17	16	18	18	19	16	18	17	21	18	21	15	23	16	16	19	18	16	19	19	16	14
21.4241	17.46	15	17	17	16	18	17	16	16	21	19	18	17	17	15	17	20	15	18	16	18	15	18	18	19	16	18	17	16	19	17	19	16	17	17	21	19	20	16	22	16	16	19	17	16	19	19	17	14
21.5242	17.3	15	17	16	16	19	17	16	16	21	19	19	18	16	15	16	20	15	18	17	17	15	18	18	19	15	18	17	17	17	17	18	16	16	19	21	17	19	16	22	18	16	19	17	16	18	18	16	13
21.6243	17.18	15	17	16	16	19	17	16	16	21	19	20	18	16	15	17	19	15	18	18	17	15	18	17	18	15	18	17	17	16	18	18	16	16	19	20	16	17	16	22	18	16	19	16	16	17	19	16	13
21.7244	17.06	15	18	16	16	19	17	16	15	20	18	19	18	16	15	16	19	15	17	19	17	15	19	17	19	15	18	16	17	16	18	18	16	16	18	19	17	18	17	19	18	16	18	15	16	17	20	16	13
21.8245	16.9	15	18	17	14	18	17	17	14	18	17	18	18	16	15	15	18	15	16	19	18	16	20	18	19	14	17	16	17	15	18	19	18	16	16	18	17	18	16	20	18	16	18	15	17	16	19	16	13
21.9246	17.14	15	18	16	15	18	17	19	16	14	17	18	19	17	16	15	20	16	16	19	19	16	20	20	18	16	18	16	17	15	18	19	18	16	16	17	17	18	17	20	17	16	18	15	17	17	19	16	13
22.0247	17.18	15	18	15	15	17	17	19	17	15	17	19	19	18	15	17	18	17	16	19	20	15	21	20	18	15	18	16	19	16	18	19	19	15	16	17	19	18	16	20	16	16	17	14	18	16	18	16	13
22.1248	17.24	15	18	15	14	17	18	18	17	14	18	19	20	17	15	17	17	17	17	18	20	16	21	17	17	15	18	18	19	18	20	19	18	16	17	16	18	18	16	19	17	17	19	14	18	16	18	16	13
22.225	17.22	15	18	17	15	17	18	17	17	14	18	19	19	17	15	17	17	17	15	18	20	16	22	17	16	15	17	18	19	18	20	19	18	16	17	16	17	17	16	20	17	18	19	16	19	16	18	14	13
22.3251	17.12	16	20	17	15	18	18	15	17	14	18	19	17	17	15	17	15	16	14	18	20	16	22	18	17	15	17	18	19	18	19	18	18	16	17	17	17	17	16	20	17	19	19	17	19	16	16	14	13
22.4252	17.1	16	20	18	15	17	18	15	17	15	18	19	17	17	16	17	16	17	15	18	19	16	22	17	18	15	17	17	20	18	19	18	18	16	17	17	17	17	16	19	17	19	19	17	18	15	16	14	12
22.5253	16.96	16	20	18	15	18	18	15	17	15	18	17	17	17	15	17	15	17	15	17	19	16	22	16	18	15	17	15	20	18	19	18	19	16	17	16	18	18	15	18	18	20	19	17	17	15	16	14	11
22.6254	16.94	15	20	18	14	17	17	15	18	15	19	18	17	17	15	17	15	16	15	17	20	15	21	17	18	15	17	15	20	18	19	17	19	17	16	16	18	19	15	18	17	20	20	17	17	15	17	14	12
22.7255	16.92	14	20	18	14	16	17	15	17	15	18	18	18	17	14	16	15	15	15	17	20	15	21	17	18	16	17	15	21	18	19	18	19	17	16	17	17	18	15	20	18	19	20	18	17	14	17	14	13
22.8256	16.84	13	20	18	14	16	17	15	17	15	16	18	18	16	15	17	17	15	15	17	20	16	21	17	18	16	18	15	21	18	19	17	17	17	15	16	17	18	16	19	18	19	19	18	17	14	17	14	13
22.9257	16.9	13	20	18	14	16	19	15	17	13	16	18	19	16	15	15	17	15	15	19	20	16	20	17	17	16	18	15	21	18	19	17	17	18	15	16	17	17	17	19	18	19	18	18	17	15	17	16	14
23.0259	16.74	12	20	18	14	16	19	14	17	13	17	17	19	16	14	15	17	15	15	19	20	16	20	17	16	14	18	15	21	18	19	17	17	18	15	15	17	17	18	19	18	18	18	18	17	15	17	16	14
23.126	16.6	12	20	18	14	16	19	14	17	14	17	17	19	16	14	16	17	15	15	16	20	15	20	17	16	14	18	15	19	18	19	16	17	18	14	15	18	17	17	19	18	18	17	18	17	15	17	16	14
23.2261	16.44	13	18	17	14	16	18	14	17	15	17	17	19	16	14	17	16	14	15	16	19	16	19	17	16	15	17	15	19	16	19	16	17	18	15	15	18	17	18	19	18	18	16	17	17	15	16	15	14
23.3262	16.32	13	18	17	14	16	18	14	17	15	17	16	19	16	14	16	16	14	15	16	19	16	19	17	18	15	17	15	18	15	19	16	17	18	15	15	16	17	18	18	17	18	16	16	17	15	16	16	14
23.4263	16.08	13	18	16	14	15	17	14	17	15	16	17	18	16	14	16	16	14	14	15	19	16	19	17	18	15	14	15	18	15	19	16	17	18	15	15	16	17	17	18	16	18	16	16	18	15	14	16	14
23.5264	16.08	13	17	16	14	15	17	14	18	15	17	16	18	16	15	16	16	13	14	15	19	16	18	17	18	16	14	15	18	15	18	16	17	17	15	15	16	17	16	18	16	18	16	16	18	15	15	17	15
23.6265	15.86	12	16	16	14	14	17	14	18	15	17	15	18	16	15	16	16	13	13	15	19	16	17	16	16	16	14	15	18	15	18	17	16	17	15	16	16	16	16	19	15	18	15	16	18	15	15	16	15
23.7266	15.76	12	17	16	14	14	16	14	17	15	16	15	18	16	15	16	16	13	13	15	19	16	17	16	16	16	14	15	18	16	17	15	16	17	15	16	16	15	16	18	15	18	15	17	18	15	15	17	15
23.8268	15.48	12	17	15	14	13	16	15	16	15	16	15	15	15	15	16	16	12	13	15	18	15	15	16	15	17	14	15	18	16	17	15	16	16	15	16	16	15	16	17	15	17	15	17	19	15	15	17	15
23.9269	15.36	12	17	15	14	13	15	15	16	15	15	15	15	15	14	16	16	12	13	14	18	15	16	16	15	17	14	15	17	16	16	15	16	16	15	16	15	15	16	17	15	17	15	18	19	15	15	17	14
24.027	15.26	13	17	15	14	13	14	15	15	15	15	15	16	15	14	16	16	12	14	15	18	14	16	16	15	16	15	15	17	15	14	15	15	16	15	16	15	15	16	17	15	16	15	18	20	15	15	16	14
24.1271	15.18	13	17	15	14	13	14	15	14	15	15	15	16	15	14	16	16	12	15	15	18	14	16	16	15	16	15	15	16	15	14	16	15	16	15	15	15	15	16	17	15	16	15	17	19	15	15	16	14
24.2272	15.1	13	16	15	14	13	14	15	14	15	15	16	16	14	14	16	16	14	15	15	17	15	15	16	15	16	15	15	16	15	14	16	15	15	14	15	15	14	16	17	15	16	15	16	19	15	15	16	14
24.3273	15.06	13	16	15	14	13	14	15	14	15	15	16	16	14	15	16	16	14	15	15	16	16	15	16	15	16	15	15	15	15	14	16	15	15	14	15	15	14	16	17	15	16	15	16	17	15	15	15	14
24.4274	15.1	13	16	15	14	13	14	15	14	15	15	17	16	14	15	15	17	14	15	16	16	16	15	15	15	16	15	16	15	15	14	16	15	15	14	15	15	14	16	17	15	16	15	16	17	15	15	15	14
24.5275	15.04	13	16	15	14	12	13	15	15	14	15	18	16	14	16	15	17	14	15	16	16	16	16	14	15	16	16	15	14	15	14	16	15	15	14	15	15	14	16	16	15	15	16	16	17	15	15	14	14
24.6277	15	13	16	15	13	12	12	15	15	14	15	18	16	14	16	15	15	14	15	16	16	16	17	14	15	15	16	15	14	15	15	16	15	15	14	15	15	14	16	16	15	15	16	16	16	16	15	14	15
24.7278	14.84	12	15	15	13	12	12	14	15	14	15	18	16	14	16	14	15	14	15	15	15	15	17	15	15	15	16	15	14	14	15	16	15	15	13	16	15	14	15	16	14	15	16	16	16	16	15	14	16
24.8279	14.84	12	15	15	13	12	12	15	15	14	15	18	16	14	16	14	15	14	15	14	15	15	17	15	15	15	16	15	14	14	15	16	15	15	13	16	15	13	15	16	15	15	16	16	16	16	15	14	16
24.928	14.82	12	15	15	14	12	12	15	15	14	14	18	16	14	15	15	15	13	15	15	15	15	16	15	15	15	16	15	14	14	15	16	15	15	13	17	15	13	15	16	15	15	16	16	16	16	15	14	15
25.0281	14.84	13	15	15	15	11	12	15	15	14	15	18	16	14	15	15	15	13	15	15	15	15	16	15	15	15	15	15	15	14	16	16	15	15	13	17	15	12	14	16	15	15	16	16	16	16	15	14	15
25.1282	14.72	13	15	15	13	12	12	15	15	14	15	18	16	14	15	15	15	13	15	15	15	15	16	15	14	15	15	15	15	14	16	17	15	14	12	16	15	12	14	16	15	15	16	16	16	16	15	14	15
25.2283	14.7	13	15	15	13	12	12	15	14	14	15	18	16	14	15	15	15	14	15	15	15	15	16	15	15	15	15	15	15	14	16	17	15	14	12	15	15	12	14	16	15	15	15	16	16	16	15	14	15
25.3284	14.68	13	15	15	13	12	12	15	14	14	14	18	16	14	15	15	15	14	15	15	15	15	16	15	15	15	15	15	14	15	16	17	15	14	12	15	15	12	14	16	15	15	15	16	16	16	15	14	15
25.4286	14.6	13	15	15	12	11	12	14	14	14	14	18	15	14	15	15	15	14	15	15	15	15	16	15	15	15	15	15	14	15	16	17	15	14	12	15	15	12	14	16	15	15	15	16	16	16	15	14	15
25.5287	14.52	14	15	15	12	11	12	14	14	14	13	18	14	15	15	15	15	14	15	15	15	15	16	15	15	15	16	15	13	15	16	17	15	14	13	15	15	12	14	15	15	15	15	15	15	16	14	13	15
25.6288	14.42	14	15	14	13	11	12	14	14	14	13	18	14	15	15	15	15	14	15	15	15	15	16	15	15	15	16	15	13	14	16	15	15	14	13	15	14	12	14	15	15	15	15	15	15	16	14	13	15
25.7289	14.42	14	15	14	13	11	14	14	15	14	13	18	14	15	15	15	15	15	15	15	14	14	16	15	14	15	16	15	13	13	16	15	15	15	13	14	15	12	14	15	15	16	15	13	15	16	14	13	15
25.829	14.36	14	15	14	12	11	14	14	15	14	13	18	14	15	15	15	15	15	14	15	14	14	16	15	14	15	15	15	13	13	16	15	15	15	13	13	15	13	14	15	15	16	15	13	15	16	14	13	15
25.9291	14.24	15	13	14	12	11	14	14	15	14	12	18	13	15	15	15	15	14	13	15	14	14	16	15	14	15	15	15	13	13	16	15	15	15	13	13	15	13	14	15	15	16	15	13	14	16	14	13	15
26.0292	14.26	14	13	14	12	12	15	14	14	14	12	18	13	15	15	15	15	14	14	15	14	14	16	16	14	15	15	16	12	13	16	15	15	15	13	13	15	13	13	14	15	16	16	13	14	16	14	13	15
26.1293	14.24	14	13	14	12	12	15	14	14	14	12	18	13	14	16	15	15	14	14	15	14	13	16	16	14	15	15	16	12	13	16	15	15	15	13	13	15	13	13	14	15	16	16	13	14	15	14	13	15
26.2295	14.04	14	13	14	12	12	14	14	14	14	12	17	13	14	15	15	14	14	14	15	14	13	15	16	14	15	15	15	12	13	16	14	15	14	12	13	15	13	13	14	15	16	15	13	14	15	14	13	15
26.3296	14.04	14	13	14	12	12	14	14	13	14	12	17	13	15	15	15	14	14	14	15	14	13	15	16	14	15	15	14	12	14	16	14	15	14	12	13	15	13	13	14	15	16	15	13	14	15	15	12	15
26.4297	13.82	14	13	14	12	12	14	14	13	14	12	15	14	14	15	15	14	14	14	15	14	13	15	16	14	15	15	14	12	14	15	14	14	14	12	12	15	13	13	14	14	16	13	13	13	15	15	11	14
26.5298	13.7	14	13	14	11	13	14	13	15	15	12	15	13	14	15	15	14	14	13	14	14	12	14	15	14	15	15	14	12	14	15	14	14	14	12	12	15	13	13	14	14	15	13	13	12	15	15	11	14
26.6299	13.56	14	13	14	11	13	14	12	15	15	12	15	13	14	14	15	14	14	13	14	14	11	14	15	13	15	15	14	13	13	15	14	14	14	12	12	15	13	13	13	14	14	13	13	12	15	15	11	14
26.73	13.58	14	13	15	11	13	14	12	15	15	13	15	13	14	14	14	13	14	13	14	14	11	14	15	13	14	14	14	13	13	15	13	13	14	12	12	15	15	13	13	14	14	13	14	12	15	15	11	15
26.8301	13.54	14	12	15	11	13	14	12	15	15	13	15	12	15	14	14	13	14	13	14	14	12	13	15	13	14	14	14	13	13	16	13	13	14	12	11	15	14	13	13	14	14	13	14	12	15	15	11	15
26.9302	13.52	14	12	15	11	12	14	12	15	15	12	14	12	15	14	14	13	14	14	15	14	12	13	15	13	14	14	14	13	13	15	13	14	14	12	11	15	14	13	13	14	14	13	14	12	15	15	11	15
27.0304	13.52	14	12	16	11	11	14	12	15	15	12	14	12	14	14	14	13	14	14	15	14	12	14	15	14	13	14	14	13	13	15	13	14	13	12	11	15	14	13	13	14	14	13	14	12	15	15	12	15
27.1305	13.52	14	12	16	11	12	14	12	14	15	12	14	12	14	14	14	13	14	13	15	14	12	13	15	14	14	14	14	13	13	15	13	14	13	12	11	15	14	13	13	14	14	13	14	12	15	15	12	15
27.2306	13.48	14	12	16	11	12	14	12	13	15	12	14	12	14	14	14	13	14	14	15	14	12	13	15	14	14	13	14	13	13	14	13	14	11	12	11	15	14	13	13	14	14	13	14	12	16	15	12	15
27.3307	13.38	13	12	16	10	12	14	12	13	15	12	14	12	12	14	14	13	15	14	15	14	12	13	14	13	14	13	14	13	13	14	13	14	11	12	11	15	14	13	13	14	14	13	14	12	16	15	12	15
27.4308	13.3	13	12	16	10	12	14	12	13	15	11	14	12	12	15	14	13	14	14	15	14	12	13	14	13	14	13	14	13	13	13	13	14	11	12	11	15	14	13	13	12	14	13	14	12	16	15	12	15
27.5309	13.22	13	12	16	10	12	13	12	13	15	11	14	12	12	15	14	13	14	13	15	13	12	13	14	13	14	13	14	13	13	13	14	15	11	12	11	15	14	12	13	12	13	12	14	12	16	15	12	15
27.631	13.22	13	13	16	10	12	13	12	13	15	11	14	12	11	14	14	13	14	13	15	13	12	13	14	13	14	13	14	13	13	13	14	15	10	12	11	15	14	12	13	13	13	13	14	12	16	16	12	14
27.7311	13.16	13	13	17	10	12	13	12	13	15	11	13	12	11	14	14	13	14	13	15	13	12	13	14	13	14	13	14	13	13	12	14	15	10	12	11	15	13	12	13	13	13	13	14	12	16	15	12	14
27.8313	13.2	12	14	17	10	12	13	12	13	16	11	13	12	11	14	14	13	13	13	15	13	12	13	14	13	14	13	14	13	14	12	14	15	10	12	12	15	13	12	13	13	14	13	14	12	16	15	12	14
27.9314	13.1	12	14	16	10	12	14	12	13	16	11	13	12	12	14	13	13	13	13	15	13	12	13	13	13	14	13	13	13	14	12	14	15	10	13	12	14	13	11	12	13	14	13	14	12	16	15	12	14
28.0315	12.98	12	14	16	10	12	14	12	13	16	11	13	12	12	14	12	13	13	14	15	12	11	13	12	13	14	13	13	13	14	11	13	15	10	13	12	14	13	11	12	12	14	13	14	12	16	15	12	14
28.1316	12.78	12	14	16	10	11	13	12	12	16	11	13	12	11	14	12	12	13	14	15	12	11	13	12	13	14	13	12	13	14	11	13	15	10	11	12	15	13	11	12	12	14	13	14	11	16	14	12	14
28.2317	12.76	11	14	16	10	11	13	12	12	16	11	13	12	11	13	12	12	13	14	15	12	11	13	12	13	14	13	12	13	15	11	13	15	10	12	12	15	13	11	12	12	14	13	15	11	15	14	12	14
28.3318	12.76	11	14	15	10	11	13	12	12	16	11	13	12	11	13	12	12	13	14	15	12	11	12	12	13	13	12	12	13	15	12	13	15	10	12	12	15	14	11	12	12	14	13	15	12	15	15	12	14
28.4319	12.64	10	14	15	11	11	12	12	11	16	10	14	12	11	13	12	12	13	14	15	12	11	12	12	13	14	11	12	12	14	12	13	14	11	12	12	14	14	11	12	13	13	13	15	12	15	15	12	13
28.532	12.58	10	14	15	11	11	12	12	11	14	10	14	12	11	13	12	12	13	14	15	12	12	12	12	12	14	11	12	12	14	12	13	14	11	12	12	14	14	11	12	13	13	13	15	12	15	14	12	13
28.6322	12.48	10	14	14	11	11	12	12	11	14	10	14	12	10	13	12	12	13	14	15	11	13	12	12	13	14	11	12	10	14	12	13	14	11	12	12	14	13	12	13	13	13	13	14	12	14	14	12	13
28.7323	12.34	10	14	14	11	11	11	12	11	14	10	14	12	10	13	12	12	13	14	15	11	13	12	12	13	14	10	12	10	13	12	13	15	11	12	12	14	13	12	13	13	13	12	12	11	13	14	12	13
28.8324	12.26	10	14	14	10	11	11	12	11	14	10	14	12	10	13	12	12	13	14	14	11	13	12	12	13	14	10	12	10	13	12	13	15	10	11	12	14	13	12	12	13	13	12	12	11	13	14	12	14
28.9325	12.12	10	13	14	11	11	11	12	11	13	10	14	12	10	13	12	12	13	14	14	11	13	12	12	13	14	10	12	10	12	12	13	14	11	11	12	14	12	11	12	13	13	12	12	11	13	13	11	13
29.0326	12	10	13	14	11	11	11	12	11	13	10	14	13	10	11	12	12	13	14	14	11	13	12	11	12	14	10	12	10	12	12	13	13	11	11	12	14	12	11	12	13	12	12	12	11	13	12	11	13
29.1327	11.82	10	13	14	11	11	11	11	10	13	10	13	13	10	11	12	12	13	14	14	11	13	11	11	12	12	10	12	10	12	12	13	13	11	11	11	14	12	11	12	13	12	12	12	11	12	12	11	13
29.2328	11.68	10	13	13	11	11	11	10	10	13	10	13	13	10	11	12	13	13	14	14	10	13	10	10	12	12	10	11	10	12	11	14	13	11	11	11	14	12	11	12	13	11	12	12	11	12	12	11	13
29.3329	11.54	10	13	13	11	9	11	11	10	13	10	13	13	10	11	13	12	12	14	14	10	13	10	10	13	12	10	11	10	11	11	14	13	11	11	11	13	11	11	11	12	11	12	12	12	12	12	11	12
29.4331	11.44	10	13	12	11	9	11	11	10	13	10	12	12	10	11	13	12	12	14	14	10	13	10	10	13	12	9	11	10	11	11	14	13	11	11	12	14	11	11	11	12	11	11	12	11	12	12	11	11
29.5332	11.36	10	13	12	11	10	11	12	10	12	10	11	12	10	11	12	11	12	14	13	10	13	10	10	13	12	9	11	10	11	11	14	11	11	11	12	14	11	11	11	12	11	11	12	11	12	13	11	11
29.6333	11.26	10	12	11	11	10	11	12	10	12	9	11	12	10	11	12	11	12	14	12	10	13	10	10	13	12	10	10	10	11	11	14	11	11	11	12	14	11	11	11	12	11	11	11	11	12	13	11	11
29.7334	11.16	10	12	11	11	10	11	12	10	11	9	11	12	10	11	12	11	12	12	12	9	13	10	10	13	12	10	10	10	11	11	13	11	11	11	12	14	11	11	11	12	11	11	11	11	12	13	11	11
29.8335	11.2	11	12	11	11	10	11	13	10	11	9	11	12	10	11	12	11	11	12	12	9	13	10	10	13	12	10	10	10	11	11	13	11	11	11	12	14	11	11	11	12	11	11	11	11	12	13	11	11
29.9336	11.14	11	12	11	11	10	11	13	10	11	9	11	12	10	11	12	11	11	11	12	10	13	10	10	13	12	10	10	10	11	11	13	11	11	10	12	13	11	11	10	12	11	11	11	11	12	13	11	11
30.0337	11.14	11	12	11	11	10	11	13	10	11	9	11	12	10	11	12	11	11	11	12	10	13	11	10	13	12	10	10	10	11	11	13	11	11	10	12	13	11	11	10	12	11	11	11	11	12	12	11	11
30.1338	11.16	11	12	11	11	11	10	13	10	11	9	11	12	10	11	12	11	10	11	12	10	13	11	10	13	13	10	10	10	11	11	12	11	11	10	12	13	11	11	10	12	11	11	12	11	12	12	11	11
30.234	11.12	10	12	11	11	11	10	13	10	11	9	11	12	10	11	12	11	10	11	12	10	13	10	10	13	13	10	10	10	10	11	12	11	11	11	12	13	11	11	10	12	12	11	12	11	11	12	11	11
30.3341	11.14	10	12	11	11	11	10	13	10	11	9	11	12	10	11	12	11	10	11	12	10	13	10	10	13	13	10	11	10	10	11	12	11	11	11	12	13	11	11	10	11	12	11	12	11	11	12	12	11
30.4342	11.08	10	12	11	10	11	10	13	10	11	9	11	12	10	11	12	11	10	11	12	10	13	10	10	13	13	10	11	10	10	11	12	11	11	11	12	13	11	11	10	11	11	11	12	11	10	12	12	11
30.5343	11.08	10	12	11	10	11	10	13	10	11	9	11	12	10	11	12	11	10	11	12	10	13	10	9	13	13	11	12	10	10	11	12	11	11	11	12	13	11	11	10	10	11	11	12	11	10	12	12	11
30.6344	11.06	11	12	11	10	11	10	13	10	11	9	10	12	10	11	12	11	10	11	12	10	12	10	9	13	13	11	12	10	10	11	12	11	11	11	12	13	11	11	10	10	11	11	12	11	10	12	12	11
30.7345	11.02	11	12	11	10	10	10	13	10	11	9	10	13	10	11	12	11	10	11	12	10	12	10	9	13	13	11	12	11	10	11	12	11	10	11	12	13	11	11	10	10	11	10	12	11	10	12	12	10
30.8346	10.98	11	12	11	10	10	10	13	10	11	9	10	13	10	11	12	11	10	11	12	10	12	10	9	13	13	11	12	11	10	11	12	11	10	11	11	13	11	12	10	10	11	9	11	11	10	12	12	10
30.9347	11	11	11	12	10	10	10	13	10	10	10	10	13	10	11	12	11	10	11	12	10	12	10	9	13	13	11	12	12	10	11	12	11	10	11	11	13	11	12	10	10	11	9	11	11	10	12	12	10
31.0349	10.98	11	11	12	10	10	10	13	10	10	10	10	13	10	11	12	11	10	11	12	10	12	10	9	13	13	11	12	12	10	11	12	11	10	11	11	13	11	12	10	10	11	9	11	11	9	12	12	10
31.135	11	11	10	12	10	10	10	13	10	10	10	10	12	11	11	12	11	10	11	12	10	12	10	9	13	13	11	12	12	10	11	12	10	10	11	11	13	11	12	11	10	11	9	11	11	10	12	12	10
31.2351	10.98	10	10	12	10	10	10	13	10	11	10	10	12	11	11	12	11	10	11	12	10	12	10	9	13	13	11	12	12	10	11	12	10	11	11	11	13	11	12	11	10	11	9	11	10	10	11	12	10
31.3352	10.86	10	10	12	9	10	10	12	10	11	10	9	12	11	11	12	11	10	11	12	11	12	10	9	12	12	10	12	12	10	11	12	10	11	11	11	13	11	12	11	10	11	9	11	10	10	11	12	10
31.4353	10.8	10	10	12	9	10	11	12	10	11	10	9	10	11	11	12	11	10	11	12	11	12	10	9	12	12	10	12	12	10	11	11	10	11	11	11	13	11	12	11	10	10	9	11	10	10	11	12	10
31.5354	10.76	10	10	12	9	10	11	11	10	11	10	9	10	11	12	12	11	10	11	12	11	12	10	9	12	12	10	12	12	10	11	11	10	11	11	11	13	11	12	11	10	10	9	11	10	10	10	12	9
31.6355	10.72	10	10	12	9	10	11	11	10	11	10	9	10	11	12	12	11	10	11	12	11	12	10	9	12	12	10	12	12	10	10	11	10	11	11	11	12	11	12	11	10	10	9	11	10	10	10	12	9
31.7356	10.6	10	10	12	9	10	10	11	10	11	10	9	10	11	12	12	11	10	11	11	11	12	10	9	12	10	10	12	12	10	10	11	10	11	11	11	12	11	11	11	10	10	9	11	10	9	10	12	9
31.8358	10.6	10	10	12	9	10	10	11	11	11	10	9	10	11	11	12	11	10	11	11	11	12	10	10	10	10	10	13	12	10	10	11	10	11	11	11	12	11	11	11	10	10	10	11	10	9	10	11	9
31.9359	10.58	10	10	12	9	10	10	11	11	11	10	9	10	11	11	12	11	10	11	11	11	12	10	10	10	10	9	13	12	10	10	11	10	10	11	11	12	11	11	11	11	10	10	11	10	9	10	11	9
32.036	10.5	10	10	12	9	10	10	11	11	11	10	9	10	11	11	12	10	10	11	11	11	12	10	10	10	10	9	12	12	10	10	11	10	10	11	11	12	11	11	10	11	9	10	11	10	9	10	11	9
32.1361	10.48	10	10	12	9	10	10	11	11	11	10	9	10	11	11	12	10	10	11	11	11	12	9	10	10	10	9	12	12	10	10	11	10	10	11	11	12	11	11	10	11	9	10	11	10	9	10	11	9
32.2362	10.36	10	10	11	9	10	10	11	11	11	10	9	10	11	11	12	10	10	11	11	10	11	9	10	10	9	9	12	12	10	10	11	10	10	11	11	12	11	11	10	11	9	10	11	9	9	10	11	9
32.3363	10.32	10	9	11	9	10	10	11	11	11	10	9	10	11	11	12	10	10	11	11	11	10	9	10	10	9	9	12	12	11	10	11	10	10	11	11	12	11	11	10	11	9	10	11	9	9	10	11	9
32.4364	10.26	10	9	11	9	10	10	11	11	11	10	9	10	11	11	12	9	10	11	11	11	10	9	10	10	9	9	12	12	11	10	11	10	10	11	11	12	11	10	10	11	9	10	11	9	9	10	11	8
32.5365	10.2	10	9	11	9	10	10	10	11	10	10	9	10	11	11	12	9	10	11	11	11	10	9	11	10	9	9	12	12	11	10	11	10	10	11	11	12	10	10	10	11	9	10	11	9	9	10	10	8
32.6367	10.12	10	9	11	9	10	10	10	11	10	10	9	10	11	11	12	9	10	11	11	11	10	9	11	10	9	8	11	12	11	10	11	9	10	11	11	11	10	10	10	11	9	10	11	9	9	10	10	8
32.7368	10.04	10	8	11	9	10	10	10	11	10	10	9	9	11	11	12	9	10	11	11	11	10	9	11	10	9	8	10	12	11	10	11	9	10	11	11	12	10	10	10	11	8	9	11	9	9	10	10	8
32.8369	10	10	8	11	8	10	10	10	11	10	10	9	9	11	11	12	9	10	11	11	11	10	8	11	10	9	8	9	12	11	10	11	10	10	11	11	12	10	10	10	11	8	9	11	9	9	10	10	8
32.937	9.92	9	8	11	8	10	10	10	11	10	10	9	9	11	11	11	9	10	11	11	11	9	8	11	10	9	8	9	12	11	10	11	10	10	11	11	12	10	10	10	11	8	9	11	9	9	10	10	7
33.0371	9.82	9	8	11	8	10	10	10	11	10	9	9	9	11	11	11	9	10	11	11	11	9	8	11	10	9	8	9	12	10	10	11	10	9	11	11	12	10	10	9	11	8	9	11	9	9	10	10	7
33.1372	9.74	9	8	11	8	10	10	10	11	10	9	8	9	10	10	11	9	10	11	11	11	9	8	11	10	8	8	9	12	10	10	11	10	9	11	11	12	10	9	9	11	8	9	11	10	9	10	10	7
33.2373	9.72	9	8	11	8	10	10	10	11	10	9	8	10	10	10	11	9	10	11	10	11	9	8	11	10	8	8	9	12	9	10	11	10	9	11	10	12	11	9	9	11	8	9	11	10	9	10	10	7
33.3374	9.74	9	8	11	8	10	10	10	11	10	9	8	11	10	10	10	9	10	11	10	11	10	8	11	11	8	8	9	11	9	10	11	10	8	11	10	12	11	9	9	11	8	10	11	10	9	10	9	7
33.4376	9.88	9	9	11	8	10	10	10	11	10	9	8	10	10	11	10	9	10	11	10	11	10	9	11	11	8	8	9	12	9	10	11	10	9	12	11	12	11	9	9	11	9	10	10	10	9	10	10	7
33.5377	10.1	9	9	11	8	10	10	10	12	10	9	8	10	10	11	10	9	10	11	11	11	10	10	11	11	8	9	9	13	9	10	11	11	9	13	12	12	11	9	10	11	9	10	10	11	9	10	10	8
33.6378	10.2	9	9	12	8	10	10	10	12	10	9	8	10	10	11	10	9	10	11	12	11	10	10	11	11	9	10	9	13	9	11	11	11	9	13	12	12	11	9	10	10	9	10	10	10	9	10	10	8
33.7379	10.4	9	10	12	8	11	10	10	12	10	9	8	10	10	11	11	10	10	12	13	12	10	10	11	11	9	10	9	14	9	11	11	11	9	13	12	12	11	9	10	10	9	11	10	10	9	10	10	9
33.838	10.42	9	11	12	9	10	10	9	12	9	9	8	10	10	10	11	11	10	12	12	12	10	10	11	11	9	10	9	14	9	12	11	11	9	13	12	13	11	9	10	11	9	11	10	10	9	10	10	9
33.9381	10.48	9	11	12	9	10	10	9	11	9	9	8	10	10	9	11	11	10	12	12	13	10	11	11	11	9	11	9	14	10	12	11	11	9	14	12	13	10	9	10	12	9	11	10	10	9	10	10	9
34.0382	10.66	10	11	13	9	10	10	9	12	9	8	8	11	10	9	12	11	11	12	12	13	9	11	10	11	9	11	9	14	10	13	11	11	10	14	12	13	9	11	10	12	9	12	10	10	10	9	10	10
34.1383	10.8	10	12	13	9	11	11	9	12	10	8	8	11	10	10	12	11	10	12	12	12	9	11	10	13	10	11	9	14	10	14	10	11	10	14	12	13	9	11	11	12	9	12	10	10	10	9	10	10
34.2385	10.9	10	11	13	9	11	11	9	13	10	8	9	11	10	10	13	11	10	12	12	12	9	11	10	13	10	11	9	14	11	15	10	11	10	14	12	13	9	11	11	12	9	12	9	10	10	10	10	10
34.3386	11	10	11	13	9	11	11	10	13	11	8	9	12	11	9	12	11	10	11	11	12	9	11	11	13	10	11	10	14	11	15	10	11	11	14	11	13	10	11	11	12	9	11	9	10	12	11	10	10
34.4387	11.08	10	11	14	9	11	13	11	13	12	9	9	12	11	8	12	11	10	11	11	13	9	11	11	13	10	11	10	14	11	15	10	11	11	14	11	12	10	11	11	12	9	11	9	10	12	11	9	10
34.5388	11.2	10	12	12	9	11	13	11	13	12	9	10	12	12	8	12	11	10	11	11	14	9	11	12	13	10	12	10	14	11	15	10	11	11	13	10	12	11	12	10	14	10	11	9	10	12	11	9	10
34.6389	11.26	10	12	12	9	10	13	11	13	12	9	10	12	14	8	12	11	10	10	11	14	9	11	13	12	10	12	10	13	11	15	10	11	11	13	10	13	12	12	12	14	10	11	10	10	12	11	9	10
34.739	11.12	10	12	10	9	9	13	11	13	12	9	10	13	14	8	12	11	10	10	11	14	9	11	13	12	9	12	9	13	10	15	10	11	11	13	10	12	12	12	12	14	10	11	10	10	12	11	8	10
34.8391	11.24	10	12	10	8	9	13	11	13	12	9	10	13	13	8	12	11	11	9	12	14	10	11	13	12	9	13	9	12	11	16	9	12	11	13	10	12	12	12	12	14	10	12	10	11	13	12	8	10
34.9392	11.28	9	12	10	9	9	13	10	13	12	9	10	13	13	9	12	11	11	9	12	13	10	11	13	12	9	13	9	12	11	16	9	13	11	13	10	12	12	13	12	15	10	12	10	11	13	12	8	10
35.0394	11.32	9	12	9	9	9	14	10	13	13	10	10	13	13	9	11	11	11	9	12	13	10	11	13	12	9	12	10	11	11	16	8	13	11	13	10	12	12	13	12	15	10	12	11	11	12	13	8	10
35.1395	11.42	9	12	10	10	10	14	11	13	13	10	10	13	13	9	11	11	11	9	11	13	10	11	13	13	10	12	10	11	11	16	8	13	11	13	10	13	12	13	12	15	11	12	11	11	12	13	8	10
35.2396	11.46	10	12	10	10	11	14	11	14	13	11	11	13	12	9	10	11	11	9	11	14	10	11	13	13	10	12	10	11	11	16	8	13	11	13	10	12	12	12	12	15	11	13	11	11	11	13	8	10
35.3397	11.46	9	13	10	10	12	14	11	14	13	11	11	13	12	9	10	11	10	10	11	14	10	11	14	13	10	11	11	11	11	16	8	13	11	12	10	12	12	12	12	15	11	13	11	12	10	13	8	10
35.4398	11.36	9	13	10	10	12	13	11	14	13	11	12	13	12	9	10	11	10	11	11	14	9	10	13	13	9	11	12	11	11	17	9	13	11	10	10	12	12	12	12	14	10	13	11	12	10	12	8	10
35.5399	11.04	10	12	10	10	12	13	11	14	13	11	12	12	12	8	9	11	12	10	11	14	9	9	13	12	9	9	12	10	12	16	9	12	10	10	10	12	11	14	11	13	9	12	12	11	10	12	6	9
35.64	11.1	10	12	10	12	12	13	11	14	13	11	12	12	12	8	9	11	12	10	10	13	9	9	13	12	9	10	13	10	13	16	10	10	10	11	11	12	11	14	11	14	9	12	12	11	10	13	6	8
35.7401	11.02	10	12	9	12	12	13	11	14	13	12	12	12	12	8	9	10	12	9	10	13	8	9	13	12	10	10	12	8	13	14	11	10	11	10	11	12	12	14	11	14	9	12	12	11	11	12	7	8
35.8403	10.76	11	10	10	11	11	12	10	14	13	12	11	12	12	8	9	9	12	9	10	12	9	9	13	11	9	10	12	9	12	12	10	10	12	10	10	12	12	14	10	13	8	11	13	11	11	12	7	9
35.9404	10.56	11	10	10	11	11	11	10	14	13	12	11	11	11	8	8	9	12	9	11	12	10	9	12	11	9	9	11	9	11	12	10	10	12	9	10	11	12	14	10	12	9	11	13	10	11	12	7	8
36.0405	10.34	11	8	10	11	10	11	10	14	12	13	11	11	10	10	8	7	12	9	12	9	10	9	11	11	9	9	11	9	11	12	10	10	11	9	8	12	12	13	10	12	10	10	13	9	11	13	8	8
36.1406	10.12	10	8	10	11	9	11	10	13	11	13	11	10	10	10	8	7	11	9	12	9	10	8	11	11	9	9	11	10	11	10	10	9	9	10	9	12	13	11	10	11	11	10	14	9	11	12	9	6
36.2407	10	10	8	10	9	10	12	10	12	10	13	11	9	10	9	8	7	10	9	11	9	11	8	11	10	10	9	12	11	11	10	10	9	9	10	10	12	13	11	10	11	11	8	14	8	11	12	9	5
36.3408	9.98	9	8	10	9	11	11	10	12	10	13	11	10	10	10	7	6	10	9	10	9	10	9	11	9	11	9	12	11	11	10	10	9	9	10	11	12	13	10	10	12	11	8	15	8	10	11	9	5
36.4409	9.98	10	8	10	10	11	11	10	13	10	13	10	10	10	11	8	6	8	9	10	9	11	9	11	9	11	9	12	11	11	7	12	9	8	9	11	12	13	10	10	11	11	9	15	8	9	12	9	5
36.541	9.82	11	8	10	11	11	11	9	11	10	12	10	10	9	11	8	6	9	9	10	9	11	9	11	9	12	8	11	11	10	7	12	9	8	9	11	12	11	10	10	11	11	9	13	9	9	11	9	5
36.6412	9.86	11	7	10	11	11	11	9	11	10	12	10	11	8	11	8	6	9	10	10	8	11	9	13	8	12	8	11	12	10	7	11	10	8	8	11	13	11	10	11	11	11	9	13	9	9	11	9	5
36.7413	10.02	10	7	11	11	11	10	9	11	10	12	10	11	7	11	9	7	9	11	10	8	12	10	12	8	12	9	12	12	10	7	11	11	8	8	11	13	11	9	12	10	11	10	13	9	9	11	10	6
36.8414	10.02	10	7	11	11	11	10	9	11	9	12	9	11	6	11	9	8	9	12	10	7	12	10	12	8	12	9	12	12	10	7	12	11	9	8	11	12	10	9	13	10	11	10	13	10	9	11	10	6
36.9415	10.02	10	6	11	10	11	10	9	11	9	12	9	11	7	11	9	9	9	12	12	7	13	10	11	8	13	9	12	12	10	7	12	11	9	8	12	12	9	9	12	8	11	10	13	10	8	11	10	7
37.0416	9.92	10	6	11	10	11	9	9	11	9	11	9	11	7	11	9	9	9	12	12	9	12	10	11	8	13	8	12	12	10	6	12	11	8	8	12	12	9	9	12	8	11	10	13	10	7	11	10	7
37.1417	9.84	10	6	11	10	11	9	9	11	8	11	9	11	7	11	9	10	9	12	12	8	12	10	11	9	13	8	12	12	10	6	12	10	8	8	12	12	9	9	11	8	11	9	13	9	7	11	10	7
[truncated: 5,906 more rows]
[truncated: 3 more columns]

## Sheet: Figure 2b
Family	Diff	Time
Poritidae	1.12	-0.1001
Poritidae	2.6	-0.200201
Poritidae	2.22	-0.300301
Poritidae	0.14	-0.400402
Poritidae	0.24	-0.500502
Poritidae	0.54	-0.600603
Poritidae	0	-0.700703
Poritidae	0.02	-0.800803
Poritidae	0.4	-0.900904
Poritidae	-0.06	-1.001
Poritidae	-0.02	-1.1011
Poritidae	-0.46	-1.20121
Poritidae	-0.08	-1.30131
Poritidae	-0.4	-1.40141
Poritidae	-0.04	-1.50151
Poritidae	-0.14	-1.60161
Poritidae	0.12	-1.70171
Poritidae	0.12	-1.80181
Poritidae	-0.02	-1.90191
Poritidae	0.14	-2.00201
Poritidae	-0.02	-2.10211
Poritidae	0.1	-2.20221
Poritidae	0.3	-2.30231
Poritidae	0.2	-2.40241
Poritidae	0.44	-2.50251
Poritidae	-0.06	-2.60261
Poritidae	-0.4	-2.70271
Poritidae	-0.14	-2.80281
Poritidae	-0.2	-2.90291
Poritidae	0.16	-3.00301
Poritidae	0.34	-3.10311
Poritidae	0.24	-3.20321
Poritidae	-0.1	-3.30331
Poritidae	-0.18	-3.40341
Poritidae	-0.26	-3.50352
Poritidae	-0.42	-3.60362
Poritidae	-0.22	-3.70372
Poritidae	-0.2	-3.80382
Poritidae	-0.1	-3.90392
Poritidae	-0.1	-4.00402
Poritidae	-0.22	-4.10412
Poritidae	-0.02	-4.20422
Poritidae	-0.04	-4.30432
Poritidae	-0.18	-4.40442
Poritidae	-0.06	-4.50452
Poritidae	0	-4.60462
Poritidae	0.04	-4.70472
Poritidae	-0.1	-4.80482
Poritidae	0.04	-4.90492
Poritidae	-0.18	-5.00502
Poritidae	-0.32	-5.10512
Poritidae	-0.68	-5.20522
Poritidae	-0.14	-5.30532
Poritidae	-0.08	-5.40542
Poritidae	0.08	-5.50552
Poritidae	-0.02	-5.60562
Poritidae	0.1	-5.70572
Poritidae	0.08	-5.80583
Poritidae	0.16	-5.90593
Poritidae	0.08	-6.00603
Poritidae	0.24	-6.10613
Poritidae	0.34	-6.20623
Poritidae	0.24	-6.30633
Poritidae	0.32	-6.40643
Poritidae	0.68	-6.50653
Poritidae	0.3	-6.60663
Poritidae	0.02	-6.70673
Poritidae	-0.12	-6.80683
Poritidae	0.02	-6.90693
Poritidae	-0.06	-7.00703
Poritidae	-0.22	-7.10713
Poritidae	0.12	-7.20723
Poritidae	-0.04	-7.30733
Poritidae	-0.06	-7.40743
Poritidae	0	-7.50753
Poritidae	0	-7.60763
Poritidae	-0.04	-7.70773
Poritidae	0.1	-7.80783
Poritidae	0.24	-7.90793
Poritidae	0.12	-8.00803
Poritidae	0.06	-8.10814
Poritidae	0.2	-8.20824
Poritidae	0.32	-8.30834
Poritidae	0.48	-8.40844
Poritidae	0.44	-8.50854
Poritidae	0.06	-8.60864
Poritidae	0.06	-8.70874
Poritidae	0.06	-8.80884
Poritidae	-0.02	-8.90894
Poritidae	0.06	-9.00904
Poritidae	0.02	-9.10914
Poritidae	0.02	-9.20924
Poritidae	0.04	-9.30934
Poritidae	0.04	-9.40944
Poritidae	-0.06	-9.50954
Poritidae	0	-9.60964
Poritidae	0.1	-9.70974
Poritidae	0.08	-9.80984
Poritidae	0.04	-9.90994
Poritidae	0.14	-10.01
Poritidae	0.04	-10.1101
Poritidae	0.1	-10.2102
Poritidae	0.08	-10.3103
Poritidae	0.02	-10.4104
Poritidae	0.04	-10.5105
Poritidae	0.02	-10.6106
Poritidae	0.1	-10.7107
Poritidae	0.04	-10.8108
Poritidae	0.12	-10.9109
Poritidae	-0.02	-11.011
Poritidae	0.02	-11.1111
Poritidae	0	-11.2112
Poritidae	0.04	-11.3113
Poritidae	0.1	-11.4114
Poritidae	-0.02	-11.5115
Poritidae	0	-11.6117
Poritidae	0.06	-11.7118
Poritidae	0.16	-11.8119
Poritidae	-0.06	-11.912
Poritidae	0.14	-12.0121
Poritidae	0.02	-12.1122
Poritidae	0.18	-12.2123
Poritidae	0.1	-12.3124
Poritidae	0.06	-12.4125
Poritidae	0.06	-12.5126
Poritidae	0.1	-12.6127
Poritidae	0.04	-12.7128
Poritidae	0	-12.8129
Poritidae	-0.1	-12.913
Poritidae	-0.1	-13.0131
Poritidae	-0.16	-13.1132
Poritidae	-0.18	-13.2133
Poritidae	-0.28	-13.3134
Poritidae	-0.08	-13.4135
Poritidae	-0.12	-13.5136
Poritidae	-0.06	-13.6137
Poritidae	-0.12	-13.7138
Poritidae	-0.18	-13.8139
Poritidae	-0.14	-13.914
Poritidae	-0.14	-14.0141
Poritidae	-0.1	-14.1142
Poritidae	-0.26	-14.2143
Poritidae	-0.14	-14.3144
Poritidae	-0.26	-14.4145
Poritidae	-0.08	-14.5146
Poritidae	-0.16	-14.6147
Poritidae	-0.08	-14.7148
Poritidae	-0.12	-14.8149
Poritidae	-0.06	-14.915
Poritidae	-0.16	-15.0151
Poritidae	-0.24	-15.1152
Poritidae	-0.1	-15.2153
Poritidae	-0.02	-15.3154
Poritidae	0.02	-15.4155
Poritidae	0.12	-15.5156
Poritidae	-0.12	-15.6157
Poritidae	0.14	-15.7158
Poritidae	0.06	-15.8159
Poritidae	0.18	-15.916
Poritidae	0.02	-16.0161
Poritidae	0.16	-16.1162
Poritidae	-0.08	-16.2163
Poritidae	0.14	-16.3164
Poritidae	0	-16.4165
Poritidae	0.04	-16.5166
Poritidae	0.28	-16.6167
Poritidae	0.06	-16.7168
Poritidae	0.28	-16.8169
Poritidae	0.14	-16.917
Poritidae	0.1	-17.0171
Poritidae	0.22	-17.1172
Poritidae	0.24	-17.2173
Poritidae	0.3	-17.3174
Poritidae	0.22	-17.4175
Poritidae	0.1	-17.5176
Poritidae	0.06	-17.6177
Poritidae	0.06	-17.7178
Poritidae	-0.04	-17.8179
Poritidae	0.12	-17.918
Poritidae	0.16	-18.0181
Poritidae	0.08	-18.1182
Poritidae	0.16	-18.2183
Poritidae	-0.02	-18.3184
Poritidae	0.18	-18.4185
Poritidae	0.08	-18.5186
Poritidae	0.16	-18.6187
Poritidae	0.14	-18.7188
Poritidae	0.3	-18.8189
Poritidae	0.14	-18.919
Poritidae	0.22	-19.0191
Poritidae	0.02	-19.1192
Poritidae	-0.02	-19.2193
Poritidae	0.16	-19.3194
Poritidae	0.08	-19.4195
Poritidae	0.04	-19.5196
Poritidae	-0.06	-19.6197
Poritidae	0.04	-19.7198
Poritidae	0.02	-19.8199
Poritidae	0.26	-19.92
Poritidae	0.12	-20.0201
Poritidae	0.14	-20.1202
Poritidae	0.18	-20.2203
Poritidae	0.16	-20.3204
Poritidae	0.32	-20.4205
Poritidae	0.08	-20.5206
Poritidae	0.02	-20.6207
Poritidae	0.24	-20.7208
Poritidae	0.14	-20.8209
Poritidae	0.06	-20.921
Poritidae	0.2	-21.0211
Poritidae	0.2	-21.1212
Poritidae	0.22	-21.2213
Poritidae	0.26	-21.3214
Poritidae	0.28	-21.4215
Poritidae	0.38	-21.5216
Poritidae	0.34	-21.6217
Poritidae	0.24	-21.7218
Poritidae	0.16	-21.8219
Poritidae	0.04	-21.922
Poritidae	-0.06	-22.0221
Poritidae	-0.16	-22.1222
Poritidae	-0.14	-22.2223
Poritidae	-0.16	-22.3224
Poritidae	-0.06	-22.4225
Poritidae	-0.22	-22.5226
Poritidae	0.06	-22.6227
Poritidae	-0.04	-22.7228
Poritidae	-0.14	-22.8229
Poritidae	0	-22.923
Poritidae	-0.08	-23.0231
Poritidae	0.02	-23.1232
Poritidae	-0.2	-23.2233
Poritidae	-0.04	-23.3234
Poritidae	-0.02	-23.4235
Poritidae	-0.06	-23.5236
Poritidae	-0.02	-23.6237
Poritidae	0.1	-23.7238
Poritidae	-0.02	-23.8239
Poritidae	0.06	-23.924
Poritidae	0.1	-24.0241
Poritidae	0.06	-24.1242
Poritidae	0	-24.2243
Poritidae	0.06	-24.3244
Poritidae	0.1	-24.4245
Poritidae	0.24	-24.5246
Poritidae	0.4	-24.6247
Poritidae	0.22	-24.7248
Poritidae	0.06	-24.8249
Poritidae	0.1	-24.925
Poritidae	0.12	-25.0251
Poritidae	-0.04	-25.1252
Poritidae	0	-25.2253
Poritidae	-0.2	-25.3254
Poritidae	-0.04	-25.4255
Poritidae	0	-25.5256
Poritidae	-0.06	-25.6257
Poritidae	-0.06	-25.7258
Poritidae	-0.14	-25.8259
Poritidae	-0.22	-25.926
Poritidae	-0.22	-26.0261
Poritidae	-0.2	-26.1262
Poritidae	-0.02	-26.2263
Poritidae	-0.06	-26.3264
Poritidae	-0.08	-26.4265
Poritidae	-0.06	-26.5266
Poritidae	-0.14	-26.6267
Poritidae	0.04	-26.7268
Poritidae	-0.04	-26.8269
Poritidae	0.04	-26.927
Poritidae	0.04	-27.0271
Poritidae	0.04	-27.1272
Poritidae	-0.02	-27.2273
Poritidae	0.06	-27.3274
Poritidae	0.06	-27.4275
Poritidae	0.12	-27.5276
Poritidae	0	-27.6277
Poritidae	0.1	-27.7278
Poritidae	0.08	-27.8279
Poritidae	0.16	-27.928
Poritidae	0.04	-28.0281
Poritidae	0.04	-28.1282
Poritidae	0.24	-28.2283
Poritidae	0.1	-28.3284
Poritidae	0.18	-28.4285
Poritidae	0.2	-28.5286
Poritidae	0.12	-28.6287
Poritidae	0.18	-28.7288
Poritidae	0.12	-28.8289
Poritidae	0.04	-28.929
Poritidae	0.16	-29.0291
Poritidae	0.12	-29.1292
Poritidae	0.24	-29.2293
Poritidae	0.12	-29.3294
Poritidae	0.06	-29.4295
Poritidae	0.18	-29.5296
Poritidae	0.14	-29.6297
Poritidae	0.18	-29.7298
Poritidae	0.16	-29.8299
Poritidae	0.08	-29.93
Poritidae	0.08	-30.0301
Poritidae	0.2	-30.1302
Poritidae	0.1	-30.2303
Poritidae	0.18	-30.3304
Poritidae	0.06	-30.4305
Poritidae	0.12	-30.5306
Poritidae	0.18	-30.6307
Poritidae	0.1	-30.7308
Poritidae	0.06	-30.8309
Poritidae	0.06	-30.931
Poritidae	0.04	-31.0311
Poritidae	0.12	-31.1312
Poritidae	0.06	-31.2313
Poritidae	0	-31.3314
Poritidae	0.12	-31.4315
Poritidae	0.14	-31.5316
Poritidae	0.08	-31.6317
Poritidae	0.18	-31.7318
Poritidae	0.16	-31.8319
Poritidae	0.16	-31.932
Poritidae	0.1	-32.0321
Poritidae	0.12	-32.1322
Poritidae	0.02	-32.2323
Poritidae	0.08	-32.3324
Poritidae	0.16	-32.4325
Poritidae	0.08	-32.5326
Poritidae	0.1	-32.6327
Poritidae	0.08	-32.7328
Poritidae	0.14	-32.8329
Poritidae	0.1	-32.933
Poritidae	0.02	-33.0331
Poritidae	0.04	-33.1332
Poritidae	0.08	-33.2333
Poritidae	0.04	-33.3334
Poritidae	0.14	-33.4335
Poritidae	0.06	-33.5336
Poritidae	0.02	-33.6337
Poritidae	0.14	-33.7338
Poritidae	0.22	-33.8339
Poritidae	0.06	-33.934
Poritidae	0.12	-34.0341
Poritidae	0.14	-34.1342
Poritidae	0.16	-34.2343
Poritidae	0.1	-34.3344
Poritidae	0.06	-34.4345
Poritidae	0.04	-34.5346
Poritidae	0.12	-34.6347
Poritidae	0.04	-34.7349
Poritidae	0.14	-34.835
Poritidae	0.04	-34.9351
Poritidae	0.08	-35.0352
Poritidae	0.16	-35.1353
Poritidae	0.08	-35.2354
Poritidae	0.12	-35.3355
Poritidae	0.1	-35.4356
Poritidae	0.12	-35.5357
Poritidae	0.06	-35.6358
Poritidae	0.14	-35.7359
Poritidae	0.1	-35.836
Poritidae	0.1	-35.9361
Poritidae	0.08	-36.0362
Poritidae	0.22	-36.1363
Poritidae	0.14	-36.2364
Poritidae	0.08	-36.3365
Poritidae	0.04	-36.4366
Poritidae	0.08	-36.5367
Poritidae	0.1	-36.6368
Poritidae	0.12	-36.7369
Poritidae	0.04	-36.837
Poritidae	0.14	-36.9371
Poritidae	0.06	-37.0372
Poritidae	-0.02	-37.1373
Poritidae	0.14	-37.2374
Poritidae	0.16	-37.3375
Poritidae	0.1	-37.4376
Poritidae	0.06	-37.5377
Poritidae	0.08	-37.6378
Poritidae	0.1	-37.7379
Poritidae	0	-37.838
Poritidae	0.12	-37.9381
Poritidae	0.02	-38.0382
Poritidae	0.1	-38.1383
Poritidae	0.1	-38.2384
Poritidae	0.22	-38.3385
Poritidae	0.18	-38.4386
Poritidae	0.1	-38.5387
Poritidae	0.04	-38.6388
Poritidae	0.14	-38.7389
Poritidae	0.12	-38.839
Poritidae	0.04	-38.9391
Poritidae	0.08	-39.0392
Poritidae	0.04	-39.1393
Poritidae	0.12	-39.2394
Poritidae	0.06	-39.3395
Poritidae	0.12	-39.4396
Poritidae	0.08	-39.5397
Poritidae	0.06	-39.6398
Poritidae	0.08	-39.7399
Poritidae	0.06	-39.84
Poritidae	0.1	-39.9401
Poritidae	0.04	-40.0402
Poritidae	0.08	-40.1403
Poritidae	0.12	-40.2404
Poritidae	0.04	-40.3405
Poritidae	0.08	-40.4406
Poritidae	0.16	-40.5407
Poritidae	0.08	-40.6408
Poritidae	0.04	-40.7409
Poritidae	0.02	-40.841
Poritidae	0.04	-40.9411
Poritidae	0.08	-41.0412
Poritidae	0.04	-41.1413
Poritidae	0.08	-41.2414
Poritidae	0.08	-41.3415
Poritidae	0.08	-41.4416
Poritidae	0.02	-41.5417
Poritidae	0.08	-41.6418
Poritidae	0.14	-41.7419
Poritidae	0.02	-41.842
Poritidae	0.16	-41.9421
Poritidae	0.12	-42.0422
Poritidae	0.14	-42.1423
Poritidae	0.04	-42.2424
Poritidae	0.06	-42.3425
Poritidae	0.1	-42.4426
Poritidae	0.08	-42.5427
Poritidae	0.18	-42.6428
Poritidae	0.16	-42.7429
Poritidae	0.08	-42.843
Poritidae	0.2	-42.9431
Poritidae	0.1	-43.0432
Poritidae	0.12	-43.1433
Poritidae	0.1	-43.2434
Poritidae	0.02	-43.3435
Poritidae	0	-43.4436
Poritidae	0.08	-43.5437
Poritidae	0.06	-43.6438
Poritidae	0.02	-43.7439
Poritidae	0.06	-43.844
Poritidae	0.02	-43.9441
Poritidae	0.06	-44.0442
Poritidae	0.08	-44.1443
Poritidae	0.06	-44.2444
Poritidae	0	-44.3445
Poritidae	0.04	-44.4446
Poritidae	0.04	-44.5447
Poritidae	0.02	-44.6448
Poritidae	0.1	-44.7449
Poritidae	0.04	-44.845
Poritidae	0.02	-44.9451
Poritidae	0.1	-45.0452
Poritidae	0.02	-45.1453
Poritidae	0.1	-45.2454
Poritidae	0.04	-45.3455
Poritidae	0.04	-45.4456
Poritidae	0.02	-45.5457
Poritidae	0.02	-45.6458
Poritidae	0.06	-45.7459
Poritidae	0.08	-45.846
Poritidae	0.1	-45.9461
Poritidae	0	-46.0462
Poritidae	0.04	-46.1463
Poritidae	0.04	-46.2464
Poritidae	0.06	-46.3465
Poritidae	0.02	-46.4466
Poritidae	0.02	-46.5467
Poritidae	0.06	-46.6468
Poritidae	0	-46.7469
Poritidae	0.06	-46.847
Poritidae	0.06	-46.9471
Poritidae	0.02	-47.0472
Poritidae	0.02	-47.1473
Poritidae	0	-47.2474
Poritidae	0.06	-47.3475
Poritidae	0	-47.4476
Poritidae	0	-47.5477
Poritidae	0	-47.6478
Poritidae	0.02	-47.7479
Poritidae	0	-47.848
Poritidae	0	-47.9481
Poritidae	0.02	-48.0482
Poritidae	0	-48.1483
Poritidae	0	-48.2484
Poritidae	0.02	-48.3485
Poritidae	0.04	-48.4486
Poritidae	0	-48.5487
Poritidae	0.02	-48.6488
Poritidae	0.02	-48.7489
Poritidae	0	-48.849
Poritidae	0.04	-48.9491
Poritidae	0	-49.0492
Poritidae	0.02	-49.1493
Poritidae	0	-49.2494
Poritidae	0	-49.3495
Poritidae	0	-49.4496
Poritidae	0.04	-49.5497
Poritidae	-0.02	-49.6498
Poritidae	0.02	-49.7499
Poritidae	0	-49.85
Poritidae	0.04	-49.9501
Poritidae	0.02	-50.0502
Poritidae	0.04	-50.1503
Poritidae	0.04	-50.2504
Poritidae	0	-50.3505
Poritidae	0.02	-50.4506
Poritidae	-0.04	-50.5507
Poritidae	0.02	-50.6508
Poritidae	0	-50.7509
Poritidae	0	-50.851
Poritidae	-0.02	-50.9511
Poritidae	-0.06	-51.0512
Poritidae	0	-51.1513
Poritidae	-0.02	-51.2514
Poritidae	-0.02	-51.3515
Poritidae	0.02	-51.4516
Poritidae	0.02	-51.5517
Poritidae	-0.08	-51.6518
Poritidae	-0.04	-51.7519
Poritidae	-0.02	-51.852
Poritidae	-0.02	-51.9521
Poritidae	0.02	-52.0522
Poritidae	0.02	-52.1523
Poritidae	0.02	-52.2524
Poritidae	0.02	-52.3525
Poritidae	-0.02	-52.4526
Poritidae	-0.02	-52.5527
Poritidae	0	-52.6528
Poritidae	-0.02	-52.7529
Poritidae	0.02	-52.853
Poritidae	0	-52.9531
Poritidae	-0.04	-53.0532
Poritidae	-0.1	-53.1533
Poritidae	0.02	-53.2534
Poritidae	-0.04	-53.3535
Poritidae	0.02	-53.4536
Poritidae	0	-53.5537
Poritidae	-0.02	-53.6538
Poritidae	0	-53.7539
Poritidae	-0.02	-53.854
Poritidae	-0.04	-53.9541
Poritidae	-0.04	-54.0542
Poritidae	0	-54.1543
Poritidae	0	-54.2544
Poritidae	0	-54.3545
Poritidae	0	-54.4546
Poritidae	0	-54.5547
Poritidae	0	-54.6548
Poritidae	0	-54.7549
Poritidae	0	-54.855
Poritidae	0	-54.9551
Poritidae	-0.02	-55.0552
Poritidae	0	-55.1553
Poritidae	0	-55.2554
Poritidae	0	-55.3555
Poritidae	0	-55.4556
Poritidae	0	-55.5557
Poritidae	0	-55.6558
Poritidae	0	-55.7559
Poritidae	0	-55.856
Poritidae	0	-55.9561
Poritidae	0	-56.0562
Poritidae	0	-56.1563
Poritidae	0	-56.2564
Poritidae	0	-56.3565
Poritidae	0	-56.4566
Poritidae	0	-56.5567
Poritidae	0	-56.6568
Poritidae	0	-56.7569
Poritidae	0	-56.857
Poritidae	0	-56.9571
Poritidae	0	-57.0572
Poritidae	0	-57.1573
Poritidae	0	-57.2574
Poritidae	0	-57.3575
Poritidae	0	-57.4576
Poritidae	0	-57.5577
Poritidae	0	-57.6578
Poritidae	0	-57.758
Poritidae	0	-57.8581
Poritidae	0	-57.9582
Poritidae	0	-58.0583
Poritidae	0	-58.1584
Poritidae	0	-58.2585
Poritidae	0	-58.3586
Poritidae	0	-58.4587
Poritidae	0	-58.5588
Poritidae	0	-58.6589
Poritidae	0	-58.759
Poritidae	0	-58.8591
Poritidae	0	-58.9592
Poritidae	0	-59.0593
Poritidae	0	-59.1594
Poritidae	0	-59.2595
Poritidae	0	-59.3596
Poritidae	0	-59.4597
Poritidae	0	-59.5598
Poritidae	0	-59.6599
Poritidae	0	-59.76
Poritidae	0	-59.8601
Poritidae	0.02	-59.9602
Poritidae	0	-60.0603
Poritidae	0	-60.1604
Poritidae	0	-60.2605
Poritidae	0	-60.3606
Poritidae	0.02	-60.4607
Poritidae	0	-60.5608
Poritidae	0.02	-60.6609
Poritidae	0	-60.761
Poritidae	0	-60.8611
Poritidae	0	-60.9612
Poritidae	0	-61.0613
Poritidae	0	-61.1614
Poritidae	0	-61.2615
Poritidae	0	-61.3616
Poritidae	0	-61.4617
Poritidae	0	-61.5618
Poritidae	0.02	-61.6619
Poritidae	0	-61.762
Poritidae	0	-61.8621
Poritidae	0	-61.9622
Poritidae	0.02	-62.0623
Poritidae	0	-62.1624
Poritidae	0	-62.2625
Poritidae	0.04	-62.3626
Poritidae	0.02	-62.4627
Poritidae	0	-62.5628
Poritidae	0	-62.6629
Poritidae	0	-62.763
Poritidae	0	-62.8631
Poritidae	0.02	-62.9632
Poritidae	0	-63.0633
Poritidae	0	-63.1634
Poritidae	0	-63.2635
Poritidae	0	-63.3636
Poritidae	0	-63.4637
Poritidae	0	-63.5638
Poritidae	0.06	-63.6639
Poritidae	0	-63.764
Poritidae	0	-63.8641
Poritidae	0.02	-63.9642
Poritidae	0	-64.0643
Poritidae	0	-64.1644
Poritidae	0	-64.2645
Poritidae	0.02	-64.3646
Poritidae	0.02	-64.4647
Poritidae	0	-64.5648
Poritidae	0	-64.6649
Poritidae	0	-64.765
Poritidae	0.02	-64.8651
Poritidae	0	-64.9652
Poritidae	0.02	-65.0653
Poritidae	0	-65.1654
Poritidae	0	-65.2655
Poritidae	0	-65.3656
Poritidae	0.02	-65.4657
Poritidae	0.04	-65.5658
Poritidae	0.02	-65.6659
Poritidae	0.02	-65.766
Poritidae	0.02	-65.8661
Poritidae	0.06	-65.9662
Poritidae	0.02	-66.0663
Poritidae	0.02	-66.1664
Poritidae	0.02	-66.2665
Poritidae	0.04	-66.3666
Poritidae	0.02	-66.4667
Poritidae	0	-66.5668
Poritidae	0	-66.6669
Poritidae	0.02	-66.767
Poritidae	0.02	-66.8671
Poritidae	0.02	-66.9672
Poritidae	0	-67.0673
Poritidae	0.04	-67.1674
Poritidae	0.02	-67.2675
Poritidae	0.02	-67.3676
Poritidae	0.02	-67.4677
Poritidae	0.06	-67.5678
Poritidae	0.02	-67.6679
Poritidae	0.04	-67.768
Poritidae	0	-67.8681
Poritidae	0.06	-67.9682
Poritidae	0.04	-68.0683
Poritidae	0	-68.1684
Poritidae	0.1	-68.2685
Poritidae	0.08	-68.3686
Poritidae	0.02	-68.4687
Poritidae	0.08	-68.5688
Poritidae	0.04	-68.6689
Poritidae	0.02	-68.769
Poritidae	0.02	-68.8691
Poritidae	0.02	-68.9692
Poritidae	0	-69.0693
Poritidae	0	-69.1694
Poritidae	0	-69.2695
Poritidae	0.02	-69.3696
Poritidae	0	-69.4697
Poritidae	0.02	-69.5698
Poritidae	0.04	-69.6699
Poritidae	0.06	-69.77
Poritidae	0	-69.8701
Poritidae	0.08	-69.9702
Poritidae	0.08	-70.0703
Poritidae	0.02	-70.1704
Poritidae	0.02	-70.2705
Poritidae	0.06	-70.3706
Poritidae	0.02	-70.4707
Poritidae	0.02	-70.5708
Poritidae	0.06	-70.6709
Poritidae	0.06	-70.771
Poritidae	0.04	-70.8711
Poritidae	0.04	-70.9712
Poritidae	0.1	-71.0713
Poritidae	0.04	-71.1714
Poritidae	0.04	-71.2715
Poritidae	0.1	-71.3716
Poritidae	0.04	-71.4717
Poritidae	0.04	-71.5718
Poritidae	0.02	-71.6719
Poritidae	0.16	-71.772
Poritidae	0.04	-71.8721
Poritidae	0.02	-71.9722
Poritidae	0.06	-72.0723
Poritidae	0.02	-72.1724
Poritidae	0	-72.2725
Poritidae	0.02	-72.3726
Poritidae	0.06	-72.4727
Poritidae	0.04	-72.5728
Poritidae	0	-72.6729
Poritidae	0	-72.773
Poritidae	0.04	-72.8731
Poritidae	0.02	-72.9732
Poritidae	0	-73.0733
Poritidae	0	-73.1734
Poritidae	0.02	-73.2735
Poritidae	0.02	-73.3736
Poritidae	0	-73.4737
Poritidae	0.02	-73.5738
Poritidae	0.02	-73.6739
Poritidae	0.02	-73.774
Poritidae	0	-73.8741
Poritidae	0	-73.9742
Poritidae	0	-74.0743
Poritidae	0	-74.1744
Poritidae	0	-74.2745
Poritidae	0	-74.3746
Poritidae	0	-74.4747
Poritidae	0	-74.5748
Poritidae	0	-74.6749
Poritidae	0	-74.775
Poritidae	0	-74.8751
Poritidae	0	-74.9752
Poritidae	0	-75.0753
Poritidae	0	-75.1754
Poritidae	0	-75.2755
Poritidae	0	-75.3756
Poritidae	0	-75.4757
Poritidae	0	-75.5758
Poritidae	0	-75.6759
Poritidae	0	-75.776
Poritidae	0	-75.8761
Poritidae	0	-75.9762
Poritidae	0	-76.0763
Poritidae	0	-76.1764
Poritidae	0	-76.2765
Poritidae	0	-76.3766
Poritidae	0	-76.4767
Poritidae	0	-76.5768
Poritidae	0	-76.6769
Poritidae	0	-76.777
Poritidae	0	-76.8771
Poritidae	0	-76.9772
Poritidae	0	-77.0773
Poritidae	0	-77.1774
Poritidae	0	-77.2775
Poritidae	0	-77.3776
Poritidae	0	-77.4777
Poritidae	0	-77.5778
Poritidae	0	-77.6779
Poritidae	0	-77.778
Poritidae	0	-77.8781
Poritidae	0	-77.9782
Poritidae	0	-78.0783
Poritidae	0	-78.1784
Poritidae	0	-78.2785
Poritidae	0	-78.3786
Poritidae	0	-78.4787
Poritidae	0	-78.5788
Poritidae	0	-78.6789
Poritidae	0	-78.779
Poritidae	0	-78.8791
Poritidae	0	-78.9792
Poritidae	0	-79.0793
Poritidae	0	-79.1794
Poritidae	0	-79.2795
Poritidae	0	-79.3796
Poritidae	0	-79.4797
Poritidae	0	-79.5798
Poritidae	0	-79.6799
Poritidae	0	-79.78
Poritidae	0	-79.8801
Poritidae	0	-79.9802
Poritidae	0	-80.0803
Poritidae	0	-80.1804
Poritidae	0	-80.2805
Poritidae	0	-80.3806
Poritidae	0	-80.4807
Poritidae	0	-80.5808
Poritidae	0	-80.6809
Poritidae	-0.04	-80.781
Poritidae	-0.02	-80.8812
Poritidae	-0.02	-80.9813
Poritidae	-0.02	-81.0814
Poritidae	0	-81.1815
Poritidae	-0.04	-81.2816
Poritidae	-0.04	-81.3817
Poritidae	-0.02	-81.4818
Poritidae	-0.06	-81.5819
Poritidae	-0.02	-81.682
Poritidae	-0.04	-81.7821
Poritidae	-0.04	-81.8822
Poritidae	-0.02	-81.9823
Poritidae	-0.02	-82.0824
Poritidae	-0.02	-82.1825
Poritidae	0	-82.2826
Poritidae	0	-82.3827
Poritidae	-0.04	-82.4828
Poritidae	-0.02	-82.5829
Poritidae	0	-82.683
Poritidae	-0.02	-82.7831
Poritidae	-0.04	-82.8832
Poritidae	-0.04	-82.9833
Poritidae	-0.02	-83.0834
Poritidae	0	-83.1835
Poritidae	-0.08	-83.2836
Poritidae	-0.02	-83.3837
Poritidae	0	-83.4838
Poritidae	-0.02	-83.5839
Poritidae	-0.02	-83.684
Poritidae	-0.02	-83.7841
Poritidae	-0.02	-83.8842
Poritidae	-0.02	-83.9843
Poritidae	-0.02	-84.0844
Poritidae	-0.02	-84.1845
Poritidae	0	-84.2846
Poritidae	-0.02	-84.3847
Poritidae	0	-84.4848
Poritidae	0	-84.5849
Poritidae	-0.02	-84.685
Poritidae	0	-84.7851
Poritidae	-0.04	-84.8852
Poritidae	0	-84.9853
Poritidae	-0.02	-85.0854
Poritidae	-0.02	-85.1855
Poritidae	-0.04	-85.2856
Poritidae	0	-85.3857
Poritidae	0	-85.4858
Poritidae	0	-85.5859
Poritidae	-0.06	-85.686
Poritidae	0	-85.7861
Poritidae	-0.02	-85.8862
Poritidae	-0.04	-85.9863
Poritidae	-0.04	-86.0864
Poritidae	0.02	-86.1865
Poritidae	0.02	-86.2866
Poritidae	0.02	-86.3867
Poritidae	-0.02	-86.4868
Poritidae	0.04	-86.5869
Poritidae	-0.08	-86.687
Poritidae	-0.02	-86.7871
Poritidae	-0.02	-86.8872
Poritidae	-0.06	-86.9873
Poritidae	0.02	-87.0874
Poritidae	0.04	-87.1875
Poritidae	0.02	-87.2876
Poritidae	0.04	-87.3877
Poritidae	0	-87.4878
Poritidae	-0.02	-87.5879
Poritidae	-0.02	-87.688
Poritidae	0	-87.7881
Poritidae	0.02	-87.8882
Poritidae	0	-87.9883
Poritidae	0.06	-88.0884
Poritidae	0.08	-88.1885
Poritidae	0.02	-88.2886
Poritidae	0.06	-88.3887
Poritidae	0.02	-88.4888
Poritidae	0.02	-88.5889
Poritidae	0.1	-88.689
Poritidae	0.04	-88.7891
Poritidae	0.08	-88.8892
Poritidae	0	-88.9893
Poritidae	0.04	-89.0894
Poritidae	0.02	-89.1895
Poritidae	0.06	-89.2896
Poritidae	0	-89.3897
Poritidae	0.02	-89.4898
Poritidae	0	-89.5899
Poritidae	0	-89.69
Poritidae	0.04	-89.7901
Poritidae	0	-89.8902
Poritidae	0.02	-89.9903
Poritidae	0.04	-90.0904
Poritidae	0.04	-90.1905
Poritidae	0	-90.2906
Poritidae	0.02	-90.3907
Poritidae	0.06	-90.4908
Poritidae	0	-90.5909
Poritidae	0.02	-90.691
Poritidae	0.06	-90.7911
Poritidae	0.08	-90.8912
Poritidae	0	-90.9913
Poritidae	0	-91.0914
Poritidae	0.04	-91.1915
Poritidae	0.04	-91.2916
Poritidae	0	-91.3917
Poritidae	0	-91.4918
Poritidae	0.02	-91.5919
Poritidae	0.02	-91.692
Poritidae	0.04	-91.7921
Poritidae	0.06	-91.8922
Poritidae	0.04	-91.9923
Poritidae	0.04	-92.0924
Poritidae	0.02	-92.1925
Poritidae	0.02	-92.2926
Poritidae	0	-92.3927
Poritidae	0.04	-92.4928
Poritidae	0.02	-92.5929
Poritidae	0.04	-92.693
Poritidae	-0.02	-92.7931
Poritidae	0.04	-92.8932
Poritidae	-0.02	-92.9933
Poritidae	-0.04	-93.0934
Poritidae	0	-93.1935
Poritidae	0.1	-93.2936
Poritidae	0.02	-93.3937
Poritidae	0.04	-93.4938
Poritidae	0.02	-93.5939
Poritidae	0.04	-93.694
Poritidae	0.02	-93.7941
Poritidae	0.02	-93.8942
Poritidae	0	-93.9943
Poritidae	0	-94.0944
Poritidae	0.04	-94.1945
Poritidae	0	-94.2946
Poritidae	-0.02	-94.3947
Poritidae	0.02	-94.4948
Poritidae	0.02	-94.5949
Poritidae	-0.04	-94.695
Poritidae	0	-94.7951
Poritidae	-0.02	-94.8952
Poritidae	-0.02	-94.9953
Poritidae	0	-95.0954
Poritidae	0.02	-95.1955
Poritidae	-0.04	-95.2956
Poritidae	0.02	-95.3957
Poritidae	0	-95.4958
Poritidae	0	-95.5959
Poritidae	-0.02	-95.696
Poritidae	-0.04	-95.7961
Poritidae	0.02	-95.8962
Poritidae	0.04	-95.9963
Poritidae	0.02	-96.0964
Poritidae	0	-96.1965
Poritidae	0.02	-96.2966
Poritidae	0.02	-96.3967
Poritidae	0	-96.4968
Poritidae	-0.06	-96.5969
Poritidae	0.08	-96.697
Poritidae	0.06	-96.7971
Poritidae	0.04	-96.8972
Poritidae	0	-96.9973
Poritidae	0.02	-97.0974
Poritidae	-0.02	-97.1975
Poritidae	0.04	-97.2976
Poritidae	-0.06	-97.3977
Poritidae	0.02	-97.4978
Poritidae	0.02	-97.5979
Poritidae	0.02	-97.698
Poritidae	-0.02	-97.7981
Poritidae	0	-97.8982
Poritidae	-0.02	-97.9983
Poritidae	0	-98.0984
Poritidae	0.08	-98.1985
Poritidae	0	-98.2986
Poritidae	-0.02	-98.3987
Poritidae	-0.02	-98.4988
Poritidae	-0.04	-98.5989
Poritidae	0.02	-98.699
Poritidae	0	-98.7991
Poritidae	0.04	-98.8992
Poritidae	0.06	-98.9993
Poritidae	0.02	-99.0994
Poritidae	0.02	-99.1995
Poritidae	0	-99.2996
Poritidae	0.02	-99.3997
Poritidae	0.02	-99.4998
Poritidae	-0.02	-99.5999
Poritidae	-0.04	-99.7
Poritidae	-0.02	-99.8001
Poritidae	0.02	-99.9002
Poritidae	0.02	-100
Poritidae	0	-100.1
Poritidae	0.02	-100.201
Poritidae	0.02	-100.301
Poritidae	-0.02	-100.401
Poritidae	0	-100.501
Poritidae	0.04	-100.601
Poritidae	0.02	-100.701
Poritidae	0.04	-100.801
Poritidae	0	-100.901
Poritidae	0.02	-101.001
Poritidae	0	-101.101
Poritidae	0	-101.202
Poritidae	0	-101.302
Poritidae	0	-101.402
Poritidae	0	-101.502
Poritidae	0.02	-101.602
Poritidae	0	-101.702
Poritidae	0	-101.802
Poritidae	0	-101.902
Pocilloporidae	-2.44	-0.100228
Pocilloporidae	1.7	-0.200457
Pocilloporidae	1.88	-0.300685
Pocilloporidae	0.22	-0.400914
Pocilloporidae	0.34	-0.501142
Pocilloporidae	0.4	-0.601371
Pocilloporidae	0.34	-0.701599
Pocilloporidae	-0.08	-0.801828
Pocilloporidae	-0.28	-0.902056
Pocilloporidae	-0.76	-1.00228
Pocilloporidae	0.02	-1.10251
Pocilloporidae	-0.46	-1.20274
Pocilloporidae	-0.52	-1.30297
Pocilloporidae	-0.7	-1.4032
Pocilloporidae	-0.28	-1.50343
Pocilloporidae	-0.16	-1.60366
Pocilloporidae	-0.52	-1.70388
Pocilloporidae	-0.42	-1.80411
Pocilloporidae	-0.26	-1.90434
Pocilloporidae	-0.3	-2.00457
Pocilloporidae	-0.24	-2.1048
Pocilloporidae	-0.24	-2.20503
Pocilloporidae	-0.16	-2.30526
Pocilloporidae	-0.06	-2.40548
Pocilloporidae	-0.02	-2.50571
Pocilloporidae	-0.48	-2.60594
Pocilloporidae	-0.9	-2.70617
Pocilloporidae	-0.64	-2.8064
Pocilloporidae	-0.56	-2.90663
Pocilloporidae	-0.24	-3.00685
Pocilloporidae	-0.38	-3.10708
Pocilloporidae	-0.22	-3.20731
Pocilloporidae	-0.04	-3.30754
Pocilloporidae	-0.1	-3.40777
Pocilloporidae	0.06	-3.508
Pocilloporidae	-0.08	-3.60823
Pocilloporidae	-0.08	-3.70845
Pocilloporidae	0.18	-3.80868
Pocilloporidae	0.12	-3.90891
Pocilloporidae	-0.06	-4.00914
Pocilloporidae	0.08	-4.10937
Pocilloporidae	0.08	-4.2096
Pocilloporidae	-0.14	-4.30983
Pocilloporidae	-0.04	-4.41005
Pocilloporidae	-0.1	-4.51028
Pocilloporidae	-0.04	-4.61051
Pocilloporidae	-0.06	-4.71074
Pocilloporidae	0.1	-4.81097
Pocilloporidae	-0.12	-4.9112
Pocilloporidae	0.02	-5.01142
Pocilloporidae	-0.08	-5.11165
Pocilloporidae	0.04	-5.21188
Pocilloporidae	0.06	-5.31211
Pocilloporidae	0.02	-5.41234
Pocilloporidae	-0.02	-5.51257
Pocilloporidae	0.02	-5.6128
Pocilloporidae	-0.06	-5.71302
Pocilloporidae	0.02	-5.81325
Pocilloporidae	-0.06	-5.91348
Pocilloporidae	0.06	-6.01371
Pocilloporidae	0.08	-6.11394
Pocilloporidae	-0.04	-6.21417
Pocilloporidae	-0.06	-6.3144
Pocilloporidae	-0.02	-6.41462
Pocilloporidae	0.06	-6.51485
Pocilloporidae	0.12	-6.61508
Pocilloporidae	0.08	-6.71531
Pocilloporidae	0.08	-6.81554
Pocilloporidae	0.16	-6.91577
Pocilloporidae	0.1	-7.01599
Pocilloporidae	0.02	-7.11622
Pocilloporidae	0.12	-7.21645
Pocilloporidae	0.04	-7.31668
Pocilloporidae	0.02	-7.41691
Pocilloporidae	0.02	-7.51714
Pocilloporidae	0.02	-7.61737
Pocilloporidae	-0.02	-7.71759
Pocilloporidae	-0.02	-7.81782
Pocilloporidae	-0.1	-7.91805
Pocilloporidae	-0.02	-8.01828
Pocilloporidae	0.08	-8.11851
Pocilloporidae	-0.06	-8.21874
Pocilloporidae	0.02	-8.31897
Pocilloporidae	-0.04	-8.41919
Pocilloporidae	0	-8.51942
Pocilloporidae	0.04	-8.61965
Pocilloporidae	-0.08	-8.71988
Pocilloporidae	0	-8.82011
Pocilloporidae	0	-8.92034
Pocilloporidae	-0.02	-9.02056
Pocilloporidae	-0.04	-9.12079
Pocilloporidae	-0.04	-9.22102
Pocilloporidae	0.02	-9.32125
Pocilloporidae	-0.02	-9.42148
Pocilloporidae	-0.08	-9.52171
Pocilloporidae	-0.1	-9.62194
Pocilloporidae	-0.02	-9.72216
Pocilloporidae	0	-9.82239
Pocilloporidae	-0.02	-9.92262
Pocilloporidae	-0.06	-10.0228
Pocilloporidae	-0.06	-10.1231
Pocilloporidae	-0.06	-10.2233
Pocilloporidae	-0.12	-10.3235
Pocilloporidae	-0.1	-10.4238
Pocilloporidae	-0.2	-10.524
Pocilloporidae	-0.32	-10.6242
Pocilloporidae	-0.1	-10.7244
Pocilloporidae	-0.08	-10.8247
Pocilloporidae	-0.2	-10.9249
Pocilloporidae	-0.24	-11.0251
Pocilloporidae	-0.16	-11.1254
Pocilloporidae	-0.26	-11.2256
Pocilloporidae	-0.1	-11.3258
Pocilloporidae	-0.18	-11.426
Pocilloporidae	-0.28	-11.5263
Pocilloporidae	-0.2	-11.6265
Pocilloporidae	-0.16	-11.7267
Pocilloporidae	-0.02	-11.827
Pocilloporidae	-0.04	-11.9272
Pocilloporidae	-0.08	-12.0274
Pocilloporidae	0.02	-12.1276
Pocilloporidae	0.08	-12.2279
Pocilloporidae	-0.04	-12.3281
Pocilloporidae	-0.06	-12.4283
Pocilloporidae	-0.04	-12.5286
Pocilloporidae	-0.02	-12.6288
Pocilloporidae	0.02	-12.729
Pocilloporidae	0.02	-12.8292
Pocilloporidae	0	-12.9295
Pocilloporidae	0.04	-13.0297
Pocilloporidae	-0.06	-13.1299
Pocilloporidae	0.08	-13.2302
Pocilloporidae	0.1	-13.3304
Pocilloporidae	0	-13.4306
Pocilloporidae	0.06	-13.5308
Pocilloporidae	-0.02	-13.6311
Pocilloporidae	0.06	-13.7313
Pocilloporidae	0.02	-13.8315
Pocilloporidae	-0.02	-13.9318
Pocilloporidae	0.1	-14.032
Pocilloporidae	0.04	-14.1322
Pocilloporidae	-0.08	-14.2324
Pocilloporidae	-0.02	-14.3327
Pocilloporidae	-0.22	-14.4329
Pocilloporidae	-0.06	-14.5331
Pocilloporidae	-0.18	-14.6334
Pocilloporidae	-0.02	-14.7336
Pocilloporidae	-0.04	-14.8338
Pocilloporidae	-0.12	-14.934
Pocilloporidae	-0.08	-15.0343
Pocilloporidae	-0.08	-15.1345
Pocilloporidae	-0.14	-15.2347
Pocilloporidae	0.02	-15.335
Pocilloporidae	-0.08	-15.4352
Pocilloporidae	0.02	-15.5354
Pocilloporidae	-0.06	-15.6356
Pocilloporidae	0.02	-15.7359
Pocilloporidae	-0.04	-15.8361
Pocilloporidae	0.08	-15.9363
Pocilloporidae	-0.04	-16.0366
Pocilloporidae	-0.04	-16.1368
Pocilloporidae	0.1	-16.237
Pocilloporidae	-0.02	-16.3372
Pocilloporidae	-0.04	-16.4375
Pocilloporidae	0.02	-16.5377
Pocilloporidae	-0.02	-16.6379
Pocilloporidae	-0.16	-16.7382
Pocilloporidae	-0.02	-16.8384
Pocilloporidae	0	-16.9386
Pocilloporidae	-0.06	-17.0388
Pocilloporidae	-0.08	-17.1391
Pocilloporidae	-0.04	-17.2393
Pocilloporidae	0.04	-17.3395
Pocilloporidae	-0.06	-17.4398
Pocilloporidae	-0.04	-17.54
Pocilloporidae	-0.06	-17.6402
Pocilloporidae	-0.04	-17.7404
Pocilloporidae	-0.04	-17.8407
Pocilloporidae	0.06	-17.9409
Pocilloporidae	-0.06	-18.0411
Pocilloporidae	-0.04	-18.1414
Pocilloporidae	-0.08	-18.2416
Pocilloporidae	-0.1	-18.3418
Pocilloporidae	-0.08	-18.442
Pocilloporidae	0.04	-18.5423
Pocilloporidae	-0.02	-18.6425
Pocilloporidae	-0.04	-18.7427
Pocilloporidae	-0.12	-18.843
Pocilloporidae	-0.06	-18.9432
Pocilloporidae	0.02	-19.0434
Pocilloporidae	-0.2	-19.1436
Pocilloporidae	0	-19.2439
Pocilloporidae	-0.16	-19.3441
Pocilloporidae	-0.12	-19.4443
Pocilloporidae	-0.06	-19.5446
Pocilloporidae	-0.02	-19.6448
Pocilloporidae	-0.02	-19.745
Pocilloporidae	-0.08	-19.8452
Pocilloporidae	-0.1	-19.9455
Pocilloporidae	0	-20.0457
Pocilloporidae	-0.1	-20.1459
Pocilloporidae	-0.02	-20.2462
Pocilloporidae	-0.02	-20.3464
Pocilloporidae	-0.24	-20.4466
Pocilloporidae	-0.14	-20.5468
Pocilloporidae	-0.08	-20.6471
Pocilloporidae	-0.06	-20.7473
Pocilloporidae	-0.12	-20.8475
Pocilloporidae	0	-20.9478
Pocilloporidae	0	-21.048
Pocilloporidae	-0.12	-21.1482
Pocilloporidae	-0.18	-21.2484
Pocilloporidae	-0.04	-21.3487
Pocilloporidae	0.06	-21.4489
Pocilloporidae	-0.02	-21.5491
Pocilloporidae	0.04	-21.6494
Pocilloporidae	0	-21.7496
Pocilloporidae	0.1	-21.8498
Pocilloporidae	-0.04	-21.95
Pocilloporidae	0.06	-22.0503
Pocilloporidae	0.04	-22.1505
Pocilloporidae	-0.06	-22.2507
Pocilloporidae	-0.02	-22.351
Pocilloporidae	-0.14	-22.4512
Pocilloporidae	-0.02	-22.5514
Pocilloporidae	-0.04	-22.6516
Pocilloporidae	0.04	-22.7519
Pocilloporidae	-0.04	-22.8521
Pocilloporidae	0	-22.9523
Pocilloporidae	-0.06	-23.0526
Pocilloporidae	-0.02	-23.1528
Pocilloporidae	-0.08	-23.253
Pocilloporidae	0	-23.3532
Pocilloporidae	0.06	-23.4535
Pocilloporidae	-0.02	-23.5537
Pocilloporidae	-0.08	-23.6539
Pocilloporidae	-0.18	-23.7542
Pocilloporidae	-0.04	-23.8544
Pocilloporidae	-0.1	-23.9546
Pocilloporidae	-0.02	-24.0548
Pocilloporidae	0.1	-24.1551
Pocilloporidae	-0.1	-24.2553
Pocilloporidae	0.08	-24.3555
Pocilloporidae	-0.04	-24.4558
Pocilloporidae	0.04	-24.556
Pocilloporidae	0.04	-24.6562
Pocilloporidae	0.12	-24.7564
Pocilloporidae	0.14	-24.8567
Pocilloporidae	-0.08	-24.9569
Pocilloporidae	0.12	-25.0571
Pocilloporidae	0.04	-25.1574
Pocilloporidae	0.02	-25.2576
Pocilloporidae	0.06	-25.3578
Pocilloporidae	-0.16	-25.458
Pocilloporidae	0.1	-25.5583
Pocilloporidae	0.12	-25.6585
Pocilloporidae	-0.06	-25.7587
Pocilloporidae	0.06	-25.859
Pocilloporidae	0.06	-25.9592
Pocilloporidae	0.08	-26.0594
Pocilloporidae	0.22	-26.1596
Pocilloporidae	0.26	-26.2599
Pocilloporidae	0.28	-26.3601
Pocilloporidae	0.16	-26.4603
Pocilloporidae	0.12	-26.5606
Pocilloporidae	0.24	-26.6608
Pocilloporidae	0.34	-26.761
Pocilloporidae	0.06	-26.8612
Pocilloporidae	0.28	-26.9615
Pocilloporidae	0.32	-27.0617
Pocilloporidae	0.22	-27.1619
Pocilloporidae	0.26	-27.2622
Pocilloporidae	0.2	-27.3624
Pocilloporidae	0.32	-27.4626
Pocilloporidae	0.26	-27.5628
Pocilloporidae	0.26	-27.6631
Pocilloporidae	0.16	-27.7633
Pocilloporidae	0.2	-27.8635
Pocilloporidae	0.2	-27.9638
Pocilloporidae	0.26	-28.064
Pocilloporidae	0.1	-28.1642
Pocilloporidae	0.14	-28.2644
Pocilloporidae	0.02	-28.3647
Pocilloporidae	0.14	-28.4649
Pocilloporidae	0.14	-28.5651
Pocilloporidae	0.04	-28.6654
Pocilloporidae	0.08	-28.7656
Pocilloporidae	0.14	-28.8658
Pocilloporidae	0	-28.966
Pocilloporidae	0.04	-29.0663
Pocilloporidae	0.04	-29.1665
Pocilloporidae	0	-29.2667
Pocilloporidae	0.08	-29.367
Pocilloporidae	0.1	-29.4672
Pocilloporidae	0.14	-29.5674
Pocilloporidae	0.02	-29.6676
Pocilloporidae	0.04	-29.7679
Pocilloporidae	0.06	-29.8681
Pocilloporidae	0.12	-29.9683
Pocilloporidae	-0.02	-30.0685
Pocilloporidae	0.08	-30.1688
Pocilloporidae	0.06	-30.269
Pocilloporidae	0	-30.3692
Pocilloporidae	0.04	-30.4695
Pocilloporidae	-0.04	-30.5697
Pocilloporidae	0.06	-30.6699
Pocilloporidae	0.04	-30.7701
Pocilloporidae	0.1	-30.8704
Pocilloporidae	0.06	-30.9706
Pocilloporidae	0.1	-31.0708
Pocilloporidae	0.06	-31.1711
Pocilloporidae	0.08	-31.2713
Pocilloporidae	0.08	-31.3715
Pocilloporidae	0.04	-31.4717
Pocilloporidae	0.02	-31.572
Pocilloporidae	0.04	-31.6722
Pocilloporidae	0.04	-31.7724
Pocilloporidae	0.08	-31.8727
Pocilloporidae	0.08	-31.9729
Pocilloporidae	0.08	-32.0731
Pocilloporidae	-0.02	-32.1733
Pocilloporidae	0.06	-32.2736
Pocilloporidae	0.02	-32.3738
Pocilloporidae	0	-32.474
Pocilloporidae	0	-32.5743
Pocilloporidae	0	-32.6745
Pocilloporidae	-0.02	-32.7747
Pocilloporidae	0.12	-32.8749
Pocilloporidae	-0.06	-32.9752
Pocilloporidae	0	-33.0754
Pocilloporidae	0.02	-33.1756
Pocilloporidae	0.04	-33.2759
Pocilloporidae	0.02	-33.3761
Pocilloporidae	0	-33.4763
Pocilloporidae	0.02	-33.5765
Pocilloporidae	0.02	-33.6768
Pocilloporidae	0.08	-33.777
Pocilloporidae	0.08	-33.8772
Pocilloporidae	0.04	-33.9775
Pocilloporidae	0.02	-34.0777
Pocilloporidae	0	-34.1779
Pocilloporidae	0.02	-34.2781
Pocilloporidae	-0.02	-34.3784
Pocilloporidae	-0.02	-34.4786
Pocilloporidae	0.06	-34.5788
Pocilloporidae	0.06	-34.6791
Pocilloporidae	0.1	-34.7793
Pocilloporidae	0.06	-34.8795
Pocilloporidae	-0.04	-34.9797
Pocilloporidae	0.16	-35.08
Pocilloporidae	0.06	-35.1802
Pocilloporidae	0.04	-35.2804
Pocilloporidae	0.08	-35.3807
Pocilloporidae	0.06	-35.4809
Pocilloporidae	-0.02	-35.5811
Pocilloporidae	0	-35.6813
Pocilloporidae	0.08	-35.7816
Pocilloporidae	0.06	-35.8818
Pocilloporidae	0.02	-35.982
Pocilloporidae	0.06	-36.0823
Pocilloporidae	0.04	-36.1825
Pocilloporidae	0.06	-36.2827
Pocilloporidae	0.08	-36.3829
Pocilloporidae	0.1	-36.4832
Pocilloporidae	0.08	-36.5834
Pocilloporidae	0.08	-36.6836
Pocilloporidae	0.06	-36.7839
Pocilloporidae	0	-36.8841
Pocilloporidae	0.1	-36.9843
Pocilloporidae	0.06	-37.0845
Pocilloporidae	0.02	-37.1848
Pocilloporidae	-0.02	-37.285
Pocilloporidae	0.04	-37.3852
Pocilloporidae	0.12	-37.4855
Pocilloporidae	0	-37.5857
Pocilloporidae	-0.02	-37.6859
Pocilloporidae	0.02	-37.7861
Pocilloporidae	0.06	-37.8864
Pocilloporidae	0	-37.9866
Pocilloporidae	0.04	-38.0868
Pocilloporidae	0.06	-38.1871
Pocilloporidae	0.12	-38.2873
Pocilloporidae	0.18	-38.3875
Pocilloporidae	0.22	-38.4877
Pocilloporidae	0.1	-38.588
Pocilloporidae	0.22	-38.6882
Pocilloporidae	0.18	-38.7884
Pocilloporidae	0.18	-38.8887
Pocilloporidae	0.12	-38.9889
Pocilloporidae	0.08	-39.0891
Pocilloporidae	0.12	-39.1893
Pocilloporidae	0.14	-39.2896
Pocilloporidae	0.18	-39.3898
Pocilloporidae	0.06	-39.49
Pocilloporidae	0.22	-39.5903
Pocilloporidae	0.04	-39.6905
Pocilloporidae	0.14	-39.7907
Pocilloporidae	0.16	-39.8909
Pocilloporidae	0.2	-39.9912
Pocilloporidae	0.06	-40.0914
Pocilloporidae	0.14	-40.1916
Pocilloporidae	0.04	-40.2919
Pocilloporidae	0.06	-40.3921
Pocilloporidae	0.16	-40.4923
Pocilloporidae	0.06	-40.5925
Pocilloporidae	0.1	-40.6928
Pocilloporidae	0.08	-40.793
Pocilloporidae	0.12	-40.8932
Pocilloporidae	0.1	-40.9935
Pocilloporidae	0.04	-41.0937
Pocilloporidae	0.04	-41.1939
Pocilloporidae	0.1	-41.2941
Pocilloporidae	0.18	-41.3944
Pocilloporidae	0.04	-41.4946
Pocilloporidae	0.04	-41.5948
Pocilloporidae	0.04	-41.6951
Pocilloporidae	0.16	-41.7953
Pocilloporidae	0.1	-41.8955
Pocilloporidae	0.04	-41.9957
Pocilloporidae	0.04	-42.096
Pocilloporidae	0.02	-42.1962
Pocilloporidae	0.08	-42.2964
Pocilloporidae	0.06	-42.3967
Pocilloporidae	0.18	-42.4969
Pocilloporidae	0.04	-42.5971
Pocilloporidae	0.12	-42.6973
Pocilloporidae	0.02	-42.7976
Pocilloporidae	0	-42.8978
Pocilloporidae	0.04	-42.998
Pocilloporidae	0.08	-43.0983
Pocilloporidae	0.1	-43.1985
Pocilloporidae	-0.02	-43.2987
Pocilloporidae	0.04	-43.3989
Pocilloporidae	0.14	-43.4992
Pocilloporidae	0.06	-43.5994
Pocilloporidae	0	-43.6996
Pocilloporidae	0.1	-43.7999
Pocilloporidae	0.02	-43.9001
Pocilloporidae	0.06	-44.0003
Pocilloporidae	0.08	-44.1005
Pocilloporidae	0.02	-44.2008
Pocilloporidae	0.06	-44.301
Pocilloporidae	0.06	-44.4012
Pocilloporidae	0.04	-44.5015
Pocilloporidae	0.14	-44.6017
Pocilloporidae	0.02	-44.7019
Pocilloporidae	0.08	-44.8021
Pocilloporidae	0	-44.9024
Pocilloporidae	0.06	-45.0026
Pocilloporidae	0.14	-45.1028
Pocilloporidae	0.08	-45.2031
Pocilloporidae	0.1	-45.3033
Pocilloporidae	0.08	-45.4035
Pocilloporidae	0.04	-45.5037
Pocilloporidae	0.08	-45.604
Pocilloporidae	0.06	-45.7042
Pocilloporidae	0.04	-45.8044
Pocilloporidae	0.06	-45.9047
Pocilloporidae	0.06	-46.0049
Pocilloporidae	0.08	-46.1051
Pocilloporidae	0.08	-46.2053
Pocilloporidae	0.08	-46.3056
Pocilloporidae	0.02	-46.4058
Pocilloporidae	0.04	-46.506
Pocilloporidae	0.06	-46.6063
Pocilloporidae	0.02	-46.7065
Pocilloporidae	0.14	-46.8067
Pocilloporidae	0.06	-46.9069
Pocilloporidae	0.1	-47.0072
Pocilloporidae	0.1	-47.1074
Pocilloporidae	0.08	-47.2076
Pocilloporidae	0.14	-47.3079
Pocilloporidae	0	-47.4081
Pocilloporidae	0.08	-47.5083
Pocilloporidae	0.14	-47.6085
Pocilloporidae	0.12	-47.7088
Pocilloporidae	0.08	-47.809
Pocilloporidae	0.06	-47.9092
Pocilloporidae	0.02	-48.0095
Pocilloporidae	0.06	-48.1097
Pocilloporidae	0.08	-48.2099
Pocilloporidae	0.16	-48.3101
Pocilloporidae	0.06	-48.4104
Pocilloporidae	0.22	-48.5106
Pocilloporidae	0.08	-48.6108
Pocilloporidae	0.14	-48.7111
Pocilloporidae	0.16	-48.8113
Pocilloporidae	0.14	-48.9115
Pocilloporidae	0.06	-49.0117
Pocilloporidae	0.1	-49.112
Pocilloporidae	0.08	-49.2122
Pocilloporidae	0.18	-49.3124
Pocilloporidae	0.1	-49.4126
Pocilloporidae	0.18	-49.5129
Pocilloporidae	0.06	-49.6131
Pocilloporidae	0.16	-49.7133
Pocilloporidae	0.12	-49.8136
Pocilloporidae	0.1	-49.9138
Pocilloporidae	0.08	-50.014
Pocilloporidae	0.1	-50.1142
Pocilloporidae	0.1	-50.2145
Pocilloporidae	0.1	-50.3147
Pocilloporidae	0.04	-50.4149
Pocilloporidae	0.14	-50.5152
Pocilloporidae	0.04	-50.6154
Pocilloporidae	0.08	-50.7156
Pocilloporidae	0.04	-50.8158
Pocilloporidae	0.1	-50.9161
Pocilloporidae	0.08	-51.0163
Pocilloporidae	0.12	-51.1165
Pocilloporidae	0	-51.2168
Pocilloporidae	0.06	-51.317
Pocilloporidae	0.16	-51.4172
Pocilloporidae	0.08	-51.5174
Pocilloporidae	0.04	-51.6177
Pocilloporidae	0.04	-51.7179
Pocilloporidae	0.1	-51.8181
Pocilloporidae	0.08	-51.9184
Pocilloporidae	0.02	-52.0186
Pocilloporidae	0.04	-52.1188
Pocilloporidae	0.08	-52.219
Pocilloporidae	0.16	-52.3193
Pocilloporidae	0.04	-52.4195
Pocilloporidae	0.02	-52.5197
Pocilloporidae	0.04	-52.62
Pocilloporidae	0.08	-52.7202
Pocilloporidae	0.02	-52.8204
Pocilloporidae	0.04	-52.9206
Pocilloporidae	0.04	-53.0209
Pocilloporidae	0	-53.1211
Pocilloporidae	0.02	-53.2213
Pocilloporidae	0.02	-53.3216
Pocilloporidae	0.02	-53.4218
Pocilloporidae	0.04	-53.522
Pocilloporidae	0.02	-53.6222
Pocilloporidae	0.04	-53.7225
Pocilloporidae	0.02	-53.8227
Pocilloporidae	0	-53.9229
Pocilloporidae	0.04	-54.0232
Pocilloporidae	0.08	-54.1234
Pocilloporidae	0.02	-54.2236
Pocilloporidae	0.02	-54.3238
Pocilloporidae	0.06	-54.4241
Pocilloporidae	0.06	-54.5243
Pocilloporidae	0.02	-54.6245
Pocilloporidae	0.04	-54.7248
Pocilloporidae	0.04	-54.825
Pocilloporidae	0.06	-54.9252
Pocilloporidae	0.06	-55.0254
Pocilloporidae	0.08	-55.1257
Pocilloporidae	0.04	-55.2259
Pocilloporidae	0.18	-55.3261
Pocilloporidae	0.04	-55.4264
Pocilloporidae	0	-55.5266
Pocilloporidae	0.04	-55.6268
Pocilloporidae	0.06	-55.727
Pocilloporidae	0.06	-55.8273
Pocilloporidae	0.08	-55.9275
Pocilloporidae	0.08	-56.0277
Pocilloporidae	0	-56.128
Pocilloporidae	0	-56.2282
Pocilloporidae	0.06	-56.3284
Pocilloporidae	0.06	-56.4286
Pocilloporidae	0	-56.5289
Pocilloporidae	0.02	-56.6291
Pocilloporidae	0.02	-56.7293
Pocilloporidae	0.04	-56.8296
Pocilloporidae	0.04	-56.9298
Pocilloporidae	0.04	-57.03
Pocilloporidae	0.04	-57.1302
Pocilloporidae	0.04	-57.2305
Pocilloporidae	0	-57.3307
Pocilloporidae	0.04	-57.4309
Pocilloporidae	0.08	-57.5312
Pocilloporidae	0	-57.6314
Pocilloporidae	0.08	-57.7316
Pocilloporidae	0.02	-57.8318
Pocilloporidae	0.04	-57.9321
Pocilloporidae	0.04	-58.0323
Pocilloporidae	0	-58.1325
Pocilloporidae	0.04	-58.2328
Pocilloporidae	0.08	-58.333
Pocilloporidae	0.08	-58.4332
Pocilloporidae	0.06	-58.5334
Pocilloporidae	0.02	-58.6337
Pocilloporidae	0	-58.7339
Pocilloporidae	0.02	-58.8341
Pocilloporidae	0	-58.9344
Pocilloporidae	0	-59.0346
Pocilloporidae	0	-59.1348
Pocilloporidae	0.02	-59.235
Pocilloporidae	0.14	-59.3353
Pocilloporidae	0.04	-59.4355
Pocilloporidae	0	-59.5357
Pocilloporidae	0.06	-59.636
Pocilloporidae	0	-59.7362
Pocilloporidae	0	-59.8364
Pocilloporidae	0.04	-59.9366
Pocilloporidae	0	-60.0369
Pocilloporidae	0.04	-60.1371
Pocilloporidae	0	-60.2373
Pocilloporidae	0.04	-60.3376
Pocilloporidae	0.02	-60.4378
Pocilloporidae	0	-60.538
Pocilloporidae	0	-60.6382
Pocilloporidae	0.02	-60.7385
Pocilloporidae	0	-60.8387
Mussidae	1.68	-0.100112
Mussidae	-0.12	-0.200225
Mussidae	0.1	-0.300337
Mussidae	-0.02	-0.40045
Mussidae	0.06	-0.500562
Mussidae	0.1	-0.600675
Mussidae	-0.04	-0.700787
Mussidae	-0.56	-0.800899
Mussidae	-0.36	-0.901012
Mussidae	-0.34	-1.00112
Mussidae	-0.02	-1.10124
Mussidae	-0.3	-1.20135
Mussidae	-0.02	-1.30146
Mussidae	-0.28	-1.40157
Mussidae	-0.2	-1.50169
Mussidae	0.1	-1.6018
Mussidae	-0.12	-1.70191
Mussidae	-0.02	-1.80202
Mussidae	0.06	-1.90214
Mussidae	0.08	-2.00225
Mussidae	0.04	-2.10236
Mussidae	0.1	-2.20247
Mussidae	0.04	-2.30259
Mussidae	0.3	-2.4027
Mussidae	0.26	-2.50281
Mussidae	0.22	-2.60292
Mussidae	-0.28	-2.70304
Mussidae	-0.76	-2.80315
Mussidae	-0.12	-2.90326
Mussidae	0.1	-3.00337
Mussidae	0.5	-3.10349
Mussidae	-0.16	-3.2036
Mussidae	-0.02	-3.30371
Mussidae	-0.3	-3.40382
Mussidae	-0.78	-3.50394
Mussidae	-0.3	-3.60405
Mussidae	-0.42	-3.70416
Mussidae	-0.3	-3.80427
Mussidae	-0.28	-3.90438
Mussidae	-0.26	-4.0045
Mussidae	-0.14	-4.10461
Mussidae	-0.12	-4.20472
Mussidae	-0.22	-4.30483
Mussidae	-0.16	-4.40495
Mussidae	0.04	-4.50506
Mussidae	0.06	-4.60517
Mussidae	0	-4.70528
Mussidae	0.04	-4.8054
Mussidae	-0.02	-4.90551
Mussidae	-0.04	-5.00562
Mussidae	0.02	-5.10573
Mussidae	0.02	-5.20585
Mussidae	0	-5.30596
Mussidae	0	-5.40607
Mussidae	0.14	-5.50618
Mussidae	0.2	-5.6063
Mussidae	0.2	-5.70641
Mussidae	0.22	-5.80652
Mussidae	0.3	-5.90663
Mussidae	0.34	-6.00675
Mussidae	0.28	-6.10686
Mussidae	0.24	-6.20697
Mussidae	0.4	-6.30708
Mussidae	0.66	-6.4072
Mussidae	0.52	-6.50731
Mussidae	0.76	-6.60742
Mussidae	0.86	-6.70753
Mussidae	0.7	-6.80765
Mussidae	0.6	-6.90776
Mussidae	0.22	-7.00787
Mussidae	0.18	-7.10798
Mussidae	0.22	-7.2081
Mussidae	0.16	-7.30821
Mussidae	0.2	-7.40832
Mussidae	0.26	-7.50843
Mussidae	0.16	-7.60855
Mussidae	0.4	-7.70866
Mussidae	0.38	-7.80877
Mussidae	0.26	-7.90888
Mussidae	0.48	-8.00899
Mussidae	0.54	-8.10911
Mussidae	0.58	-8.20922
Mussidae	0.7	-8.30933
Mussidae	0.96	-8.40944
Mussidae	1.02	-8.50956
Mussidae	1.04	-8.60967
Mussidae	1.1	-8.70978
Mussidae	0.54	-8.80989
Mussidae	0.12	-8.91001
Mussidae	0.04	-9.01012
Mussidae	0.06	-9.11023
Mussidae	0.06	-9.21034
Mussidae	0.02	-9.31046
Mussidae	0	-9.41057
Mussidae	0.04	-9.51068
Mussidae	0.08	-9.61079
Mussidae	0	-9.71091
Mussidae	0.04	-9.81102
Mussidae	0.02	-9.91113
Mussidae	0.08	-10.0112
Mussidae	0.06	-10.1114
Mussidae	0.1	-10.2115
Mussidae	0.08	-10.3116
Mussidae	0.04	-10.4117
Mussidae	-0.14	-10.5118
Mussidae	-0.06	-10.6119
Mussidae	-0.24	-10.712
Mussidae	-0.1	-10.8121
Mussidae	-0.2	-10.9123
Mussidae	-0.12	-11.0124
Mussidae	-0.14	-11.1125
Mussidae	-0.12	-11.2126
Mussidae	-0.02	-11.3127
Mussidae	-0.18	-11.4128
Mussidae	-0.26	-11.5129
Mussidae	-0.28	-11.613
Mussidae	-0.44	-11.7132
Mussidae	-0.36	-11.8133
Mussidae	-0.46	-11.9134
Mussidae	-0.28	-12.0135
Mussidae	-0.12	-12.1136
Mussidae	-0.36	-12.2137
Mussidae	-0.46	-12.3138
Mussidae	-0.36	-12.4139
Mussidae	0.02	-12.5141
Mussidae	0	-12.6142
Mussidae	0.12	-12.7143
Mussidae	0.06	-12.8144
Mussidae	0.12	-12.9145
Mussidae	-0.06	-13.0146
Mussidae	0.02	-13.1147
Mussidae	0.04	-13.2148
Mussidae	-0.1	-13.315
Mussidae	-0.16	-13.4151
Mussidae	0.04	-13.5152
Mussidae	-0.26	-13.6153
Mussidae	-0.04	-13.7154
Mussidae	-0.08	-13.8155
Mussidae	-0.16	-13.9156
Mussidae	-0.14	-14.0157
Mussidae	-0.06	-14.1159
Mussidae	-0.28	-14.216
Mussidae	-0.08	-14.3161
Mussidae	-0.04	-14.4162
Mussidae	-0.1	-14.5163
Mussidae	-0.18	-14.6164
Mussidae	-0.24	-14.7165
Mussidae	-0.18	-14.8166
Mussidae	-0.26	-14.9168
Mussidae	-0.16	-15.0169
Mussidae	-0.2	-15.117
Mussidae	-0.28	-15.2171
Mussidae	-0.22	-15.3172
Mussidae	-0.18	-15.4173
Mussidae	-0.1	-15.5174
Mussidae	-0.12	-15.6175
Mussidae	-0.18	-15.7177
Mussidae	-0.14	-15.8178
Mussidae	-0.1	-15.9179
Mussidae	-0.2	-16.018
Mussidae	-0.14	-16.1181
Mussidae	-0.22	-16.2182
Mussidae	-0.14	-16.3183
Mussidae	-0.16	-16.4184
Mussidae	-0.14	-16.5186
Mussidae	-0.28	-16.6187
Mussidae	-0.02	-16.7188
Mussidae	-0.08	-16.8189
Mussidae	0.06	-16.919
Mussidae	-0.08	-17.0191
Mussidae	-0.12	-17.1192
Mussidae	-0.08	-17.2193
Mussidae	-0.06	-17.3195
Mussidae	-0.12	-17.4196
Mussidae	-0.12	-17.5197
Mussidae	-0.1	-17.6198
Mussidae	0.02	-17.7199
Mussidae	-0.08	-17.82
Mussidae	-0.02	-17.9201
Mussidae	0	-18.0202
Mussidae	-0.14	-18.1204
Mussidae	-0.04	-18.2205
Mussidae	-0.16	-18.3206
Mussidae	-0.16	-18.4207
Mussidae	-0.04	-18.5208
Mussidae	-0.08	-18.6209
Mussidae	0	-18.721
Mussidae	-0.02	-18.8211
Mussidae	-0.04	-18.9213
Mussidae	0	-19.0214
Mussidae	-0.02	-19.1215
Mussidae	0.02	-19.2216
Mussidae	0.06	-19.3217
Mussidae	-0.02	-19.4218
Mussidae	0.06	-19.5219
Mussidae	-0.02	-19.622
Mussidae	-0.02	-19.7221
Mussidae	-0.06	-19.8223
Mussidae	-0.02	-19.9224
Mussidae	-0.02	-20.0225
Mussidae	-0.02	-20.1226
Mussidae	0.16	-20.2227
Mussidae	0.02	-20.3228
Mussidae	0.22	-20.4229
Mussidae	-0.04	-20.523
Mussidae	-0.1	-20.6232
Mussidae	0.06	-20.7233
Mussidae	0.08	-20.8234
Mussidae	0.04	-20.9235
Mussidae	0.26	-21.0236
Mussidae	0.06	-21.1237
Mussidae	0.16	-21.2238
Mussidae	0.26	-21.3239
Mussidae	0.06	-21.4241
Mussidae	0.16	-21.5242
Mussidae	0.12	-21.6243
Mussidae	0.12	-21.7244
Mussidae	0.16	-21.8245
Mussidae	-0.24	-21.9246
Mussidae	-0.04	-22.0247
Mussidae	-0.06	-22.1248
Mussidae	0.02	-22.225
Mussidae	0.1	-22.3251
Mussidae	0.02	-22.4252
Mussidae	0.14	-22.5253
Mussidae	0.02	-22.6254
Mussidae	0.02	-22.7255
Mussidae	0.08	-22.8256
Mussidae	-0.06	-22.9257
Mussidae	0.16	-23.0259
Mussidae	0.14	-23.126
Mussidae	0.16	-23.2261
Mussidae	0.12	-23.3262
Mussidae	0.24	-23.4263
Mussidae	0	-23.5264
Mussidae	0.22	-23.6265
Mussidae	0.1	-23.7266
Mussidae	0.28	-23.8268
Mussidae	0.12	-23.9269
Mussidae	0.1	-24.027
Mussidae	0.08	-24.1271
Mussidae	0.08	-24.2272
Mussidae	0.04	-24.3273
Mussidae	-0.04	-24.4274
Mussidae	0.06	-24.5275
Mussidae	0.04	-24.6277
Mussidae	0.16	-24.7278
Mussidae	0	-24.8279
Mussidae	0.02	-24.928
Mussidae	-0.02	-25.0281
Mussidae	0.12	-25.1282
Mussidae	0.02	-25.2283
Mussidae	0.02	-25.3284
Mussidae	0.08	-25.4286
Mussidae	0.08	-25.5287
Mussidae	0.1	-25.6288
Mussidae	0	-25.7289
Mussidae	0.06	-25.829
Mussidae	0.12	-25.9291
Mussidae	-0.02	-26.0292
Mussidae	0.02	-26.1293
Mussidae	0.2	-26.2295
Mussidae	0	-26.3296
Mussidae	0.22	-26.4297
Mussidae	0.12	-26.5298
Mussidae	0.14	-26.6299
Mussidae	-0.02	-26.73
Mussidae	0.04	-26.8301
Mussidae	0.02	-26.9302
Mussidae	0	-27.0304
Mussidae	0	-27.1305
Mussidae	0.04	-27.2306
Mussidae	0.1	-27.3307
Mussidae	0.08	-27.4308
Mussidae	0.08	-27.5309
Mussidae	0	-27.631
Mussidae	0.06	-27.7311
Mussidae	-0.04	-27.8313
Mussidae	0.1	-27.9314
Mussidae	0.12	-28.0315
Mussidae	0.2	-28.1316
Mussidae	0.02	-28.2317
Mussidae	0	-28.3318
Mussidae	0.12	-28.4319
Mussidae	0.06	-28.532
Mussidae	0.1	-28.6322
Mussidae	0.14	-28.7323
Mussidae	0.08	-28.8324
Mussidae	0.14	-28.9325
Mussidae	0.12	-29.0326
Mussidae	0.18	-29.1327
Mussidae	0.14	-29.2328
Mussidae	0.14	-29.3329
Mussidae	0.1	-29.4331
Mussidae	0.08	-29.5332
Mussidae	0.1	-29.6333
Mussidae	0.1	-29.7334
Mussidae	-0.04	-29.8335
Mussidae	0.06	-29.9336
Mussidae	0	-30.0337
Mussidae	-0.02	-30.1338
Mussidae	0.04	-30.234
Mussidae	-0.02	-30.3341
Mussidae	0.06	-30.4342
Mussidae	0	-30.5343
Mussidae	0.02	-30.6344
Mussidae	0.04	-30.7345
Mussidae	0.04	-30.8346
Mussidae	-0.02	-30.9347
Mussidae	0.02	-31.0349
Mussidae	-0.02	-31.135
Mussidae	0.02	-31.2351
Mussidae	0.12	-31.3352
Mussidae	0.06	-31.4353
Mussidae	0.04	-31.5354
Mussidae	0.04	-31.6355
Mussidae	0.12	-31.7356
Mussidae	0	-31.8358
Mussidae	0.02	-31.9359
Mussidae	0.08	-32.036
Mussidae	0.02	-32.1361
Mussidae	0.12	-32.2362
Mussidae	0.04	-32.3363
Mussidae	0.06	-32.4364
Mussidae	0.06	-32.5365
Mussidae	0.08	-32.6367
Mussidae	0.08	-32.7368
Mussidae	0.04	-32.8369
Mussidae	0.08	-32.937
Mussidae	0.1	-33.0371
Mussidae	0.08	-33.1372
Mussidae	0.02	-33.2373
Mussidae	-0.02	-33.3374
Mussidae	-0.14	-33.4376
Mussidae	-0.22	-33.5377
Mussidae	-0.1	-33.6378
Mussidae	-0.2	-33.7379
Mussidae	-0.02	-33.838
Mussidae	-0.06	-33.9381
Mussidae	-0.18	-34.0382
Mussidae	-0.14	-34.1383
Mussidae	-0.1	-34.2385
Mussidae	-0.1	-34.3386
Mussidae	-0.08	-34.4387
Mussidae	-0.12	-34.5388
Mussidae	-0.06	-34.6389
Mussidae	0.14	-34.739
Mussidae	-0.12	-34.8391
Mussidae	-0.04	-34.9392
Mussidae	-0.04	-35.0394
Mussidae	-0.1	-35.1395
Mussidae	-0.04	-35.2396
Mussidae	0	-35.3397
Mussidae	0.1	-35.4398
Mussidae	0.32	-35.5399
Mussidae	-0.06	-35.64
Mussidae	0.08	-35.7401
Mussidae	0.26	-35.8403
Mussidae	0.2	-35.9404
Mussidae	0.22	-36.0405
Mussidae	0.22	-36.1406
Mussidae	0.12	-36.2407
Mussidae	0.02	-36.3408
Mussidae	0	-36.4409
Mussidae	0.16	-36.541
Mussidae	-0.04	-36.6412
Mussidae	-0.16	-36.7413
Mussidae	0	-36.8414
Mussidae	0	-36.9415
Mussidae	0.1	-37.0416
Mussidae	0.08	-37.1417
Mussidae	0.26	-37.2418
Mussidae	0.06	-37.3419
Mussidae	0.2	-37.4421
[truncated: 5,900 more rows]

## Sheet: Figure 3ab
From	To	Type	weight_e	alpha
Acroporidae	All	speciation	4.69167	0.943385
Poritidae	All	speciation	-3.39576	0.90044
Acroporidae	All	extinction	4.49741	0.939762
Agariciidae	All	extinction	-2.1815	0.807021
Acroporidae	Acroporidae	speciation	2.83787	0.856648
Poritidae	Acroporidae	speciation	-1.24113	0.61079
Agariciidae	Agariciidae	speciation	-5.3887	0.954609
Acroporidae	Agariciidae	speciation	2.79276	0.863989
Merulinidae	Agariciidae	speciation	2.30696	0.830006
Acroporidae	Agariciidae	extinction	2.56264	0.845052
Merulinidae	Agariciidae	extinction	-1.3162	0.687955
Merulinidae	Merulinidae	speciation	-1.9056	0.750197
Acroporidae	Merulinidae	speciation	2.67534	0.842093
Mussidae	Merulinidae	speciation	1.37061	0.64014
Acroporidae	Merulinidae	extinction	4.7312	0.942994
Agariciidae	Merulinidae	extinction	-1.32524	0.643558
Pocilloporidae	Pocilloporidae	speciation	-3.18045	0.89359
Acroporidae	Pocilloporidae	speciation	4.48097	0.938736
Agariciidae	Pocilloporidae	speciation	-0.780746	0.612554
Acroporidae	Pocilloporidae	extinction	1.8745	0.76918
Poritidae	Poritidae	speciation	-4.55062	0.942323
Acroporidae	Poritidae	speciation	3.77426	0.913222

## Sheet: Figure 3cde
Acroporidae	Agariciidae	Merulinidae	Mussidae	Pocilloporidae	Poritidae	Parameter
4.42438	0.13272	-0.234184	0.663068	0.853473	-3.48752	Speciation
4.8543	-0.000127626	0.0226297	0.312477	0.700334	-2.79604	Speciation
4.32234	3.18716e-05	-0.0349492	0.754392	0.321938	-3.1528	Speciation
4.16269	0.00762778	0.074929	0.138906	0.944488	-3.02004	Speciation
4.15953	0.0798265	0.355306	-0.00537919	0.11426	-2.54273	Speciation
4.3241	0.200196	-0.0374339	0.730335	0.55431	-3.0521	Speciation
4.78194	-0.194607	-0.328118	1.03998	0.943984	-3.49687	Speciation
5.25194	-0.353577	0.203328	0.572001	0.640055	-3.82746	Speciation
4.38096	-0.0674682	-0.256311	0.137113	0.27847	-3.26246	Speciation
5.27072	-0.773675	0.486312	0.527629	0.87169	-3.6432	Speciation
4.22484	-0.655908	0.968329	0.478292	0.314777	-3.21221	Speciation
4.67794	-0.585769	-0.130185	0.870218	0.587376	-3.6169	Speciation
4.66671	-0.169854	1.07151	0.512286	1.3975	-5.0245	Speciation
4.81306	-0.00920523	0.51755	-0.0214237	1.24196	-4.21832	Speciation
4.96578	0.048612	0.733697	0.160935	1.0775	-3.77175	Speciation
5.05261	-0.059248	0.0179551	0.649943	0.76432	-3.94661	Speciation
3.91412	0.588298	0.0754225	0.300915	1.12627	-3.45372	Speciation
4.65837	0.326954	0.775453	0.00396677	1.25711	-4.16497	Speciation
4.22896	0.754689	-0.0357088	0.598424	1.17185	-4.47953	Speciation
4.9731	0.269183	-0.0112916	0.371637	1.03708	-3.78471	Speciation
3.89119	1.27768	0.157345	-0.0672415	1.17134	-3.90182	Speciation
4.64138	0.0983008	-0.0302134	0.61851	1.00108	-3.77279	Speciation
4.5999	0.0364365	0.912858	-0.0847436	0.966008	-3.87371	Speciation
4.24715	0.764955	0.215681	-0.0193942	1.09647	-3.43217	Speciation
4.10658	0.0814662	0.173313	0.183636	0.453236	-2.9294	Speciation
4.58239	0.0462264	-0.00377624	0.438086	0.504559	-2.95124	Speciation
4.25842	0.111573	0.243273	0.677091	0.977455	-3.99177	Speciation
5.19505	-0.735052	0.283362	0.373486	0.481247	-2.77387	Speciation
4.42952	-0.00278065	-0.206875	0.563538	0.868125	-2.90457	Speciation
3.99987	-0.00157583	0.511968	0.466749	0.660189	-3.76122	Speciation
4.86343	0.425031	-0.0161636	0.203281	1.31794	-4.04847	Speciation
4.6929	0.148243	0.358408	0.53557	0.73984	-3.10337	Speciation
4.37184	0.0136827	0.0532329	0.0774486	0.841982	-3.11929	Speciation
5.10962	-0.044596	0.788128	0.158093	0.759774	-3.75263	Speciation
4.83521	0.0074079	0.0254467	0.777992	0.74589	-3.98037	Speciation
4.58267	-0.592471	1.03203	0.0189742	1.15734	-4.50257	Speciation
3.85756	-0.441855	1.44153	0.118161	1.18976	-4.62539	Speciation
4.13438	-1.10046	1.35444	0.0207036	0.748489	-3.40379	Speciation
4.52256	0.101616	0.0999033	1.04575	0.338665	-3.59928	Speciation
4.03661	-0.355107	0.0464356	1.17335	0.527881	-3.17232	Speciation
3.76997	-0.169065	0.144462	-0.0742368	0.918374	-2.9742	Speciation
4.55493	-0.711751	0.0309336	0.345125	0.298296	-2.32156	Speciation
4.02486	-0.00453167	0.118125	0.239571	0.283695	-2.39809	Speciation
3.99354	-0.366105	0.167289	0.202099	0.574882	-2.67136	Speciation
4.18687	0.0929727	0.411965	0.27577	1.01312	-3.3003	Speciation
4.73248	0.0723645	-0.597824	1.38658	0.56695	-2.85829	Speciation
4.47632	-0.0191794	-0.48109	0.357559	0.807134	-2.50506	Speciation
4.59175	-0.00229107	0.195198	0.525578	0.651265	-3.36287	Speciation
3.87372	0.0787535	0.298017	0.338174	0.728976	-2.942	Speciation
4.39774	-0.0382805	0.14664	0.145123	0.899036	-3.50782	Speciation
4.37596	-0.00814198	0.227593	0.375103	0.654166	-2.93972	Speciation
3.92825	1.14733	-0.210169	0.544913	1.17456	-3.49706	Speciation
4.00753	-0.0375259	0.102234	0.0468235	0.469106	-2.4117	Speciation
4.36924	-0.331137	1.15909	0.175564	0.702008	-3.53037	Speciation
4.79712	-0.356574	0.346099	0.606133	0.917177	-3.89111	Speciation
4.67113	0.0756687	0.707329	-0.0941213	0.9165	-3.8901	Speciation
5.00672	-0.535512	0.976109	0.00628155	0.491293	-3.48578	Speciation
4.43755	-0.790047	0.308511	0.531537	0.487842	-2.65428	Speciation
4.29278	0.299173	0.0918687	0.42334	0.544201	-3.46249	Speciation
3.73679	-0.412336	0.0638381	0.299958	0.678307	-2.43908	Speciation
3.88394	-0.0918107	0.318628	0.335214	0.910164	-3.8941	Speciation
3.69852	1.10716	0.146524	0.176913	1.46493	-4.05328	Speciation
5.08051	-0.0658996	-0.395954	0.926979	0.573511	-3.39756	Speciation
4.16006	0.123052	0.0935518	-0.00373131	0.726637	-2.9258	Speciation
4.81228	-1.02795	1.13061	0.231964	1.18264	-4.19622	Speciation
4.6957	-1.10406	1.41175	0.174486	0.488471	-3.43897	Speciation
5.30694	-1.03017	1.40974	0.657436	0.779156	-4.48961	Speciation
4.10808	0.651277	0.132398	0.59816	1.03346	-4.1767	Speciation
4.02019	0.582468	0.910601	-0.215184	1.43922	-4.30278	Speciation
3.92335	0.835955	0.00530885	0.312379	0.857592	-3.45549	Speciation
4.09637	-0.012297	-0.00152091	0.356874	0.63117	-2.41495	Speciation
4.0809	0.334191	0.0629263	0.36555	0.509772	-2.87574	Speciation
4.67996	-0.040485	0.0893327	0.163443	0.91722	-3.00079	Speciation
4.80435	0.227065	0.225319	0.0968536	0.96806	-3.40267	Speciation
4.97103	-0.248056	0.511107	0.0704006	1.04725	-3.6681	Speciation
4.17661	0.0360461	0.308935	0.108938	0.983889	-4.12168	Speciation
3.64852	-0.106169	-0.0427823	0.587399	0.554629	-2.61914	Speciation
3.77829	0.337495	-0.17101	-0.125744	0.670796	-2.42649	Speciation
4.18143	0.406972	-0.0740661	0.226823	1.18281	-3.47282	Speciation
4.37307	-0.141891	-0.173796	0.843515	0.405703	-2.72484	Speciation
4.54925	-0.687049	0.31532	0.270021	0.321224	-2.78587	Speciation
4.50014	-0.202323	-0.343001	0.804368	0.244563	-2.23537	Speciation
4.0935	-0.332082	0.178337	0.557727	0.706941	-3.16242	Speciation
5.10887	0.15474	0.664817	0.127773	0.973587	-4.14458	Speciation
4.87142	0.0860409	0.209756	1.03627	0.718468	-3.99842	Speciation
4.23294	-0.608275	0.683773	0.541446	0.629391	-3.5163	Speciation
4.08736	-0.667167	0.0701465	1.00879	0.151221	-2.69293	Speciation
4.95246	-0.134849	-0.0103679	0.58616	0.647796	-3.01382	Speciation
5.50274	-0.409259	0.440574	0.527088	1.25013	-4.73506	Speciation
4.70626	0.123435	0.704662	-0.255691	1.19465	-3.93458	Speciation
4.28636	-0.3716	1.28372	-0.226204	1.07176	-3.83109	Speciation
5.20421	-0.545083	0.405971	0.466614	0.626264	-4.16709	Speciation
5.00263	0.263236	0.361922	0.677449	1.18251	-4.09606	Speciation
4.53857	0.059194	0.352024	0.642967	0.493419	-3.56488	Speciation
4.06209	-0.00271667	-0.218268	1.22298	0.493514	-3.36431	Speciation
4.74763	-0.0311834	0.268067	-0.198199	0.515441	-3.05161	Speciation
4.75239	-0.394898	0.619052	0.642067	0.991932	-4.22357	Speciation
4.37151	0.108505	-0.0452359	0.490051	0.958741	-3.41673	Speciation
4.46212	0.132128	0.118571	0.221556	0.921993	-3.28922	Speciation
5.53412	-0.267108	0.262561	0.212712	1.48891	-4.46505	Speciation
4.52874	-0.297752	0.733247	0.0308965	1.09828	-3.9612	Speciation
4.59216	-0.375353	1.55288	0.34926	1.21214	-4.7846	Speciation
4.9082	-0.323192	-0.0202237	0.309945	0.911168	-3.41149	Speciation
5.17757	-0.117722	0.253679	0.020228	1.03396	-3.38356	Speciation
3.89046	0.000578398	0.477721	0.200752	0.77287	-3.08648	Speciation
4.28725	-0.0733307	0.817132	-0.107496	1.13018	-3.18985	Speciation
4.74437	-0.281962	0.889185	0.177749	1.00371	-4.08255	Speciation
4.10943	0.14698	-0.0739831	0.621863	0.638723	-2.9706	Speciation
4.29525	-0.00668689	-0.169645	-0.140377	1.10228	-2.37113	Speciation
4.80057	-0.247036	0.0542315	0.790164	0.344521	-3.08958	Speciation
4.28281	-1.12696	0.116355	0.550371	0.0517648	-2.24677	Speciation
4.2803	-0.342282	-0.316776	0.539626	0.0460493	-2.06879	Speciation
4.15463	-0.00889059	0.329957	0.404031	0.719459	-3.13965	Speciation
4.33742	0.00402058	-0.0191181	0.496987	0.977775	-3.12244	Speciation
5.14528	0.111265	0.0132385	0.427919	0.580489	-3.01183	Speciation
4.57652	-0.0281117	0.823085	0.280435	0.648435	-3.76992	Speciation
4.15166	0.62609	0.605286	0.0719812	1.07591	-4.02203	Speciation
3.87407	-0.164132	1.64837	-0.749893	1.51455	-4.27052	Speciation
4.32402	0.117953	1.47628	-0.0475323	1.56433	-5.41456	Speciation
5.06015	-0.772992	0.330818	0.249658	0.781614	-3.23579	Speciation
4.28468	-0.165765	0.855538	0.539304	0.823933	-4.23204	Speciation
4.193	-0.261141	0.466212	0.448558	0.971344	-3.6806	Speciation
4.51444	-0.0553047	0.157619	0.489456	0.728043	-3.5815	Speciation
3.59271	-0.445948	0.0264564	0.692734	0.631303	-2.94697	Speciation
4.69715	0.0798571	0.128036	-0.275724	0.818931	-2.27335	Speciation
3.40371	-0.440177	-0.157844	0.618736	0.0142459	-1.85046	Speciation
3.44286	0.297515	-0.469389	-0.0352321	0.172242	-1.77838	Speciation
3.84494	0.0222523	-0.229967	0.310889	0.682984	-1.79558	Speciation
4.19363	-0.0436083	-0.0598434	0.918298	0.734445	-2.5313	Speciation
4.21536	0.174772	-0.101749	0.623271	0.679058	-2.74159	Speciation
4.6663	0.0606101	0.7003	0.0515275	0.971345	-3.85025	Speciation
4.65706	-0.00119895	0.798387	0.345043	0.85617	-4.03861	Speciation
4.40206	-0.242742	0.0167039	0.256732	0.166215	-2.2974	Speciation
4.23047	-0.399335	0.0434816	0.324649	0.322905	-2.04565	Speciation
4.55883	0.522006	0.0232424	0.151797	1.17928	-4.0332	Speciation
4.89083	-0.249958	0.578829	-0.0571686	1.1088	-3.80833	Speciation
4.69543	-0.328285	0.0722005	0.318044	0.477415	-2.73453	Speciation
4.61366	-0.271589	-0.0839398	0.122458	0.80885	-2.58832	Speciation
4.04193	-0.0303662	0.0123427	0.939586	-0.0194199	-2.58803	Speciation
4.64524	0.0360697	-0.307817	0.947198	0.884359	-3.38096	Speciation
4.76273	0.0837047	0.161881	0.741331	0.61318	-3.02865	Speciation
4.07681	0.0630728	-0.0623908	0.530956	0.546524	-2.67523	Speciation
4.50952	0.269763	0.182544	0.428759	1.25294	-4.19281	Speciation
5.09048	-0.516226	1.19571	0.0167478	0.866159	-4.03017	Speciation
5.37874	-1.66741	0.639257	0.509969	0.471555	-3.0785	Speciation
4.99144	-0.0993401	0.362542	0.456006	0.592063	-3.61997	Speciation
3.34491	0.422132	-0.0732981	0.699922	0.489013	-2.70668	Speciation
4.30314	-0.262988	0.0380876	0.0569518	0.604561	-2.48823	Speciation
5.08623	0.720767	0.301912	0.229235	1.01948	-4.04901	Speciation
4.15105	-0.187856	-0.00486179	0.790137	0.633565	-3.45879	Speciation
3.99454	0.196447	-0.138416	-0.0762453	0.594279	-2.11534	Speciation
3.85844	0.149639	0.59158	0.0953304	0.549445	-3.08233	Speciation
3.82808	0.0230316	0.00176969	0.0729374	0.691478	-2.47319	Speciation
4.50133	-0.392027	0.227247	0.607127	0.474999	-3.04558	Speciation
4.24134	-0.196666	0.871054	0.0720912	0.448602	-3.21729	Speciation
4.46342	-0.193508	-0.147665	0.319331	0.792251	-2.73447	Speciation
5.04251	-1.68058	0.60284	0.745995	0.700514	-3.19521	Speciation
3.80753	-0.174243	0.426102	0.667169	0.750206	-3.69673	Speciation
3.92425	0.13123	0.460757	0.345132	0.737083	-2.86317	Speciation
3.96467	0.824083	0.0199874	0.122612	1.09796	-3.45458	Speciation
4.7288	-0.187895	0.437033	-0.0177183	0.761444	-3.00012	Speciation
4.94203	-0.144355	-0.0139253	0.823849	0.94168	-3.92381	Speciation
4.45602	0.37751	0.658056	0.38002	1.25288	-4.01098	Speciation
4.73433	-0.2989	0.0052532	0.531727	0.851708	-3.12198	Speciation
3.76332	-0.00143441	0.418449	0.490029	0.98337	-3.63582	Speciation
4.37277	0.0422927	-0.0618951	1.23913	0.304441	-3.35988	Speciation
4.48339	-0.0717351	0.138624	0.460232	0.524653	-3.08827	Speciation
4.68421	-0.621168	0.370886	0.386731	0.921387	-3.51561	Speciation
4.7837	-0.177845	0.924099	-0.012399	0.949016	-3.92748	Speciation
3.71171	1.18527	-0.0702263	0.394516	1.00374	-3.60902	Speciation
3.35381	1.1895	0.283707	0.148673	0.712671	-3.57375	Speciation
4.28771	0.116869	0.593317	-0.0137845	0.734749	-2.95492	Speciation
3.35477	1.03804	-0.722804	0.13112	0.578773	-2.5628	Speciation
3.64137	0.255476	0.10211	0.419717	0.0764321	-2.19115	Speciation
4.38547	-0.50567	-0.0139665	0.424189	0.55537	-2.67316	Speciation
4.10504	-0.0086872	0.953217	-0.0493741	0.774097	-3.66976	Speciation
4.60345	0.0927542	0.150069	0.0681072	0.773447	-2.96673	Speciation
4.59778	0.0489846	0.595918	-0.00826195	0.827343	-3.46279	Speciation
4.41732	-0.135126	0.091497	0.564622	0.520876	-3.13877	Speciation
4.08567	-0.0576885	0.048183	0.160507	0.551536	-2.60592	Speciation
3.80738	0.17048	0.0735263	0.254619	0.718717	-2.84483	Speciation
4.67732	0.0526557	0.221621	0.720887	0.863273	-4.18311	Speciation
4.88135	-0.0473916	0.265963	0.268123	0.644796	-3.54809	Speciation
4.66765	-0.00924171	0.756078	-0.0956835	1.04783	-3.66262	Speciation
5.00289	-0.241318	0.473249	0.16923	1.1645	-4.02066	Speciation
4.71879	0.637391	0.0503866	0.133679	1.08163	-3.79316	Speciation
4.30449	0.232841	-0.225917	0.576013	0.590974	-3.36917	Speciation
4.7496	0.00567585	-0.0102404	0.293213	0.741294	-3.21003	Speciation
4.78885	0.0574212	0.26316	-0.0143622	0.998439	-3.6473	Speciation
4.37063	0.128661	0.0206432	0.0788912	0.70261	-3.16766	Speciation
5.2537	0.668584	0.4963	0.0263586	1.55482	-4.88723	Speciation
4.83488	-0.229279	0.505591	0.643735	1.03114	-4.4764	Speciation
4.5207	0.417701	0.22846	0.324543	0.997321	-3.77935	Speciation
4.6043	0.0397879	0.343189	0.291176	0.930235	-4.13684	Speciation
4.60858	0.0592105	0.97435	0.280607	1.50926	-4.95525	Speciation
5.5686	0.124381	0.959552	0.114762	1.50024	-5.37245	Speciation
4.58138	0.0106131	0.867664	0.331487	1.25576	-4.93341	Speciation
5.06874	0.180764	0.589597	-0.0267172	1.0163	-3.75892	Speciation
4.20652	0.798778	-0.0194628	0.0244951	0.871925	-3.0491	Speciation
5.38075	-0.256337	0.251361	-0.0473997	0.894837	-3.52081	Speciation
5.00513	-0.175078	0.670802	0.732833	0.612707	-3.94809	Speciation
4.9879	0.351483	0.113735	-0.00104309	1.27364	-4.30135	Speciation
4.80898	-0.0332974	0.0931176	0.527626	0.897628	-3.45657	Speciation
4.76091	-0.71531	1.24873	0.234075	0.992998	-4.50059	Speciation
4.46764	0.516778	0.288828	0.41424	0.989937	-3.8016	Speciation
4.08239	-0.0556885	0.0500131	0.796855	0.993645	-3.49657	Speciation
4.92349	0.113856	0.624592	0.8205	0.89389	-4.163	Speciation
4.10948	0.282209	0.0724923	0.188584	0.881726	-3.34148	Speciation
4.52914	-0.0171567	-0.153999	0.725835	0.759694	-3.88183	Speciation
4.51791	-0.0007214	0.318031	0.456651	1.06175	-4.27644	Speciation
5.52968	-0.824572	0.838725	0.379213	0.917287	-4.11912	Speciation
4.79384	-0.0600861	0.726349	0.117927	0.862672	-3.90144	Speciation
4.33545	-0.70305	1.06482	0.342914	0.916954	-4.0717	Speciation
5.46156	-0.418265	0.602997	0.374946	1.30185	-4.55863	Speciation
4.52142	0.139057	0.128406	-0.167691	0.958729	-3.47683	Speciation
3.77472	0.0906113	0.436559	0.339785	0.588681	-3.34702	Speciation
3.98069	0.462382	0.114615	0.130006	0.523708	-3.16174	Speciation
4.02043	0.0562059	0.350883	0.141756	0.895892	-2.89286	Speciation
4.22026	-0.373683	0.343837	0.594233	0.471592	-2.92275	Speciation
3.42101	0.0230453	0.158849	1.33859	0.229501	-2.71929	Speciation
3.813	0.939528	-0.0110591	0.188239	1.03551	-3.60477	Speciation
4.35901	-0.0172352	0.194328	0.196362	1.10855	-3.58437	Speciation
4.74253	-0.0491281	-0.0655082	0.462677	0.892789	-2.96597	Speciation
4.25629	0.787555	-0.146413	0.763178	1.01344	-4.2968	Speciation
4.14742	0.520967	0.344364	0.600983	1.4135	-4.41245	Speciation
4.63587	0.532267	-0.0460904	0.141895	1.25437	-3.84548	Speciation
4.19766	0.0258488	0.574261	0.115384	0.873915	-3.99006	Speciation
4.73291	-0.109537	0.57954	0.263452	1.07497	-4.11575	Speciation
4.49945	-0.515766	0.53056	-0.055925	1.01133	-3.34337	Speciation
3.73705	0.0689454	-0.0683824	0.602893	0.453307	-2.60736	Speciation
4.26576	-0.75192	0.97287	0.323564	0.543165	-3.23649	Speciation
4.05431	1.17492	-0.0758822	0.381716	0.907389	-3.61608	Speciation
3.96082	0.0774287	-0.0776236	-0.00631965	1.15769	-3.25544	Speciation
3.6081	-0.0157208	-0.0315878	0.23317	0.700845	-2.92498	Speciation
4.98256	-0.123982	1.12069	0.185729	1.03054	-4.49464	Speciation
4.74173	-0.0339158	0.823513	0.130761	1.51784	-4.15159	Speciation
5.34804	-0.135211	1.24383	0.0878422	1.23967	-4.88676	Speciation
4.44753	-0.0144956	0.747991	0.429004	1.16794	-3.86715	Speciation
4.4958	-1.08861	0.633445	0.85685	0.797665	-3.66186	Speciation
5.21736	-0.241815	0.99913	0.378713	1.02765	-4.71751	Speciation
5.02919	-0.106626	0.592533	0.16725	1.31958	-4.65765	Speciation
5.20626	-0.029337	0.878483	0.234818	1.56671	-5.04203	Speciation
5.26202	-0.260829	1.26584	0.223676	1.1887	-4.63623	Speciation
4.09772	0.00486935	0.08066	0.341223	0.547156	-3.21628	Speciation
4.05372	0.0621021	-0.443353	0.229229	0.33477	-2.07683	Speciation
4.51411	0.064814	0.0215471	0.153937	0.712048	-2.74909	Speciation
4.80127	0.149048	0.0172069	0.875068	0.775666	-3.48302	Speciation
5.00638	-0.00714377	0.296705	0.623744	0.838577	-3.76749	Speciation
5.10031	0.0263519	0.291498	-0.0523794	0.889222	-3.78353	Speciation
4.85347	-0.038447	0.199218	0.852921	0.922494	-4.09539	Speciation
4.35521	0.314497	0.126823	0.350399	1.12572	-3.77997	Speciation
3.77294	-0.242136	0.252527	0.575775	0.595462	-2.77094	Speciation
5.01603	-0.203503	0.1126	0.453133	1.03926	-3.74675	Speciation
3.77466	0.410732	-0.0863808	-0.00405887	0.810798	-3.07503	Speciation
4.4857	-0.0206925	0.107582	0.263381	0.836507	-3.40012	Speciation
4.69129	0.828511	0.0692934	0.289728	1.14866	-4.35535	Speciation
3.97791	1.01238	1.00825	-0.27161	1.54354	-4.8429	Speciation
4.52888	-0.101368	0.734483	0.290805	0.900045	-4.16175	Speciation
4.59555	0.357987	0.179485	0.68359	1.33123	-4.81842	Speciation
4.99775	-0.356371	1.00599	0.175154	1.1436	-4.30197	Speciation
4.49337	0.0064617	1.04891	0.2171	0.861223	-4.32838	Speciation
4.99377	0.00193755	0.078885	0.482654	0.353484	-3.00899	Speciation
4.81626	0.0417747	-0.0759719	0.00837524	0.622565	-2.87192	Speciation
4.37521	0.357975	0.0542912	0.0395343	1.00361	-3.06481	Speciation
4.06555	0.010015	0.564363	-0.326356	1.23458	-3.383	Speciation
4.5422	-0.0296096	0.00570517	0.628679	0.695015	-3.14871	Speciation
3.36331	0.908654	-0.647596	0.83783	0.388412	-2.41495	Speciation
4.92659	-0.0395005	0.142665	-0.0606447	0.535623	-2.84286	Speciation
3.84722	0.64453	-0.419106	0.484702	0.423211	-2.98297	Speciation
4.36233	0.000254103	-0.304959	0.597628	0.33946	-2.64707	Speciation
4.62184	-0.0261331	0.0603664	0.357547	0.893791	-3.25103	Speciation
4.939	0.263771	0.13723	0.421237	0.996689	-3.76038	Speciation
5.05659	-1.01693	0.340623	0.42901	0.603271	-2.75554	Speciation
5.06092	-0.00606519	0.608619	0.342838	1.17494	-4.47777	Speciation
4.01389	0.783454	0.0488109	0.0471913	0.932036	-3.44151	Speciation
4.40668	-0.0232661	0.228587	0.355017	0.847144	-3.32386	Speciation
4.69706	-0.427702	0.525581	0.702868	0.4721	-2.94534	Speciation
5.04099	0.309973	0.338884	0.0344297	1.00689	-3.50524	Speciation
4.44578	0.0329076	0.417571	0.125477	0.937903	-3.46991	Speciation
4.22772	0.0112745	0.292736	0.38644	0.795897	-3.29737	Speciation
4.5767	0.060896	0.232147	0.155521	1.05789	-2.93895	Speciation
4.59175	0.00768247	0.372574	-0.116365	1.05404	-3.54262	Speciation
3.56617	0.051347	0.677031	1.02294	1.06236	-4.39564	Speciation
4.34633	0.0191273	0.450142	-0.0494692	0.98057	-3.60021	Speciation
4.30713	-0.00941181	0.0902436	-0.0151228	1.02771	-3.43859	Speciation
4.72849	-0.527694	1.57083	-0.0179138	0.8575	-4.30394	Speciation
4.88248	0.0921789	0.41172	0.115072	0.90166	-3.42492	Speciation
4.44976	0.0320068	0.368128	0.729279	0.569107	-3.47982	Speciation
4.34727	0.141042	0.903046	0.237962	1.27435	-4.39344	Speciation
4.94705	-0.239433	0.768246	0.241047	1.23366	-4.27775	Speciation
4.4059	-0.477516	1.15455	0.0969247	1.13606	-4.58858	Speciation
4.98567	0.349446	0.300245	0.612506	1.05507	-4.52588	Speciation
4.47529	-0.0454141	1.30508	-0.0496313	1.05914	-4.37931	Speciation
4.75944	0.286205	-0.0317861	0.256896	1.16422	-3.59627	Speciation
4.21492	0.171397	0.0157105	0.78031	0.893974	-3.40899	Speciation
4.77566	-0.349082	1.25282	0.518137	0.844025	-4.48662	Speciation
3.66622	0.0869606	0.221179	0.189395	0.564585	-2.36645	Speciation
4.36912	0.144595	0.120579	0.717126	0.922073	-3.75568	Speciation
4.36676	-0.0956924	1.24182	0.351992	1.16012	-5.07563	Speciation
4.75826	0.973626	0.230783	0.67229	1.22969	-4.63134	Speciation
4.39353	-0.0286689	0.868944	0.0480757	1.34708	-4.49827	Speciation
5.15863	0.980132	-0.0839139	0.35835	1.37337	-4.61039	Speciation
4.95875	-0.243935	0.817894	0.194814	0.891508	-4.17467	Speciation
4.55144	0.205698	-0.0294332	0.83923	0.858159	-3.45903	Speciation
5.03346	0.182522	0.104512	9.30809e-05	0.906801	-2.69118	Speciation
3.98021	-0.0121074	0.604754	-0.0340001	0.912454	-3.24716	Speciation
3.66443	0.0292724	-0.255001	0.411656	0.509597	-2.57134	Speciation
4.4124	0.0500465	-0.220283	0.235397	0.590517	-2.44582	Speciation
5.4555	-0.765889	0.487106	0.675319	0.394487	-3.28652	Speciation
4.74479	-0.0899461	0.387637	0.224371	0.909016	-3.61286	Speciation
4.85469	-0.152276	0.000159586	-0.101369	1.01282	-3.14534	Speciation
3.97005	-0.0539248	0.476356	0.211145	0.470772	-3.22446	Speciation
4.49281	-0.720166	1.10926	0.510141	0.747467	-4.2595	Speciation
5.32914	-0.59338	1.422	0.320325	1.205	-4.99991	Speciation
4.45487	-0.0259771	0.00973801	0.457879	0.836892	-3.23023	Speciation
3.65907	-0.018688	0.150638	0.462933	0.480925	-2.55687	Speciation
4.21578	-0.0727011	-0.0354804	0.569984	0.618252	-2.48503	Speciation
4.28595	0.219594	0.687354	0.58951	0.862837	-4.57759	Speciation
4.35246	0.424607	0.597529	0.02867	1.42378	-4.44769	Speciation
4.57449	0.259491	0.55121	-0.18635	1.5626	-4.68609	Speciation
4.93633	-0.46881	0.0634881	0.734069	1.03437	-4.24484	Speciation
4.37333	0.00318722	-0.327852	0.898161	0.573861	-3.00792	Speciation
4.31995	-0.00939892	-0.134743	0.309251	0.739438	-2.90408	Speciation
4.10054	-0.0773034	0.826029	0.00508688	0.834396	-3.54862	Speciation
3.80157	0.107816	0.0144317	0.348295	0.436189	-2.86598	Speciation
5.08677	-0.619293	-0.000175124	0.231468	0.230331	-2.34259	Speciation
4.47807	-0.00213865	9.35206e-05	0.366954	0.637771	-2.70465	Speciation
4.15456	0.132271	0.258144	0.324334	0.791394	-3.84005	Speciation
4.55568	0.00204777	0.0973474	0.926037	0.718293	-3.88523	Speciation
4.34735	0.0518854	0.186979	0.652029	1.01749	-3.89562	Speciation
4.5873	0.00550165	0.304382	0.317697	0.813733	-3.42803	Speciation
3.7747	0.135798	0.0690974	-0.12952	1.02092	-2.99888	Speciation
4.75602	-0.00133547	0.137031	0.727286	0.559063	-3.47495	Speciation
4.33041	0.0059362	0.376898	0.16703	0.883536	-3.65845	Speciation
3.65771	0.0073943	0.191761	0.799872	0.40414	-3.29563	Speciation
4.82667	-0.506928	0.757839	0.207604	0.309782	-2.86829	Speciation
4.88951	-0.199144	0.0289998	0.394701	0.56604	-2.88756	Speciation
4.35953	-0.00316493	0.00231676	0.458457	0.669444	-3.24443	Speciation
4.60595	-0.587499	0.929207	0.24922	0.661085	-2.97934	Speciation
4.86036	0.345351	0.0170836	-0.0360919	0.932542	-3.47844	Speciation
4.26145	-0.537154	0.110825	0.402588	0.825981	-2.82781	Speciation
4.71787	-0.311013	0.892159	-0.0423821	1.09951	-4.0832	Speciation
4.76963	0.133712	1.18055	-0.193115	1.33946	-4.11213	Speciation
5.21631	-0.0181156	0.11552	0.00214162	1.26454	-3.92195	Speciation
4.2059	0.21549	0.681246	0.302559	0.797678	-3.45849	Speciation
4.48544	0.101141	0.00187809	-0.00330602	1.28476	-3.47246	Speciation
4.233	-0.493884	-0.12479	0.670352	0.679248	-2.76522	Speciation
4.30176	-0.134002	0.374546	-0.0284754	0.669285	-2.9532	Speciation
3.99849	0.0697503	0.449111	0.387191	0.439283	-3.13344	Speciation
4.50047	1.09629	1.04968	0.00903904	1.2117	-5.1591	Speciation
4.55278	-1.46487	1.3724	0.147508	0.7728	-3.67591	Speciation
3.53237	1.35059	0.255489	0.0647906	0.967469	-3.72622	Speciation
4.28714	0.698923	-0.00447118	0.46155	1.02952	-3.29117	Speciation
4.29524	0.174844	0.000267225	0.13979	0.315387	-1.91094	Speciation
4.27642	-0.265167	0.0839135	0.241312	0.51712	-2.30732	Speciation
4.9383	0.0438415	0.366259	0.795877	1.03646	-4.09704	Speciation
3.92629	-0.304273	0.159278	0.742864	0.537806	-3.48627	Speciation
4.6957	0.0273598	0.142523	0.42891	1.03512	-3.44117	Speciation
4.5739	-0.127063	0.129071	0.6832	0.730037	-3.33746	Speciation
4.32016	0.0710519	-0.0618462	0.59998	0.520312	-2.41291	Speciation
3.7435	0.0424383	-0.331313	0.222812	0.310309	-1.52195	Speciation
3.47232	0.840491	-0.329761	0.100443	0.611017	-2.59045	Speciation
4.59858	-0.060439	0.335285	0.521804	0.361049	-3.07724	Speciation
3.70771	0.397346	0.0392023	0.330725	0.432986	-2.81151	Speciation
5.28116	-0.505062	0.442411	0.650651	0.656088	-3.92521	Speciation
5.32727	0.111888	0.137415	0.585762	1.03227	-4.60939	Speciation
2.9825	0.365011	-0.0357644	0.452661	0.592564	-2.586	Speciation
4.63045	0.216714	0.0246585	0.441593	0.719478	-2.97952	Speciation
5.27122	-1.24291	0.60714	0.597881	0.217521	-2.64	Speciation
4.37713	-0.210633	0.444588	0.0128508	0.61282	-2.81751	Speciation
3.97073	-0.0797093	-0.371233	0.756383	0.226758	-2.46573	Speciation
3.83811	0.204462	-0.0908678	0.467305	-0.0417563	-2.31611	Speciation
4.08274	0.639745	-0.021323	-0.00177261	0.783446	-2.93253	Speciation
4.78671	0.0450766	-0.0135273	-0.00814056	0.679354	-3.01457	Speciation
4.15133	1.00132	0.451767	0.0222799	1.44224	-4.64775	Speciation
4.68791	0.419039	0.092704	0.0318601	0.999464	-3.09288	Speciation
5.02089	-0.643864	0.249939	0.442329	0.562435	-2.73343	Speciation
4.49998	-0.131273	-0.00205786	0.943673	0.815157	-3.34801	Speciation
3.51485	0.00594125	-0.396396	1.1754	0.634818	-2.96333	Speciation
4.59803	-0.317349	0.213694	0.548875	0.583966	-3.45592	Speciation
3.51442	0.220983	0.383945	0.269134	0.778003	-3.32529	Speciation
3.96275	0.497029	-0.259781	0.0234467	0.773774	-2.7914	Speciation
4.16648	-0.433909	0.520151	1.10899	0.508732	-3.64403	Speciation
5.03337	-0.954371	1.71306	-0.18006	0.840714	-4.13895	Speciation
4.80472	0.579977	0.605417	0.0238935	0.979653	-4.25604	Speciation
4.61923	0.00277039	0.534749	0.463547	1.32098	-4.39795	Speciation
3.87088	0.542922	0.581321	-0.104444	1.08243	-3.80608	Speciation
5.3785	-0.477804	0.553517	0.71708	1.13654	-4.37601	Speciation
4.07561	0.49198	0.584617	0.286452	1.11507	-3.93474	Speciation
4.32294	-0.183185	0.092666	0.521506	0.513496	-2.59132	Speciation
5.33227	0.12814	0.00990055	0.451824	0.456769	-3.02083	Speciation
5.08068	0.0938386	0.257357	0.0681023	1.12936	-3.42594	Speciation
4.86128	0.234322	-0.172531	0.633073	0.896037	-3.61081	Speciation
5.19704	0.0399673	0.0956305	1.01042	0.723071	-4.12678	Speciation
4.16962	0.316284	0.55174	0.0304764	1.03549	-3.73428	Speciation
4.3152	-0.352923	0.743015	0.31173	0.824861	-3.72798	Speciation
4.30122	0.784441	-0.0538178	0.267524	0.887504	-3.76073	Speciation
3.91657	-0.0347031	0.870238	0.291066	0.955838	-4.01537	Speciation
4.4111	0.214772	0.324587	0.0814925	1.19981	-4.28947	Speciation
4.9741	0.119432	0.908861	0.0191177	1.15736	-4.43627	Speciation
4.66722	-0.0815043	0.220773	0.172435	1.09691	-3.59059	Speciation
4.63145	0.0153164	0.417117	1.19714	0.983524	-4.95215	Speciation
4.27381	0.125629	-0.737554	0.717205	0.900486	-3.03188	Speciation
4.67704	0.0505188	-0.0672958	-0.136705	0.591456	-2.76801	Speciation
4.1343	0.113221	0.525018	-0.116535	0.498629	-3.26764	Speciation
4.62487	0.158202	0.465425	0.210357	0.442461	-2.89343	Speciation
3.91604	-0.0310322	0.0609106	0.794112	0.182251	-2.9998	Speciation
4.58331	0.0625082	-0.0831301	0.878123	0.518556	-3.40764	Speciation
3.85499	0.343871	0.198323	0.11207	0.563179	-3.23399	Speciation
3.2499	-0.0819748	-0.0861052	0.234021	1.11677	-3.07832	Speciation
4.03824	-0.068293	0.897035	-0.0150343	1.14313	-3.81791	Speciation
5.14716	0.199299	0.00708698	0.432716	1.09231	-4.25978	Speciation
4.51969	-0.282666	1.33159	0.152425	1.15826	-4.36787	Speciation
4.60947	0.0304562	0.498608	0.21732	1.08453	-4.11094	Speciation
4.82025	0.578697	0.805418	-0.205498	1.63826	-4.95347	Speciation
4.74128	-0.0524389	0.292041	0.427265	1.08404	-4.17128	Speciation
4.23715	0.0193391	0.449323	0.802915	1.27232	-4.41563	Speciation
4.7183	-0.393134	0.016675	0.861039	0.451922	-3.31055	Speciation
4.35678	-0.336022	0.440531	0.24865	0.648419	-2.56988	Speciation
4.15641	0.148131	-0.113034	0.644433	0.904299	-2.50903	Speciation
4.27951	-0.335893	0.455521	0.303796	1.11012	-3.78623	Speciation
4.6674	0.120216	-0.31438	0.495011	0.752646	-3.25924	Speciation
4.13212	0.608041	-0.124972	0.18743	0.875382	-3.32844	Speciation
4.79164	0.00200739	0.0179438	0.00623253	1.24215	-3.31248	Speciation
5.19511	-0.363694	-0.0147327	0.193524	0.811776	-3.37646	Speciation
4.60388	-0.295424	0.829181	-0.0579721	1.16895	-3.86544	Speciation
4.26987	0.157766	0.629438	-0.100253	1.40783	-3.73717	Speciation
4.27129	0.407725	0.220538	0.921676	0.849397	-3.97286	Speciation
4.37979	0.155562	0.761419	-0.105594	1.84358	-4.66908	Speciation
4.39025	-0.62794	1.20129	0.130081	0.808658	-4.19151	Speciation
3.91511	0.419431	0.647405	-0.221016	1.42889	-4.27769	Speciation
4.66894	-0.0103511	0.540978	0.448633	1.25486	-4.26507	Speciation
3.82602	0.933558	0.314547	-0.062733	1.35995	-3.97522	Speciation
4.1266	0.449986	0.667563	0.240497	1.61844	-5.23376	Speciation
4.91978	0.925299	0.129489	0.374148	1.54218	-4.7715	Speciation
3.86	0.148395	0.643256	0.569777	1.24456	-4.27219	Speciation
4.31828	-0.042033	0.517974	0.440876	0.567428	-3.42294	Speciation
5.00974	0.0281129	0.18952	0.474409	0.961041	-4.22432	Speciation
4.01079	-0.377917	0.500929	0.328573	0.229548	-2.78696	Speciation
4.03567	-0.0687254	-0.17462	0.605098	0.440197	-2.25157	Speciation
4.16917	0.526735	-0.00856523	-0.0295568	0.709349	-2.84316	Speciation
4.27495	-0.92827	0.410161	0.483099	0.413935	-2.69263	Speciation
4.5202	0.822317	0.232669	0.0926897	1.27639	-3.95411	Speciation
5.24115	-0.0108607	0.27389	0.137756	1.01705	-3.60419	Speciation
4.46657	-0.0470531	0.0182858	0.418138	0.7559	-3.32168	Speciation
3.59021	0.214315	0.142518	0.774313	0.300481	-2.8655	Speciation
4.32232	-0.109353	0.324696	-0.0131098	0.948235	-3.50417	Speciation
4.09062	-0.00463693	-0.0131165	-0.186027	0.753502	-2.39215	Speciation
4.07169	0.0977072	0.23225	0.356788	0.40753	-2.78039	Speciation
4.84708	-0.498074	0.538928	0.28455	1.05358	-3.50011	Speciation
4.34301	-0.21924	0.440426	0.00213967	0.647686	-2.77431	Speciation
4.24019	-0.00581549	0.0367155	0.0715972	0.828165	-2.53551	Speciation
4.63199	-0.24607	0.142238	0.660827	0.964176	-3.65366	Speciation
4.49967	0.104475	0.679396	0.447742	1.2474	-3.89648	Speciation
3.73912	0.776238	0.895261	-0.080357	1.39251	-4.38785	Speciation
4.49964	0.0616695	1.32215	0.00233092	1.74403	-5.47302	Speciation
4.3619	-0.0392967	1.25694	0.369898	0.872248	-4.24597	Speciation
4.83425	-1.18308	0.677092	1.02054	0.502701	-3.78793	Speciation
4.74355	-0.242146	0.370352	0.649817	0.671463	-3.37059	Speciation
5.17421	-0.0835276	0.714962	0.855589	1.13575	-4.60304	Speciation
3.61506	-0.00520226	-0.064674	0.0720585	0.692641	-2.63945	Speciation
4.52966	-0.121982	0.23486	0.408871	1.48853	-4.04577	Speciation
4.9153	-0.128011	1.10112	-0.199338	1.4519	-4.30088	Speciation
4.82756	-0.616892	0.305872	0.525516	0.492642	-2.90008	Speciation
4.52575	0.371181	-0.0645723	0.434849	0.790919	-3.11472	Speciation
4.86585	-0.0272756	0.629677	0.164141	0.86259	-3.89097	Speciation
4.06166	0.0435989	1.20206	0.192163	1.03176	-4.61111	Speciation
4.08798	0.91122	0.792378	-0.0800307	1.22483	-4.86262	Speciation
4.34957	0.975667	0.0233991	0.0377659	0.980518	-3.68406	Speciation
3.97994	0.0496334	0.0567293	0.220024	0.609708	-2.57549	Speciation
4.21244	-0.22423	0.672788	0.651473	0.336194	-3.31852	Speciation
4.5028	-0.549011	-0.0587923	1.18841	0.665941	-3.77978	Speciation
4.42194	-0.0521752	-0.06249	1.01376	0.495308	-3.27712	Speciation
3.42735	-0.560643	0.249204	0.613768	0.183235	-2.2703	Speciation
3.76269	-0.0594387	-0.0269878	0.62032	0.0624109	-1.69773	Speciation
4.24952	-0.153664	-0.264201	1.25024	0.0507625	-2.11441	Speciation
3.52104	-0.0463178	0.0976445	-0.00271864	0.590669	-2.38049	Speciation
4.7547	-0.968924	-0.0275253	0.978746	0.0974706	-2.40844	Speciation
3.83818	0.390222	-0.155884	0.936528	0.813358	-3.50797	Speciation
4.8116	-0.188808	0.0473996	-0.00105766	0.785441	-3.45673	Speciation
4.26491	0.0459547	-0.0879419	0.0601949	0.982266	-3.227	Speciation
4.88212	-0.106822	0.229221	0.878839	0.788652	-4.17429	Speciation
4.99939	-0.203271	0.480755	0.139484	0.881262	-3.60892	Speciation
4.93273	0.348149	1.21219	-0.0900535	1.75336	-5.91155	Speciation
4.39792	-0.261488	1.0464	0.376756	0.928353	-4.68156	Speciation
4.13183	0.13087	0.629295	0.297049	1.10737	-3.70314	Speciation
5.35219	-0.889571	-0.125242	0.350201	0.391747	-2.17423	Speciation
4.1332	0.187097	0.154511	1.07416	0.593821	-3.65289	Speciation
5.04654	-0.0686703	-0.125951	0.537577	0.76252	-3.23593	Speciation
4.62721	0.00664129	0.298637	0.196656	0.695735	-3.37336	Speciation
4.37117	-0.0443123	-0.0329876	0.605912	0.950737	-3.50108	Speciation
4.44015	0.0212046	-0.0849412	0.777357	0.563814	-2.97122	Speciation
4.57484	-0.387832	0.229071	0.0304543	0.773839	-2.74179	Speciation
3.81352	-0.0135916	0.0756863	0.587135	0.674112	-2.98087	Speciation
4.42141	0.459464	0.561604	0.0173757	1.37517	-4.25296	Speciation
5.06551	-0.051703	0.346808	0.160372	1.30664	-3.71631	Speciation
[truncated: 119,504 more rows]

## Sheet: Supplementary Figure 1
Acroporidae	Agariciidae	Merulinidae	Mussidae	Pocilloporidae	Poritidae	Parameter
[truncated: 240,000+ more rows]

[truncated: 5 more sheets: Supplementary Figure 2, Supplementary Figure 3, Supplementary Figure 4, Supplementary Figure 5, Supplementary Figure 6]
